# Supplementary material for: Exploring the metabolic network of the epidemic pathogen Burkholderia cenocepacia J2315 via genome-scale reconstruction
Source: BMC Syst Biol. 2011 May 25;5:83. doi: 10.1186/1752-0509-5-83 (PMC3123600; doi:10.1186/1752-0509-5-83)
Supplement: Additional file 1 — Reconstructed metabolic network model iKF1028 [file 1752-0509-5-83-S1.XLS]

## Sheet: bcj_model
Reaction Name	Equation	Protein/EC	Genes	Pathway	Subsystem
2-Oxoglutarate carboxy-lyase	[c]: 2-Oxoglutarate --> Succinate semialdehyde + CO2	EC-4.1.1.71	(BCAL1515)	Alanine, aspartate and glutamate metabolism	Amino acid catabolism
5-Phosphoribosylamine:pyrophosphate phosphoribosyltransferase(glutamate-amidating) (R)	[c]: L-Glutamine + H2O + 5-Phospho-alpha-D-ribose 1-diphosphate --> 5-Phosphoribosylamine + L-Glutamate + Diphosphate	EC-2.4.2.14	(BCAM0998)	Alanine, aspartate and glutamate metabolism	Amino acid catabolism
Carbon-dioxide:L-glutamine amido-ligase (ADP-forming,carbamate-phosphorylating)	[c]: L-Glutamine + H2O + HCO3- + (2) ATP --> (2) ADP + Carbamoyl phosphate + L-Glutamate + Orthophosphate + (2) H+	EC-6.3.5.5	(BCAL1260) and (BCAL1262)	Alanine, aspartate and glutamate metabolism	Amino acid catabolism
IMP:L-aspartate ligase (GDP-forming)	[c]: IMP + GTP + L-Aspartate --> N6-(1,2-Dicarboxyethyl)-AMP + Orthophosphate + (2) H+ + GDP	EC-6.3.4.4	(BCAS0771) or (BCAL1873)	Alanine, aspartate and glutamate metabolism	Amino acid catabolism
L-Alanine:2-oxoglutarate aminotransferase	[c]: L-Alanine + 2-Oxoglutarate --> L-Glutamate + Pyruvate	EC-2.6.1.2	(BCAL1927)	Alanine, aspartate and glutamate metabolism	Amino acid catabolism
L-Asparagine amidohydrolase	[c]: H2O + L-Asparagine --> NH3 + H+ + L-Aspartate	EC-3.5.1.1	(BCAM1188) or (BCAM1291) or (BCAL1953)	Alanine, aspartate and glutamate metabolism	Amino acid catabolism
L-Aspartate ammonia-lyase	[c]: L-Aspartate --> Fumarate + NH3 + H+	EC-4.3.1.1	(BCAM1190)	Alanine, aspartate and glutamate metabolism	Amino acid catabolism
L-Aspartate:2-oxoglutarate aminotransferase	[c]: 2-Oxoglutarate + L-Aspartate <==> Oxaloacetate + L-Glutamate	EC-2.6.1.1	(BCAS0375)	Alanine, aspartate and glutamate metabolism	Amino acid catabolism
L-Aspartate:L-glutamine amido-ligase (AMP-forming)	[c]: L-Glutamine + H2O + L-Aspartate + ATP <==> AMP + L-Asparagine + L-Glutamate + H+ + Diphosphate	EC-6.3.5.4	(BCAM2044)	Alanine, aspartate and glutamate metabolism	Amino acid catabolism
L-Glutamate:NADP+ oxidoreductase (transaminating) (R)	[c]: L-Glutamine + 2-Oxoglutarate + H+ + NADPH --> NADP+ + (2) L-Glutamate	EC-1.4.1.13	(BCAS0734 or BCAL0290) and (BCAL0289)	Alanine, aspartate and glutamate metabolism	Amino acid catabolism
Agmatine amidinohydrolase	[c]: Agmatine + H2O --> Putrescine + Urea	EC-3.5.3.11	(BCAM1812) or (BCAM0416) or (BCAM2482) or (BCAL1218) or (BCAS0132)	Arginine and proline metabolism	Amino acid catabolism
D-4-Hydroxy-2-oxoglutarate glyoxylate-lyase	[c]: D-4-Hydroxy-2-oxoglutarate --> Glyoxylate + (2) H+ + Pyruvate	EC-4.1.3.16	(BCAL3366)	Arginine and proline metabolism	Amino acid catabolism
D-Aspartate:2-oxoglutarate aminotransferase	[c]: D-Aspartate + D-4-Hydroxy-2-oxoglutarate <==> L-erythro-4-Hydroxyglutamate + Oxaloacetate + (2) H+	EC-2.6.1.21	(BCAL0705)	Arginine and proline metabolism	Amino acid catabolism
L-1-Pyrroline-3-hydroxy-5-carboxylate:NAD+ oxidoreductase	[c]: (2) H2O + L-1-Pyrroline-3-hydroxy-5-carboxylate + NAD+ --> L-erythro-4-Hydroxyglutamate + NADH + H+	EC-1.5.1.12	(BCAL0042)	Arginine and proline metabolism	Amino acid catabolism
L-1-Pyrroline-5-carboxylate:NAD+ oxidoreductase	[c]: (S)-1-Pyrroline-5-carboxylate + NADP+ + (2) H2O --> L-Glutamate + H+ + NADPH	EC-1.5.1.12	(BCAL0042)	Arginine and proline metabolism	Amino acid catabolism
L-1-Pyrroline-5-carboxylate:NAD+ oxidoreductase	[c]: (S)-1-Pyrroline-5-carboxylate + (2) H2O + NAD+ --> NADH + L-Glutamate + H+	EC-1.5.1.12	(BCAL0042)	Arginine and proline metabolism	Amino acid catabolism
L-Arginine carboxy-lyase	[c]: L-Arginine + H+ --> Agmatine + CO2	EC-4.1.1.19	(BCAM1112) or (BCAL2641)	Arginine and proline metabolism	Amino acid catabolism
L-Erythro-4-Hydroxyglutamate:NAD+ oxidoreductase	[c]: L-erythro-4-Hydroxyglutamate + NADH + H+ --> H2O + NAD+ + L-4-Hydroxyglutamate semialdehyde	EC-1.5.1.12	(BCAL0042)	Arginine and proline metabolism	Amino acid catabolism
L-Ornithine carboxy-lyase	[c]: L-Ornithine --> CO2 + Putrescine	EC-4.1.1.17	(BCAM1111)	Arginine and proline metabolism	Amino acid catabolism
L-Proline:NADP+ 5-oxidoreductase	[c]: NADP+ + L-Proline <==> (S)-1-Pyrroline-5-carboxylate + (2) H+ + NADPH	EC-1.5.1.2	(BCAL3292)	Arginine and proline metabolism	Amino acid catabolism
2-N-Succinyl-L-arginine iminohydrolase (decarboxylating)	[c]: N2-Succinyl-L-arginine + (2) H2O --> CO2 + (2) NH3 + N2-Succinyl-L-ornithine	EC-3.5.3.23	(BCAL1063)	Arginine and proline metabolism	Amino acid catabolism
N2-Succinylglutamate desuccinylase	[c]: N2-Succinyl-L-glutamate + H2O --> Succinate + L-Glutamate	EC-3.5.1.96	(BCAL1064)	Arginine and proline metabolism	Amino acid catabolism
N2-Succinyl-L-glutamate 5-semialdehyde:NAD+ oxidoreductase	[c]: H2O + NAD+ + N2-Succinyl-L-glutamate 5-semialdehyde --> N2-Succinyl-L-glutamate + NADH + (2) H+	EC-1.2.1.71	(BCAL1062)	Arginine and proline metabolism	Amino acid catabolism
N2-Succinyl-L-ornithine:2-oxo-acid aminotransferase	[c]: 2-Oxoglutarate + N2-Succinyl-L-ornithine --> L-Glutamate + N2-Succinyl-L-glutamate 5-semialdehyde	EC-2.6.1.11	(BCAL1059)	Arginine and proline metabolism	Amino acid catabolism
Succinyl-CoA:L-arginine N2-succinyltransferase	[c]: L-Arginine + Succinyl-CoA --> N2-Succinyl-L-arginine + CoA + H+	EC-2.3.1.109	(BCAL1060) and (BCAL1061)	Arginine and proline metabolism	Amino acid catabolism
4-Hydroxy-L-proline:NAD+ 5-oxidoreductase	[c]: NAD+ + 4-Hydroxy-L-proline --> NADH + L-1-Pyrroline-3-hydroxy-5-carboxylate + H+	EC-1.5.1.2	(BCAL3292)	Arginine and proline metabolism	Amino acid catabolism
Succinate-semialdehyde:NAD+ oxidoreductase	[c]: Succinate semialdehyde + H2O + NAD+ --> NADH + Succinate + (2) H+	EC-1.2.1.16	(BCAM2562) or (BCAS0381) or (BCAM1542) or (BCAS0030)	Butanoate metabolism	Amino acid catabolism
Succinate-semialdehyde:NADP+ oxidoreductase	[c]: NADP+ + Succinate semialdehyde + H2O --> Succinate + (2) H+ + NADPH	EC-1.2.1.16	(BCAM2562) or (BCAS0381) or (BCAM1542) or (BCAS0030)	Butanoate metabolism	Amino acid catabolism
L-Cysteine:oxygen oxidoreductase	[c]: Oxygen + L-Cysteine --> 3-Sulfino-L-alanine	EC-1.13.11.20	(BCAM1394)	Cysteine and methionine metabolism	Amino acid catabolism
L-Serine hydro-lyase (deaminating)	[c]: L-Serine --> 2-Aminoacrylate + H2O	EC-4.3.1.17	(BCAL0071) or (BCAM2392)	Cysteine and methionine metabolism	Amino acid catabolism
D-Alanine:2-oxoglutarate aminotransferase	[c]: 2-Oxoglutarate + D-Alanine <==> D-Glutamate + Pyruvate	EC-2.6.1.21	(BCAL0705)	D-Alanine metabolism	Amino acid catabolism
5-Oxoproline amidohydrolase (ATP-hydrolysing)	[c]: (2) H2O + 5-Oxoproline + ATP --> ADP + L-Glutamate + Orthophosphate	EC-3.5.2.9	(BCAM0578)	Glutathione metabolism	Amino acid catabolism
(5-L-glutamyl)-peptide:amino-acid 5-glutamyltransferase	[c]: Glutathione + H2O --> Cys-Gly + L-Glutamate	EC-2.3.2.2	(BCAL0714) or (BCAL0930) or (BCAM1309 and BCAM1955) or (BCAS0751)	Glutathione metabolism	Amino acid catabolism
Glutathione:hydrogen-peroxide oxidoreductase	[c]: H2O2 + (2) Glutathione --> Oxidized glutathione + (2) H2O	EC-1.11.1.9	(BCAL2106)	Glutathione metabolism	Amino acid catabolism
Membrane alanyl aminopeptidase	[c]: H2O + Cys-Gly --> Glycine + L-Cysteine	EC-3.4.11.2	(BCAL2993) or (BCAL0358)	Glutathione metabolism	Amino acid catabolism
3-Phosphoserine:2-oxoglutarate aminotransferase	[c]: O-Phospho-L-serine + 2-Oxoglutarate --> 3-Phosphonooxypyruvate + L-Glutamate	EC-2.6.1.52	(BCAL2955)	Glycine, serine and threonine metabolism	Amino acid catabolism
Aminoacetone:oxygen oxidoreductase(deaminating)(flavin-containing)	[c]: Aminoacetone + H2O + Oxygen <==> H2O2 + Methylglyoxal + NH3	EC-1.4.3.21	(BCAM0112) or (BCAM0123)	Glycine, serine and threonine metabolism	Amino acid catabolism
ATP:L-homoserine O-phosphotransferase	[c]: L-Homoserine + ATP --> ADP + O-Phospho-L-homoserine + H+	EC-2.7.1.39	(BCAM0899)	Glycine, serine and threonine metabolism	Amino acid catabolism
D-serine ammonia-lyase	[c]: D-Serine <==> NH3 + H+ + Pyruvate	EC-4.3.1.18	(BCAL0864)	Glycine, serine and threonine metabolism	Amino acid catabolism
L-Serine ammonia-lyase	[c]: L-Serine <==> NH3 + H+ + Pyruvate	EC-4.3.1.17	(BCAM2392) or (BCAL0071)	Glycine, serine and threonine metabolism	Amino acid catabolism
L-Threonine acetaldehyde-lyase	[c]: L-Threonine <==> Acetaldehyde + Glycine	EC-4.1.2.5	(BCAM2671)	Glycine, serine and threonine metabolism	Amino acid catabolism
L-Threonine ammonia-lyase	[c]: L-Threonine --> 2-Oxobutanoate + NH3 + H+	EC-4.3.1.19	(BCAS0025) or (BCAL0869) or (BCAM1591) or (BCAL2019)	Glycine, serine and threonine metabolism	Amino acid catabolism
L-Threonine:NAD+ oxidoreductase	[c]: L-Threonine + NAD+ --> L-2-Amino-3-oxobutanoate + NADH + H+	EC-1.1.1.103	(BCAM0011)	Glycine, serine and threonine metabolism	Amino acid catabolism
Succinyl-CoA:glycine C-succinyl-transferase(decarboxylating)	[c]: Acetyl-CoA + Glycine --> L-2-Amino-3-oxobutanoate + CoA	EC-2.3.1.29	(BCAM0010)	Glycine, serine and threonine metabolism	Amino acid catabolism
4,5-Dihydro-4-oxo-5-imidazolepropanoate hydro-lyase (R)	[c]: H2O + Urocanate --> 4-Imidazolone-5-propanoate	EC-4.2.1.49	(BCAL2244)	Histidine metabolism	Amino acid catabolism
4-Imidazolone-5-propanoate amidohydrolase	[c]: H2O + 4-Imidazolone-5-propanoate --> N-Formimino-L-glutamate	EC-3.5.2.7	(BCAL2242)	Histidine metabolism	Amino acid catabolism
L-Histidine ammonia-lyase	[c]: L-Histidine <==> Urocanate + NH4+	EC-4.3.1.3	(BCAS0114) or (BCAL2246)	Histidine metabolism	Amino acid catabolism
N-Formimino-L-glutamate formiminohydrolase	[c]: H2O + N-Formimino-L-glutamate --> Formamide + L-Glutamate	EC-3.5.3.8	(BCAL2240)	Histidine metabolism	Amino acid catabolism
L-Valine:NADP+ oxidoreductase (deaminating)	[c]: NADP+ + H2O + L-Valine --> NH3 + NADPH + 3-Methyl-2-oxobutanoate	EC-1.4.1.8		L-Valine deamination	Amino acid catabolism
2-Oxoadipate:lipoamde 2-oxidoreductase(decarboxylating andacceptor-succinylating)	[c]: Lipoamide + 2-Oxoadipate --> CO2 + S-Glutaryldihydrolipoamide	EC-1.2.4.2	(BCAL1515)	Lysine degradation	Amino acid catabolism
Glutaryl-CoA:dihydrolipoamide S-succinyltransferase	[c]: Dihydrolipoamide + Glutaryl-CoA + H+ <==> S-Glutaryldihydrolipoamide + CoA	EC-2.3.1.61	(BCAL1516)	Lysine degradation	Amino acid catabolism
4-Hydroxy-2-oxopentanoate hydro-lyase	[c]: 2-Hydroxy-2,4-pentadienoate + H2O --> 4-Hydroxy-2-oxopentanoate	EC-4.2.1.80	(BCAM2124)	Phenylalanine metabolism	Amino acid catabolism
4-Hydroxy-2-oxovalerate pyruvate-lyase	[c]: Acetaldehyde + Pyruvate <==> 4-Hydroxy-2-oxopentanoate	EC-4.1.3.39	(BCAM1615) or (BCAM2121)	Phenylalanine metabolism	Amino acid catabolism
Phenethylamine:oxygen oxidoreductase (deaminating)(copper-containing)	[c]: Phenethylamine + H2O + Oxygen <==> H2O2 + NH3 + H+ + Phenylacetaldehyde	EC-1.4.3.4	(BCAM0112) or (BCAM0123)	Phenylalanine metabolism	Amino acid catabolism
Phenylacetaldehyde:NAD+ oxidoreductase	[c]: H2O + NAD+ + Phenylacetaldehyde --> NADH + Phenylacetic acid + (2) H+	EC-1.2.1.39	(BCAM1979)	Phenylalanine metabolism	Amino acid catabolism
Phenylacetate:CoA ligase	[c]: Phenylacetic acid + CoA + ATP --> AMP + Phenylacetyl-CoA + Diphosphate	EC-6.2.1.30	(BCAL0404) or (BCAM1711)	Phenylalanine metabolism	Amino acid catabolism
2-Amino-3-carboxymuconate semialdehyde carboxy-lyase	[c]: 2-Amino-3-carboxymuconate semialdehyde --> CO2 + 2-Aminomuconate semialdehyde	EC-4.1.1.45	(BCAM2129)	Tryptophan metabolism	Amino acid catabolism
2-Aminomuconate aminohydrolase	[c]: H2O + 2-Aminomuconate --> (Z)-5-Oxohex-2-enedioate + NH3	EC-3.5.99.5	(BCAM2131)	Tryptophan metabolism	Amino acid catabolism
2-Aminomuconate semialdehyde:NAD+ 6-oxidoreductase	[c]: H2O + NAD+ + 2-Aminomuconate semialdehyde --> NADH + 2-Aminomuconate + H+	EC-1.2.1.32	(BCAM2132)	Tryptophan metabolism	Amino acid catabolism
3-Hydroxyanthranilate:oxygen 3,4-oxidoreductase (decyclizing)	[c]: Oxygen + 3-Hydroxyanthranilate --> 2-Amino-3-carboxymuconate semialdehyde	EC-1.13.11.6	(BCAM2130)	Tryptophan metabolism	Amino acid catabolism
4-Oxalocrotonate carboxy-lyase	[c]: (Z)-5-Oxohex-2-enedioate --> 2-Hydroxy-2,4-pentadienoate + CO2	EC-4.1.1.77	(BCAM2123)	Tryptophan metabolism	Amino acid catabolism
2-Oxohept-3-enedioate hydro-lyases	[c]: H2O + 2-Oxohept-3-enedioate <==> 2,4-Dihydroxyhept-2-enedioate	EC-4.2.1.-	(BCAL1371)	Tyrosine metabolism	Amino acid catabolism
2-Hydroxyhepta-2,4-dienedioate isomerase	[c]: 2-Oxohept-3-enedioate <==> 2-Hydroxyhepta-2,4-dienedioate	EC-5.3.3.-	(BCAM1366) and (BCAM1367)	Tyrosine metabolism	Amino acid catabolism
3,4-Dihydroxyphenylacetate:oxygen 2,3-oxidoreductase (decyclizing)	[c]: 3,4-Dihydroxyphenylacetate + Oxygen <==> 2-Hydroxy-5-carboxymethylmuconate semialdehyde + (2) H+	EC-1.13.11.15	(BCAM1369)	Tyrosine metabolism	Amino acid catabolism
4-Fumarylacetoacetate fumarylhydrola (R)	[c]: H2O + 4-Fumarylacetoacetate --> Fumarate + Acetoacetate + H+	EC-3.7.1.2	(BCAL3183)	Tyrosine metabolism	Amino acid catabolism
4-Hydroxyphenylacetate,NADH:oxygen oxidoreductase (3-hydroxylating)	[c]: NADH + 4-Hydroxyphenylacetate + Oxygen --> H2O + 3,4-Dihydroxyphenylacetate + NAD+	EC-1.14.13.3	(BCAM0638) and (BCAM0734)	Tyrosine metabolism	Amino acid catabolism
4-Hydroxyphenylpyruvate:oxygen oxidoreductase(hydroxylating,decarboxylating)	[c]: 3-(4-Hydroxyphenyl)pyruvate + Oxygen --> CO2 + Homogentisate	EC-1.13.11.27	(BCAM2503) or (BCAM1522) or (BCAL0207)	Tyrosine metabolism	Amino acid catabolism
4-Maleylacetoacetate cis-trans-isomerase	[c]: 4-Maleylacetoacetate --> 4-Fumarylacetoacetate	EC-5.2.1.2	(BCAL0792) or (BCAM1273)	Tyrosine metabolism	Amino acid catabolism
5-Carboxymethyl-2-hydroxymuconatedelta2,delta4-2-oxo,delta3-isomerase	[c]: 5-Carboxymethyl-2-hydroxymuconate --> 5-Carboxy-2-oxohept-3-enedioate	EC-5.3.3.10	(BCAM1370)	Tyrosine metabolism	Amino acid catabolism
5-Carboxymethyl-2-hydroxymuconic-semialdehyde:NAD+ oxidoreductase	[c]: H2O + NAD+ + 2-Hydroxy-5-carboxymethylmuconate semialdehyde <==> NADH + 5-Carboxymethyl-2-hydroxymuconate + H+	EC-1.2.1.60	(BCAM1368) or (BCAM2132)	Tyrosine metabolism	Amino acid catabolism
5-Oxopent-3-ene-1,2,5-tricarboxylate carboxy-lyase	[c]: 5-Carboxy-2-oxohept-3-enedioate --> CO2 + 2-Hydroxyhepta-2,4-dienedioate	EC-4.1.1.68	(BCAM1366) and (BCAM1367)	Tyrosine metabolism	Amino acid catabolism
Homogentisate:oxygen 1,2-oxidoreductase (decyclizing)	[c]: Oxygen + Homogentisate --> 4-Maleylacetoacetate + H+	EC-1.13.11.5	(BCAL3184)	Tyrosine metabolism	Amino acid catabolism
L-Tyrosine:2-oxoglutarate aminotransferase	[c]: L-Tyrosine + 2-Oxoglutarate <==> 3-(4-Hydroxyphenyl)pyruvate + L-Glutamate	EC-2.6.1.57	(BCAL2303) or (BCAM1478)	Tyrosine metabolism	Amino acid catabolism
Hydroxyheptandioate succinate semialdehyde-lyase	[c]: 2,4-Dihydroxyhept-2-enedioate --> Succinate semialdehyde + Pyruvate	EC-4.1.2.-		Tyrosine metabolism	Amino acid catabolism
(S)-3-Hydroxy-3-methylglutaryl-CoA hydro-lyase	[c]: (S)-3-Hydroxy-3-methylglutaryl-CoA <==> H2O + 3-Methylglutaconyl-CoA	EC-4.2.1.18		Valine, leucine and isoleucine degradation	Amino acid catabolism
Dihydrolipoyl transacylase	[c]: 2-Methylbutanoyl-CoA + Dihydrolipoamide --> CoA + S-(2-Methylbutanoyl)-dihydrolipoamide	EC-2.3.1.168	(BCAL1214)	Valine, leucine and isoleucine degradation	Amino acid catabolism
Dihydrolipoyl transacylase	[c]: 2-Methylpropanoyl-CoA + Dihydrolipoamide --> S-(2-Methylpropanoyl)-dihydrolipoamide + CoA	EC-2.3.1.168	(BCAL1214)	Valine, leucine and isoleucine degradation	Amino acid catabolism
3-Hydroxyisopentyl-CoA hydro-lyase	[c]: 3-Hydroxyisovaleryl-CoA <==> H2O + 3-Methylcrotonyl-CoA	EC-4.2.1.17	(BCAL0406) or (BCAL0409) or (BCAL0687) or (BCAL0887) or (BCAL1617) or (BCAL1979) or (BCAL2322) or (BCAM0581) or (BCAM1203) or (BCAM1632) or (BCAM1634) or (BCAM1710) or (BCAM2191) or (BCAM2192) or (BCAM2431) or (BCAM2693) or (BCAM2793)	Valine, leucine and isoleucine degradation	Amino acid catabolism
Dihydrolipoyl transacylase	[c]: Dihydrolipoamide + 3-Methylbutanoyl-CoA <==> S-(3-Methylbutanoyl)-dihydrolipoamide + CoA	EC-2.3.1.168	(BCAL1214)	Valine, leucine and isoleucine degradation	Amino acid catabolism
3-Methylbutanoyl-CoA:(acceptor) 2,3-oxidoreductase	[c]: 3-Methylbutanoyl-CoA + FAD --> FADH2 + 3-Methylcrotonyl-CoA	EC-1.3.99.10	(BCAM2433)	Valine, leucine and isoleucine degradation	Amino acid catabolism
3-Methylcrotonoyl-CoA:carbon-dioxide ligase (ADP-forming)	[c]: HCO3- + 3-Methylcrotonyl-CoA + ATP --> ADP + 3-Methylglutaconyl-CoA + Orthophosphate + H+	EC-6.4.1.3	(BCAM2432)	Valine, leucine and isoleucine degradation	Amino acid catabolism
4-Methyl-2-oxopentanoate:lipoamide oxidoreductase(decarboxylatingand acceptor-2-methylpropanoylating)	[c]: Lipoamide + 4-Methyl-2-oxopentanoate + H+ --> CO2 + S-(3-Methylbutanoyl)-dihydrolipoamide	EC-1.2.4.4	(BCAL1212) and (BCAL1213)	Valine, leucine and isoleucine degradation	Amino acid catabolism
L-3-Amino-isobutanoate:2-oxoglutarate aminotransferase	[c]: L-3-Amino-isobutanoate + 2-Oxoglutarate + H+ <==> L-Glutamate + (S)-Methylmalonate semialdehyde	EC-2.6.1.19	(BCAM2561)	Valine, leucine and isoleucine degradation	Amino acid catabolism
L-Alanine:3-oxopropanoate aminotransferase	[c]: L-Alanine + (S)-Methylmalonate semialdehyde <==> L-3-Amino-isobutanoate + H+ + Pyruvate	EC-2.6.1.18	(BCAM1441)	Valine, leucine and isoleucine degradation	Amino acid catabolism
L-Isoleucine:2-oxoglutarate aminotransferase (R)	[c]: (R)-2-Oxo-3-methylpentanoate + L-Glutamate <==> L-Isoleucine + 2-Oxoglutarate + H+	EC-2.6.1.42	(BCAL2844)	Valine, leucine and isoleucine degradation	Amino acid catabolism
L-Leucine:2-oxoglutarate aminotransferase	[c]: 2-Oxoglutarate + L-Leucine <==> 4-Methyl-2-oxopentanoate + L-Glutamate	EC-2.6.1.42	(BCAL2844)	Valine, leucine and isoleucine degradation	Amino acid catabolism
L-Valine:2-oxoglutarate aminotransferase	[c]: L-Valine + 2-Oxoglutarate <==> L-Glutamate + 3-Methyl-2-oxobutanoate	EC-2.6.1.42	(BCAL2844)	Valine, leucine and isoleucine degradation	Amino acid catabolism
Propanoyl-CoA:acetyl-CoA C-acyltransferase (R)	[c]: 2-Methylacetoacetyl-CoA + CoA --> Acetyl-CoA + Propanoyl-CoA	EC-2.3.1.9	(BCAL1862) or (BCAL1977) or (BCAL0886) or (BCAL0407)	Valine, leucine and isoleucine degradation	Amino acid catabolism
Propanoyl-CoA:carbon-dioxide ligase (ADP-forming)	[c]: Propanoyl-CoA + HCO3- + ATP --> ADP + (S)-2-Methyl-3-oxopropanoyl-CoA + Orthophosphate + H+	EC-6.4.1.3	(BCAM2432)	Valine, leucine and isoleucine degradation	Amino acid catabolism
4-Aminobutanoate:2-oxoglutarate aminotransferase	[c]: 2-Oxoglutarate + 4-Aminobutanoate <==> Succinate semialdehyde + L-Glutamate	EC-2.6.1.19	(BCAM2561)	Alanine, aspartate and glutamate metabolism	Amino acid synthesis
L-Alanine:3-oxopropanoate aminotransferase	[c]: L-Alanine + 3-Oxopropanoate --> beta-Alanine + Pyruvate	EC-2.6.1.18	(BCAM1441)	Alanine, aspartate and glutamate metabolism	Amino acid synthesis
L-Alanine:NAD+ oxidoreductase (deaminating) (R)	[c]: NADH + NH3 + H+ + Pyruvate --> L-Alanine + H2O + NAD+	EC-1.4.1.1	(BCAM1353)	Alanine, aspartate and glutamate metabolism	Amino acid synthesis
L-Aspartate racemase	[c]: H+ + L-Aspartate <==> D-Aspartate	EC-5.1.1.13	(BCAL2215)	Alanine, aspartate and glutamate metabolism	Amino acid synthesis
L-Glutamate:NAD+ oxidoreductase (transaminating)	[c]: NAD+ + (2) L-Glutamate <==> L-Glutamine + NADH + 2-Oxoglutarate	EC-1.4.1.14	(BCAS0734 or BCAL0290) and (BCAL0289)	Alanine, aspartate and glutamate metabolism	Amino acid synthesis
Acetyl-CoA:L-Glutamate N-acetyltransferase	[c]: Acetyl-CoA + L-Glutamate --> N-Acetyl-L-glutamate + CoA + H+	EC-2.3.1.1	(BCAL2231)	Arginine and proline metabolism	Amino acid synthesis
ATP:L-Glutamate 5-phosphotransferase	[c]: L-Glutamate + ATP --> ADP + L-Glutamyl 5-phosphate	EC-2.7.2.11	(BCAL3439)	Arginine and proline metabolism	Amino acid synthesis
ATP:N-Acetyl-L-glutamate 5-phosphotransferase	[c]: N-Acetyl-L-glutamate + ATP --> ADP + N-Acetyl-L-glutamate 5-phosphate	EC-2.7.2.8	(BCAM0544) or (BCAL0496)	Arginine and proline metabolism	Amino acid synthesis
Carbamoyl-phosphate:L-aspartate carbamoyltransferase	[c]: Carbamoyl phosphate + L-Aspartate --> N-Carbamoyl-L-aspartate + Orthophosphate + H+	EC-2.1.3.2	(BCAM2006) or (BCAL3139)	Arginine and proline metabolism	Amino acid synthesis
Carbamoyl-phosphate:L-ornithine carbamoyltransferase	[c]: Carbamoyl phosphate + L-ornithine <==> orthophosphate + L-Citrulline + H+	EC-2.1.3.3	(BCAL2767)	Arginine and proline metabolism	Amino acid synthesis
L-Citrulline:L-aspartate ligase (AMP-forming)	[c]: ATP + L-Citrulline + L-Aspartate --> AMP + H+ + Diphosphate + N-(L-Arginino)succinate	EC-6.3.4.5	(BCAM0746)	Arginine and proline metabolism	Amino acid synthesis
L-Glutamate 5-semialdehyde dehydratase (spontaneous)	[c]: L-Glutamate 5-semialdehyde <==> (S)-1-Pyrroline-5-carboxylate + H2O + H+			Arginine and proline metabolism	Amino acid synthesis
L-Glutamate-5-semialdehyde:NADP+ 5-oxidoreductase (phosphorylationg)	[c]: NADP+ + L-Glutamate 5-semialdehyde + orthophosphate <==> L-Glutamyl 5-phosphate + H+ + NADPH	EC-1.2.1.41	(BCAL3370)	Arginine and proline metabolism	Amino acid synthesis
L-Ornithine ammonia-lyase(cyclizing)	[c]: L-Ornithine --> NH3 + H+ + L-Proline	EC-4.3.1.12	(BCAL0774) or (BCAL3157) or (BCAM0592) or (BCAM0604) or (BCAM1485) or (BCAS0026)	Arginine and proline metabolism	Amino acid synthesis
N-(L-Argininosuccinate) arginie-lyase	[c]: N-(L-Arginino)succinate --> Fumarate + L-Arginine	EC-4.3.2.1	(BCAL2638)	Arginine and proline metabolism	Amino acid synthesis
N2-Acetyl-L-ornithine amidohydrolase	[c]: H2O + N2-Acetyl-L-ornithine --> Acetate + L-Ornithine	EC-3.5.1.16	(BCAL2018)	Arginine and proline metabolism	Amino acid synthesis
N2-Acetyl-L-ornithine:2-oxoglutarate aminotransferase	[c]: N2-Acetyl-L-ornithine + 2-Oxoglutarate <==> N-Acetyl-L-glutamate 5-semialdehyde + L-Glutamate	EC-2.6.1.11	(BCAL1059)	Arginine and proline metabolism	Amino acid synthesis
N-Acetyl-L-glutamate-5-semialdehyde:NADP+ 5-oxidoreductase(phosphrylating)	[c]: NADP+ + N-Acetyl-L-glutamate 5-semialdehyde + orthophosphate <==> H+ + N-Acetyl-L-glutamate 5-phosphate + NADPH	EC-1.2.1.38	(BCAM0018) or (BCAL0201)	Arginine and proline metabolism	Amino acid synthesis
5-Methyltetrahydropteroyltri-L-glutamate:L-homocysteineS-methyltransferase	[c]: L-Homocysteine + 5-Methyltetrahydropteroyltri-L-glutamate --> Tetrahydropteroyltri-L-glutamate + L-Methionine	EC-2.1.1.14	(BCAM2484)	Cysteine and methionine metabolism	Amino acid synthesis
Homoserine O-acetyltransferase	[c]: Acetyl-CoA + L-Homoserine <==> O-Acetyl-L-homoserine + CoA	EC-2.3.1.31	(BCAL0493)	Cysteine and methionine metabolism	Amino acid synthesis
O-Acetyl-L-homoserine acetate-lyase (adding methanethiol)	[c]: Methanethiol + O-Acetyl-L-homoserine --> Acetate + L-Methionine + H+	EC-2.5.1.49	(BCAM0721)	Cysteine and methionine metabolism	Amino acid synthesis
S-Adenosyl-L-homocysteine homocysteinylribohydrolase	[c]: H2O + S-Adenosyl-L-homocysteine --> S-Ribosyl-L-homocysteine + Adenine	EC-3.2.2.9	(BCAL1450)	Cysteine and methionine metabolism	Amino acid synthesis
S-Adenosyl-L-homocysteine hydrolase	[c]: H2O + S-Adenosyl-L-homocysteine --> L-Homocysteine + Adenosine	EC-3.3.1.1	(BCAL0145)	Cysteine and methionine metabolism	Amino acid synthesis
L-Alanine racemase	[c]: L-Alanine <==> D-Alanine	EC-5.1.1.1	(BCAM0593) or (BCAM1204) or (BCAL2110)	D-Alanine metabolism	Amino acid synthesis
L-Glutamate racemase	[c]: L-Glutamate <==> D-Glutamate	EC-5.1.1.3	(BCAL2289)	D-Glutamine and D-glutamate metabolism	Amino acid synthesis
UDP-N-acetylmuramate:L-Alanine ligase (ADP-forming)	[c]: L-Alanine + UDP-N-acetylmuramate + ATP --> ADP + UDP-N-acetylmuramoyl-L-alanine + Orthophosphate + H+	EC-6.3.2.8	(BCAL3461)	D-Glutamine and D-glutamate metabolism	Amino acid synthesis
UDP-N-acetylmuramoyl-L-Alanine:D-Glutamate ligase(ADP-forming)	[c]: UDP-N-acetylmuramoyl-L-alanine + D-Glutamate + ATP --> ADP + Orthophosphate + H+ + UDP-N-acetylmuramoyl-L-alanyl-D-glutamate	EC-6.3.2.9	(BCAL3464)	D-Glutamine and D-glutamate metabolism	Amino acid synthesis
Gamma-L-Glutamyl-L-cysteine:glycine ligase (ADP-forming)	[c]: Glycine + gamma-L-Glutamyl-L-cysteine + ATP --> ADP + Glutathione + Orthophosphate + H+	EC-6.3.2.3	(BCAL0732)	Glutathione metabolism	Amino acid synthesis
L-Glutamate:L-cysteine gamma-ligase (ADP-forming)	[c]: L-Glutamate + ATP + L-Cysteine --> ADP + gamma-L-Glutamyl-L-cysteine + Orthophosphate + H+	EC-6.3.2.2	(BCAL0439) or (BCAL0731)	Glutathione metabolism	Amino acid synthesis
NADPH:oxidized-glutathione oxidoreductase	[c]: NADP+ + (2) Glutathione <==> Oxidized glutathione + H+ + NADPH	EC-1.8.1.7	(BCAL0586)	Glutathione metabolism	Amino acid synthesis
5,10-Methylenetetrahydrofolate:glycine hydroxymethyltransferase	[c]: H2O + Glycine + 5,10-Methylenetetrahydrofolate <==> Tetrahydrofolate + L-Serine	EC-2.1.2.1	(BCAM2326) or (BCAL3197)	Glycine, serine and threonine metabolism	Amino acid synthesis
ATP:L-aspartate 4-phosphotransferase	[c]: L-Aspartate + ATP --> ADP + 4-Phospho-L-aspartate	EC-2.7.2.4	(BCAL2146)	Glycine, serine and threonine metabolism	Amino acid synthesis
L-Aspartate-4-semialdehyde:NADP+ oxidoreductase (phosphorylating)	[c]: NADP+ + orthophosphate + L-Aspartate 4-semialdehyde <==> 4-Phospho-L-aspartate + H+ + NADPH	EC-1.2.1.11	(BCAM0986)	Glycine, serine and threonine metabolism	Amino acid synthesis
L-Homoserine:NAD+ oxidoreductase	[c]: L-Homoserine + NAD+ <==> NADH + L-Aspartate 4-semialdehyde + H+	EC-1.1.1.3	(BCAL1926)	Glycine, serine and threonine metabolism	Amino acid synthesis
L-O-Phosphoserine phosphohydrolase	[c]: O-Phospho-L-serine + H2O --> L-Serine + Orthophosphate	EC-3.1.3.3	(BCAL1852)	Glycine, serine and threonine metabolism	Amino acid synthesis
O-Phospho-L-homoserine phospho-lyase (adding water)	[c]: H2O + O-Phospho-L-homoserine --> L-Threonine + Orthophosphate	EC-4.2.3.1	(BCAL1925)	Glycine, serine and threonine metabolism	Amino acid synthesis
1-(5-Phospho-D-ribosyl)-ATP:pyrophosphate phosphoribosyl-transferase	[c]: Phosphoribosyl-ATP + Diphosphate <==> 5-Phospho-alpha-D-ribose 1-diphosphate + ATP	EC-2.4.2.17	(BCAL0311)	Histidine metabolism	Amino acid synthesis
Imidazole glycerol phosphate synthase	[c]: L-Glutamine + N-(5'-Phospho-D-1'-ribulosylformimino)-5-amino-1-(5''-phospho-D-ribosyl)-4-imidazolecarboxamide --> 1-(5'-Phosphoribosyl)-5-amino-4-imidazolecarboxamide + L-Glutamate + D-erythro-1-(Imidazol-4-yl)glycerol 3-phosphate + H+	EC-4.1.3.-	(BCAL0316) and (BCAL0318)	Histidine metabolism	Amino acid synthesis
5-Amino-2-oxopentanoate:2-oxoglutarate aminotransferase (R)	[c]: 3-(Imidazol-4-yl)-2-oxopropyl phosphate + L-Glutamate --> L-Histidinol phosphate + 2-Oxoglutarate	EC-2.6.1.9	(BCAL0313) or (BCAL0797)	Histidine metabolism	Amino acid synthesis
D-erythro-1-(Imidazol-4-yl)glycerol 3-phosphate hydro-lyase	[c]: D-erythro-1-(Imidazol-4-yl)glycerol 3-phosphate --> 3-(Imidazol-4-yl)-2-oxopropyl phosphate + H2O	EC-4.2.1.19	(BCAL0314)	Histidine metabolism	Amino acid synthesis
L-Histidinol:NAD+ oxidoreductase	[c]: H2O + L-Histidinol + (2) NAD+ --> (2) NADH + L-Histidine + (3) H+	EC-1.1.1.23	(BCAL0312)	Histidine metabolism	Amino acid synthesis
L-Histidinol-phosphate phosphohydrolase	[c]: H2O + L-Histidinol phosphate --> L-Histidinol + Orthophosphate	EC-3.1.3.15	(BCAL1280)	Histidine metabolism	Amino acid synthesis
N-(5'-Phospho-D-ribosylformimino)-5-amino-1-(5''-phospho-D-ribosyl)-4-imidazolecarboxamide ketol-isomerase	[c]: 5-(5-Phospho-D-ribosylaminoformimino)-1-(5-phosphoribosyl)-imidazole-4-carboxamide <==> N-(5'-Phospho-D-1'-ribulosylformimino)-5-amino-1-(5''-phospho-D-ribosyl)-4-imidazolecarboxamide	EC-5.3.1.16	(BCAL0317)	Histidine metabolism	Amino acid synthesis
Phosphoribosyl-AMP 1,6-hydrolase	[c]: H2O + Phosphoribosyl-AMP --> 5-(5-Phospho-D-ribosylaminoformimino)-1-(5-phosphoribosyl)-imidazole-4-carboxamide + (4) H+	EC-3.5.4.19	(BCAL0319)	Histidine metabolism	Amino acid synthesis
Phosphoribosyl-ATP pyrophosphohydrolase	[c]: H2O + Phosphoribosyl-ATP + (3) H+ --> Phosphoribosyl-AMP + Diphosphate	EC-3.6.1.31	(BCAL0320)	Histidine metabolism	Amino acid synthesis
2,3,4,5-Tetrahydrodipicolinate:NADP+ oxidoreductase (R)	[c]: 2,3-Dihydrodipicolinate + H+ + NADPH --> NADP+ + 2,3,4,5-Tetrahydrodipicolinate	EC-1.3.1.26	(BCAL3376)	Lysine biosynthesis	Amino acid synthesis
L-Aspartate-4-semialdehyde hydro-lyase (adding pyruvate andcyclizing)	[c]: L-Aspartate 4-semialdehyde + Pyruvate --> (2) H2O + 2,3-Dihydrodipicolinate + H+	EC-4.2.1.52	(BCAM0104) or (BCAM1266) or (BCAM2771) or (BCAS0102) or (BCAL0644) or (BCAL2167) or (BCAM2800)	Lysine biosynthesis	Amino acid synthesis
LL-2,6-Diaminoheptanedioate 2-epimerase	[c]: LL-2,6-Diaminoheptanedioate <==> meso-2,6-Diaminoheptanedioate	EC-5.1.1.7	(BCAM2747) or (BCAL0507)	Lysine biosynthesis	Amino acid synthesis
Meso-2,6-Diaminoheptanedioate carboxy-lyase	[c]: meso-2,6-Diaminoheptanedioate + H+ --> CO2 + L-Lysine	EC-4.1.1.20	(BCAM2076) or (BCAS0211)	Lysine biosynthesis	Amino acid synthesis
N-Succinyl-L-2,6-diaminoheptanedioate:2-ocoglytarateamino-transferase	[c]: N-Succinyl-LL-2,6-diaminoheptanedioate + 2-Oxoglutarate <==> N-Succinyl-2-L-amino-6-oxoheptanedioate + L-Glutamate	EC-2.6.1.17	(BCAL2100) or (BCAL2701) or (BCAL1059)	Lysine biosynthesis	Amino acid synthesis
N-Succinyl-LL-2,6-diaminoheptanedioate amidohydrolase	[c]: H2O + N-Succinyl-LL-2,6-diaminoheptanedioate --> LL-2,6-Diaminoheptanedioate + Succinate	EC-3.5.1.18	(BCAL2103)	Lysine biosynthesis	Amino acid synthesis
Succinyl-CoA:2,3,4,5-tetrahydropyridine-2-carboxylateN-succinyltransferase	[c]: H2O + 2,3,4,5-Tetrahydrodipicolinate + Succinyl-CoA --> N-Succinyl-2-L-amino-6-oxoheptanedioate + CoA	EC-2.3.1.117	(BCAL2101)	Lysine biosynthesis	Amino acid synthesis
UDP-N-acetylmuramoyl-L-alanyl-D-glutamate:meso-2,6-diaminoheptanedioate ligase (ADP-forming)	[c]: meso-2,6-Diaminoheptanedioate + ATP + UDP-N-acetylmuramoyl-L-alanyl-D-glutamate --> UDP-N-acetylmuramoyl-L-alanyl-D-gamma-glutamyl-meso-2,6-diaminopimelate + ADP + Orthophosphate + H+	EC-6.3.2.13	(BCAL3467)	Lysine biosynthesis	Amino acid synthesis
L-Phenylalanine,tetrahydrobiopterin:oxygen oxidoreductase(4-hydroxylating)	[c]: Tetrahydrobiopterin + L-Phenylalanine + Oxygen --> L-Tyrosine + H2O + Dihydrobiopterin	EC-1.14.16.1	(BCAL0010)	Phenylalanine metabolism	Amino acid synthesis
L-Phenylalanine:2-oxoglutarate aminotransferase	[c]: L-Phenylalanine + 2-Oxoglutarate <==> Phenylpyruvate + L-Glutamate	EC-2.6.1.57	(BCAL2303) or (BCAM1478)	Phenylalanine metabolism	Amino acid synthesis
1-(2-Carboxyphenylamino)-1-deoxy-D-ribulose-5-phosphatecarboxy-lyase(cyclizing)	[c]: 1-(2-Carboxyphenylamino)-1'-deoxy-D-ribulose 5'-phosphate + H+ --> CO2 + H2O + Indoleglycerol phosphate	EC-4.1.1.48	(BCAL0396)	Phenylalanine, tyrosine and tryptophan biosynthesis	Amino acid synthesis
2-Dehydro-3-deoxy-D-arabino-heptonate 7-phosphate phosphate-lyase(cyclyzing)	[c]: 2-Dehydro-3-deoxy-D-arabino-heptonate 7-phosphate --> 3-Dehydroquinate + Orthophosphate	EC-4.2.3.4	(BCAL0280)	Phenylalanine, tyrosine and tryptophan biosynthesis	Amino acid synthesis
3-Dehydroquinate hydro-lyase	[c]: 3-Dehydroquinate <==> H2O + 3-Dehydroshikimate	EC-4.2.1.10	(BCAM2502) or (BCAL3419)	Phenylalanine, tyrosine and tryptophan biosynthesis	Amino acid synthesis
5-O-(1-Carboxyvinyl)-3-phosphoshikimate phosphate-lyase	[c]: 5-O-(1-Carboxyvinyl)-3-phosphoshikimate --> Chorismate + Orthophosphate	EC-4.2.3.5	(BCAL1467)	Phenylalanine, tyrosine and tryptophan biosynthesis	Amino acid synthesis
ATP:shikimate 3-phosphotransferase	[c]: Shikimate + ATP --> ADP + Shikimate 3-phosphate + H+	EC-2.7.1.71	(BCAL0279)	Phenylalanine, tyrosine and tryptophan biosynthesis	Amino acid synthesis
Chorismate pyruvate-lyase (amino-accepting)	[c]: L-Glutamine + Chorismate --> L-Glutamate + Anthranilate + H+ + Pyruvate	EC-4.1.3.27	(BCAL0398) and (BCAL0399)	Phenylalanine, tyrosine and tryptophan biosynthesis	Amino acid synthesis
Chorismate pyruvatemutase	[c]: Chorismate --> Prephenate	EC-5.4.99.5	(BCAL2954)	Phenylalanine, tyrosine and tryptophan biosynthesis	Amino acid synthesis
Indole hydro-lyase (adding indoleglycerol-phosphate)	[c]: D-Glyceraldehyde 3-phosphate + Indole <==> Indoleglycerol phosphate	EC-4.2.1.20	(BCAL0993) and (BCAM0991)	Phenylalanine, tyrosine and tryptophan biosynthesis	Amino acid synthesis
L-Arogenate hydro-lyase (decarboxylating)	[c]: L-Arogenate --> H2O + CO2 + L-Phenylalanine	EC-4.2.1.51	(BCAL2954)	Phenylalanine, tyrosine and tryptophan biosynthesis	Amino acid synthesis
L-Aspartate:2-oxoglutarate aminotransferase (R)	[c]: H+ + L-Aspartate + Prephenate --> Oxaloacetate + L-Arogenate	EC-2.6.1.57	(BCAL2303) or (BCAM1478)	Phenylalanine, tyrosine and tryptophan biosynthesis	Amino acid synthesis
L-Serine hydro-lyase (adding indoleglycerol-phosphate)	[c]: L-Serine + Indoleglycerol phosphate <==> H2O + L-Tryptophan + D-Glyceraldehyde 3-phosphate	EC-4.2.1.20	(BCAL0993) and (BCAM0991)	Phenylalanine, tyrosine and tryptophan biosynthesis	Amino acid synthesis
L-Serine hydro-lyase (adding indoleglycerol-phosphate)	[c]: L-Serine + Indole --> H2O + L-Tryptophan	EC-4.2.1.20	(BCAM0991) and (BCAM0993)	Phenylalanine, tyrosine and tryptophan biosynthesis	Amino acid synthesis
N-(5-Phospho-beta-D-ribosyl)anthranilate ketol-isomerase	[c]: N-(5-Phospho-D-ribosyl)anthranilate --> 1-(2-Carboxyphenylamino)-1'-deoxy-D-ribulose 5'-phosphate	EC-5.3.1.24	(BCAM0990)	Phenylalanine, tyrosine and tryptophan biosynthesis	Amino acid synthesis
N-(5-Phospho-D-ribosyl)anthranilate:pyrophosphatephosphoribosyl-transferase	[c]: N-(5-Phospho-D-ribosyl)anthranilate + Diphosphate <==> 5-Phospho-alpha-D-ribose 1-diphosphate + Anthranilate	EC-2.4.2.18	(BCAL0397)	Phenylalanine, tyrosine and tryptophan biosynthesis	Amino acid synthesis
Phosphoenolpyruvate:3-phosphoshikimate5-O-(1-carboxyvinyl)-transferase	[c]: Phosphoenolpyruvate + Shikimate 3-phosphate <==> orthophosphate + 5-O-(1-Carboxyvinyl)-3-phosphoshikimate	EC-2.5.1.19	(BCAL2952)	Phenylalanine, tyrosine and tryptophan biosynthesis	Amino acid synthesis
Phosphoenolpyruvate:D-erythrose-4-phosphateC-(1-carboxyvinyl)transferase (phosphate hydrolysing,2-carboxy-2-oxoethyl-forming)	[c]: Phosphoenolpyruvate + H2O + D-Erythrose 4-phosphate --> 2-Dehydro-3-deoxy-D-arabino-heptonate 7-phosphate + Orthophosphate	EC-2.5.1.54	(BCAM2763) or (BCAL3282)	Phenylalanine, tyrosine and tryptophan biosynthesis	Amino acid synthesis
Prephenate hydro-lyase (decarboxylating)	[c]: H+ + Prephenate --> CO2 + H2O + Phenylpyruvate	EC-5.4.99.5	(BCAL2954)	Phenylalanine, tyrosine and tryptophan biosynthesis	Amino acid synthesis
Quinate:NAD+ 5-oxidoreductase	[c]: Quinate + NAD+ <==> NADH + 3-Dehydroquinate + H+	EC-1.1.1.24	(BCAS0169)	Phenylalanine, tyrosine and tryptophan biosynthesis	Amino acid synthesis
Shikimate:NADP+ 5-oxidoreductase	[c]: NADP+ + Shikimate <==> 3-Dehydroshikimate + H+ + NADPH	EC-1.1.1.25	(BCAS0366) or (BCAM2501) or (BCAL3413)	Phenylalanine, tyrosine and tryptophan biosynthesis	Amino acid synthesis
(R)-2,3-Dihydroxy-3-methylbutanoate hydro-lyase	[c]: (R)-2,3-Dihydroxy-3-methylbutanoate --> H2O + 3-Methyl-2-oxobutanoate	EC-4.2.1.9	(BCAM2801) or (BCAL2672) or (BCAM1262) or (BCAS0372)	Valine, leucine and isoleucine biosynthesis	Amino acid synthesis
(R)-2,3-Dihydroxy-3-methylbutanoate:NADP+ oxidoreductase(isomerizing)	[c]: (R)-2,3-Dihydroxy-3-methylbutanoate + NADP+ <==> (R)-3-Hydroxy-3-methyl-2-oxobutanoate + NADPH	EC-1.1.1.86	(BCAL2357)	Valine, leucine and isoleucine biosynthesis	Amino acid synthesis
(R)-2,3-Dihydroxy-3-methylpentanoate hydro-lyase	[c]: (R)-2,3-Dihydroxy-3-methylpentanoate --> H2O + (R)-2-Oxo-3-methylpentanoate	EC-4.2.1.9	(BCAM2801) or (BCAL2672) or (BCAM1262) or (BCAS0372)	Valine, leucine and isoleucine biosynthesis	Amino acid synthesis
(S)-2-Acetolactate methylmutase	[c]: (S)-2-Acetolactate + H+ <==> (R)-3-Hydroxy-3-methyl-2-oxobutanoate	EC-1.1.1.86	(BCAL2357)	Valine, leucine and isoleucine biosynthesis	Amino acid synthesis
2-Isopropylmalate hydro-lyase	[c]: 2-Isopropylmalate <==> H2O + 2-Isopropylmaleate	EC-4.2.1.33	(BCAM0984) and (BCAL2543) and (BCAM0983) and (BCAL2542)	Valine, leucine and isoleucine biosynthesis	Amino acid synthesis
3-Isopropylmalate hydro-lyase	[c]: 3-Isopropylmalate <==> H2O + 2-Isopropylmaleate	EC-4.2.1.33	(BCAL2542) and (BCAL2543) and (BCAM0983) and (BCAM0984)	Valine, leucine and isoleucine biosynthesis	Amino acid synthesis
3-Isopropylmalate:NAD+ oxidoreductase	[c]: 3-Isopropylmalate + NAD+ <==> NADH + (2S)-2-Isopropyl-3-oxosuccinate + H+	EC-1.1.1.85	(BCAM0985)	Valine, leucine and isoleucine biosynthesis	Amino acid synthesis
3-Isopropylmalate dehydrogenase	[c]: (2S)-2-Isopropyl-3-oxosuccinate + H+ --> CO2 + 4-Methyl-2-oxopentanoate	EC-1.1.1.85	(BCAM0985)	Valine, leucine and isoleucine biosynthesis	Amino acid synthesis
Ketol-acid reductoisomerase (2-Aceto-2-hydroxybutanoate)	[c]: (S)-2-Aceto-2-hydroxybutanoate + H+ + NADPH --> NADP+ + (R)-2,3-Dihydroxy-3-methylpentanoate	EC-1.1.1.86	(BCAL2357)	Valine, leucine and isoleucine biosynthesis	Amino acid synthesis
L-Aspartate 1-carboxy-lyase	[c]: H+ + L-Aspartate --> CO2 + beta-Alanine	EC-4.1.1.11	(BCAL2652)	β-Alanine metabolism	Amino acid synthesis
Acetyl-CoA:D-glucosamine-1-phosphate N-acetyltransferase	[c]: Acetyl-CoA + D-Glucosamine 1-phosphate --> N-Acetyl-alpha-D-glucosamine 1-phosphate + CoA + H+	EC-2.3.1.157	(BCAL0612)	Amino sugar and nucleotide sugar metabolism	Cell wall/LPS synthesis
D-Glucosamine 1-phosphate 1,6-phosphomutase	[c]: D-Glucosamine 1-phosphate <==> D-Glucosamine 6-phosphate	EC-5.4.2.10	(BCAL1269)	Amino sugar and nucleotide sugar metabolism	Cell wall/LPS synthesis
L-Glutamine:D-fructose-6-phosphate aminotransferase (hexoseisomerizing)	[c]: L-Glutamine + D-Fructose 6-phosphate <==> D-Glucosamine 6-phosphate + L-Glutamate	EC-2.6.1.16	(BCAM0478) or (BCAM1224) or (BCAL0611) or (BCAL1321) or (BCAL0779)	Amino sugar and nucleotide sugar metabolism	Cell wall/LPS synthesis
N-Acetyl-D-glucosamine-6-phosphate amidohydrolase	[c]: H2O + N-Acetyl-D-glucosamine 6-phosphate --> D-Glucosamine 6-phosphate + Acetate	EC-3.5.1.25	(BCAL0778)	Amino sugar and nucleotide sugar metabolism	Cell wall/LPS synthesis
Phosphoenolpyruvate:UDP-N-acetyl-D-glucosamine1-carboxyvinyl-transferase	[c]: Phosphoenolpyruvate + UDP-N-acetyl-D-glucosamine --> UDP-N-acetyl-3-(1-carboxyvinyl)-D-glucosamine + Orthophosphate	EC-2.5.1.7	(BCAM1519) or (BCAL0310)	Amino sugar and nucleotide sugar metabolism	Cell wall/LPS synthesis
UTP:N-acetyl-alpha-D-glucosamine-1-phosphate uridylyltransferase	[c]: N-Acetyl-alpha-D-glucosamine 1-phosphate + UTP --> UDP-N-acetyl-D-glucosamine + H+ + Diphosphate	EC-2.7.7.23	(BCAL0612)	Amino sugar and nucleotide sugar metabolism	Cell wall/LPS synthesis
dTDP-4-dehydro-6-deoxy-D-glucose 3,5-epimerase	[c]: 4,6-Dideoxy-4-oxo-dTDP-D-glucose <==> dTDP-4-dehydro-6-deoxy-L-mannose	EC-5.1.3.13	(BCAL3133)	Cell Envelope Biosynthesis	Cell wall/LPS synthesis
D-Alanine-D-alanine ligase	[c]: (2) D-Alanine + ATP <==> D-Alanyl-D-alanine + ADP + orthophosphate + H+	EC-6.3.2.4	(BCAL3460)	Cell Envelope Biosynthesis	Cell wall/LPS synthesis
Peptidoglycan subunit synthesis	[c]: Undecaprenyl-diphospho-N-acetylmuramoyl-(N-acetylglucosamine)-L-alanyl-D-glutamyl-meso-2,6-diaminopimeloyl-D-alanyl-D-alanine --> Undecaprenyl diphosphate + H+ + peptido_EC			Cell Envelope Biosynthesis	Cell wall/LPS synthesis
UDP MurAc(oyl-L-Ala-D-gamma-Glu-L-Lys-D-Ala-D-Ala):undecaprenyl-phosphate phospho-N-acetylmuramoyl-pentapeptide-transferase	[c]: UDP-N-acetylmuramoyl-L-alanyl-D-glutamyl-6-carboxy-L-lysyl-D-alanyl-D-alanine + Undecaprenyl phosphate <==> UMP + Undecaprenyl-diphospho-N-acetylmuramoyl-L-alanyl-D-glutamyl-meso-2,6-diaminopimeloyl-D-alanyl-D-alanine	EC-2.7.8.13	(BCAL3465)	Cell Envelope Biosynthesis	Cell wall/LPS synthesis
UDP-N-acetylmuramate:NADP+ oxidoreductase (R)	[c]: NADH + UDP-N-acetyl-3-(1-carboxyvinyl)-D-glucosamine + H+ --> NAD+ + UDP-N-acetylmuramate	EC-1.1.1.158	(BCAL2768) or (pBCA086)	Cell Envelope Biosynthesis	Cell wall/LPS synthesis
UDP-N-acetylmuramoyl-L-alanyl-D-glutamyl-meso-2,6-diaminoheptanedioate:D-alanyl-D-alanine ligase(ADP-forming)	[c]: UDP-N-acetylmuramoyl-L-alanyl-D-gamma-glutamyl-meso-2,6-diaminopimelate + D-Alanyl-D-alanine + ATP --> ADP + UDP-N-acetylmuramoyl-L-alanyl-D-glutamyl-6-carboxy-L-lysyl-D-alanyl-D-alanine + Orthophosphate + H+	EC-6.3.2.10	(BCAL3466)	Cell Envelope Biosynthesis	Cell wall/LPS synthesis
UDP-N-acetyl-D-glucosamine:N-acetyl-alpha-D-muramyl(oyl-L-Ala-gamma-	[c]: UDP-N-acetyl-D-glucosamine + Undecaprenyl-diphospho-N-acetylmuramoyl-L-alanyl-D-glutamyl-meso-2,6-diaminopimeloyl-D-alanyl-D-alanine --> Undecaprenyl-diphospho-N-acetylmuramoyl-(N-acetylglucosamine)-L-alanyl-D-glutamyl-meso-2,6-diaminopimeloyl-D-alanyl-D-alanine + H+ + UDP	EC-2.4.1.227	(BCAL3462)	Cell Envelope Biosynthesis	Cell wall/LPS synthesis
D-Mannose 6-phosphate 1,6-phosphomutase	[c]: D-Mannose 6-phosphate <==> D-Mannose 1-phosphate	EC-5.4.2.2	(BCAL3113)	Fructose and mannose metabolism	Cell wall/LPS synthesis
GDP:D-mannose-1-phosphate guanylyltransferase	[c]: D-Mannose 1-phosphate + H+ + GDP --> GDPmannose + Orthophosphate	EC-2.7.7.22	(BCAL3246) or (BCAM0854) or (BCAM1340)	Fructose and mannose metabolism	Cell wall/LPS synthesis
GDPmannose 4,6-hydro-lyase	[c]: GDPmannose --> H2O + GDP-4-dehydro-6-deoxy-D-mannose	EC-4.2.1.47	(BCAM1004)	Fructose and mannose metabolism	Cell wall/LPS synthesis
UDPglucose 4-epimerase	[c]: UDPglucose <==> UDP-D-galactose	EC-5.1.3.2	(BCAL3117) or (BCAM2033)	Galactose metabolism	Cell wall/LPS synthesis
dTDP-glucose 4,6-dehydratase	[c]: dTDPglucose --> H2O + 4,6-Dideoxy-4-oxo-dTDP-D-glucose	EC-4.2.1.46	(BCAL3135) or (BCAM2032)	Lipopolysaccharide biosynthesis	Cell wall/LPS synthesis
dTTP:alpha-D-glucose-1-phosphate thymidylyltransferase	[c]: D-Glucose 1-phosphate + dTTP + H+ <==> Diphosphate + dTDPglucose	EC-2.7.7.24	(BCAL3134)	Lipopolysaccharide biosynthesis	Cell wall/LPS synthesis
Uridine-5-diphospho-beta-(4-amino-4-deoxy-L-arabinose) formyltransferase	[c]: 10-Formyltetrahydrofolate + uridine-5-diphospho-beta-(4-amino-4-deoxy-L-arabinose) --> Tetrahydrofolate + UDP-L-(4-amino-4-deoxy-L-arabinose)-N-Formyl	ArnA1	(BCAL1933)	Lipopolysaccharide biosynthesis, Ara4N	Cell wall/LPS synthesis
UDP-4-deoxy-4-formamido-L-arabinose:undecaprenyl-phosphate	[c]: Undecaprenyl phosphate + UDP-L-(4-amino-4-deoxy-L-arabinose)-N-Formyl --> undecaprenylphosphate-L-(4-amino-4-deoxy-L-arabinose)-N-Formyl + UDP	ArnC	(BCAL1932)	Lipopolysaccharide biosynthesis, Ara4N	Cell wall/LPS synthesis
Oxidative decarboxylation of UDPglucuronate	[c]: NAD+ + UDPglucuronate --> CO2 + NADH + uridine 5-(beta-L-threo-pentapyranosyl-4-ulose diphosphate + H+	ArnA2	(BCAL1934)	Lipopolysaccharide biosynthesis, Ara4N	Cell wall/LPS synthesis
Transaminataion of 4'-keto moiety	[c]: uridine 5-(beta-L-threo-pentapyranosyl-4-ulose diphosphate + L-Glutamate --> 2-Oxoglutarate + uridine-5-diphospho-beta-(4-amino-4-deoxy-L-arabinose)	ArnB	(BCAL1931)	Lipopolysaccharide biosynthesis, Ara4N	Cell wall/LPS synthesis
Undecaprenylphosphate-L-(4-amino-4-deoxy-L-arabinose)-N-Formyl formylase	[c]: H2O + undecaprenylphosphate-L-(4-amino-4-deoxy-L-arabinose)-N-Formyl --> undecaprenylphosphate-L-(4-amino-4-deoxy-L-arabinose) + Formate			Lipopolysaccharide biosynthesis, Ara4N	Cell wall/LPS synthesis
4-Amino-4-deoxy-L-arabinotransferase (LPS lipid A modification)	[c]: undecaprenylphosphate-L-(4-amino-4-deoxy-L-arabinose) + BCJ_Core_LipidA --> BCJ_acolipa + Undecaprenyl phosphate	ArnT	(BCAL1929)	Lipopolysaccharide biosynthesis, Ara4N modified LipidA	Cell wall/LPS synthesis
ADP-D-glycero-D-manno-heptose 6-epimerase	[c]: ADP-D-glycero-D-manno-heptose --> ADP-L-glycero-D-manno-heptose	EC-5.1.3.20,HldD	(BCAL2944)	Lipopolysaccharide biosynthesis, core	Cell wall/LPS synthesis
Heptose 1-phosphate adenyltransferase	[c]: D-Glycero-D-manno-heptose 1-phosphate + H+ + ATP --> ADP-D-glycero-D-manno-heptose + Diphosphate	RfaE	(BCAL2945) and (BCAL0691)	Lipopolysaccharide biosynthesis, core	Cell wall/LPS synthesis
Heptose 7-phosphate kinase	[c]: D-Glycero-D-manno-heptose 7-phosphate + ATP --> ADP + D-Glycero-D-manno-heptose 1,7-bisphosphate + H+	RfaE	(BCAL2945) and (BCAL0691)	Lipopolysaccharide biosynthesis, core	Cell wall/LPS synthesis
D-glycero-D-manno-heptose 1,7-bisphosphate phosphatase	[c]: H2O + D-Glycero-D-manno-heptose 1,7-bisphosphate --> D-Glycero-D-manno-heptose 1-phosphate + Orthophosphate	GmhB	(BCAL0902)	Lipopolysaccharide biosynthesis, core	Cell wall/LPS synthesis
dTDP-6-deoxy-L-mannose:NADP+ 4-oxidoreductase (R)	[c]: dTDP-4-dehydro-6-deoxy-L-mannose + H+ + NADPH --> NADP+ + dTDP-6-deoxy-L-mannose	EC-1.1.1.133, RmlD	(BCAL3132) or (BCAS0105)	Lipopolysaccharide biosynthesis, core	Cell wall/LPS synthesis
Phosphoheptose isomerase	[c]: Sedoheptulose 7-phosphate --> D-Glycero-D-manno-heptose 7-phosphate	GmhA	(BCAL0162)	Lipopolysaccharide biosynthesis, core	Cell wall/LPS synthesis
Nucleotide sugar epimerase/dehydratase	[c]: UDP-N-acetyl-D-glucosamine + H+ + NADPH --> NADP+ + UDP-N-acetyl-D-quinovosamine + H2O	WbiI	(BCAL3119)	Lipopolysaccharide biosynthesis, core	Cell wall/LPS synthesis
Undecaprenyl-diphosphate phosphohydrolase	[c]: Undecaprenyl diphosphate + H2O <==> Undecaprenyl phosphate + orthophosphate + H+	EC-3.6.1.27	(BCAL3091) or (BCAL1290) or (BCAM0024)	Lipopolysaccharide biosynthesis, core	Cell wall/LPS synthesis
Kdo Oxidation	[c]: KDO2-Lipid4 + O2 + 2-oxoglutarate --> KDO-KO-Lipid4 + succinate + CO2	KdoO		Lipopolysaccharide biosynthesis, lipid A	Cell wall/LPS synthesis
(KDO)-(KO)-(lauroyl)-lipid iva acyltransferase	[c]: KDO-KO-lipid4 + Myristoyl-ACP (n-C14:0ACP) --> KDO-KO-lipid (A) + ACP	HtrB	(BCAL0508)	Lipopolysaccharide biosynthesis, lipid A	Cell wall/LPS synthesis
2-Dehydro-3-deoxy-D-octonate-8-phosphateD-arabinose-5-phosphate-lyase (pyruvate-phosphorylating) (R)	[c]: D-Arabinose 5-phosphate + Phosphoenolpyruvate + H2O --> 3-Deoxy-D-manno-octulosonate 8-phosphate + Orthophosphate	EC-2.5.1.55,KdsA	(BCAL2180)	Lipopolysaccharide biosynthesis, lipid A	Cell wall/LPS synthesis
3-Deoxy-D-manno-octulosonic-acid transferase	[c]: CMP-3-deoxy-D-manno-octulosonate + 3-Deoxy-D-manno-octulosonyl-lipid IV(A) --> KDO2-lipid4 + CMP + H+	KdtA	(BCAL3110)	Lipopolysaccharide biosynthesis, lipid A	Cell wall/LPS synthesis
UDP-3-O-(3-hydroxymyristoyl)glucosamine acyltransferase	[c]: R-3-hydroxy-hexadecanoyl-ACP + UDP-3-O-(3-hydroxytetradecanoyl)-D-glucosamine --> UDP-2,3-bis(3-hydroxytetradecanoyl)glucosamine + ACP + H+	LpxD	(BCAL2081)	Lipopolysaccharide biosynthesis, lipid A	Cell wall/LPS synthesis
UDP-2,3-bis(3-hydroxytetradecanoyl)glucosamine diphosphatase	[c]: H2O + UDP-2,3-bis(3-hydroxytetradecanoyl)glucosamine --> 2,3-Bis(3-hydroxytetradecanoyl)-beta-D-glucosaminyl 1-phosphate + UMP + (2) H+	LpxH	(BCAL2154)	Lipopolysaccharide biosynthesis, lipid A	Cell wall/LPS synthesis
UDP-N-acetylglucosamine acyltransferase	[c]: (R)-3-Hydroxytetradecanoyl-ACP + UDP-N-acetyl-D-glucosamine --> ACP + UDP-3-O-(3-hydroxytetradecanoyl)-N-acetylglucosamine	EC-2.3.1.129,LpxA	(BCAL2079)	Lipopolysaccharide biosynthesis, lipid A	Cell wall/LPS synthesis
3-Deoxy-D-manno-octulosonate-8-phosphate 8-phosphohydrolase	[c]: 3-Deoxy-D-manno-octulosonate 8-phosphate + H2O --> 3-Deoxy-D-manno-octulosonate + Orthophosphate	EC-3.1.3.45,KdsC	(BCAL0817)	Lipopolysaccharide biosynthesis,lipid A	Cell wall/LPS synthesis
3-Deoxy-D-manno-octulosonic acid transferase	[c]: Lipid IV(A) + CMP-3-deoxy-D-manno-octulosonate --> CMP + 3-Deoxy-D-manno-octulosonyl-lipid IV(A) + H+	KdtA	(BCAL3110)	Lipopolysaccharide biosynthesis,lipid A	Cell wall/LPS synthesis
CTP:3-deoxy-D-manno-octulosonate cytidylyltransferase	[c]: 3-Deoxy-D-manno-octulosonate + CTP --> Diphosphate + CMP-3-deoxy-D-manno-octulosonate	EC-2.7.7.38,KdsB	(BCAL2761)	Lipopolysaccharide biosynthesis,lipid A	Cell wall/LPS synthesis
Tetraacyldisaccharide 4'kinase	[c]: ATP + Lipid A disaccharide --> ADP + Lipid IV(A) + H+	EC-2.7.1.130,LpxK	(BCAL2759)	Lipopolysaccharide biosynthesis,lipid A	Cell wall/LPS synthesis
UDP-2,3-bis(3-hydroxytetradecanoyl)-beta-D-glucosamine:2,3-bis-(3-hydroxytetradecanoyl)-beta-D-glucosaminyl-1-phosphate	[c]: 2,3-Bis(3-hydroxytetradecanoyl)-beta-D-glucosaminyl 1-phosphate + UDP-2,3-bis(3-hydroxytetradecanoyl)glucosamine --> H+ + Lipid A disaccharide + UDP	EC-2.4.1.182,LpxB	(BCAL2078)	Lipopolysaccharide biosynthesis,lipid A	Cell wall/LPS synthesis
UDP-3-O-[3-hydroxymyristoyl] N-acetylglucosamine deacetylase	[c]: H2O + UDP-3-O-(3-hydroxytetradecanoyl)-N-acetylglucosamine --> Acetate + UDP-3-O-(3-hydroxytetradecanoyl)-D-glucosamine	LpxC	(BCAL3219) or (BCAL3455)	Lipopolysaccharide biosynthesis,lipid A	Cell wall/LPS synthesis
BCJ: KDO-KO-Lipid A _Core Synthesis	[c]: KDO-KO-lipid (A) + UDP-N-acetyl-D-quinovosamine + UDP-D-galactose + (2) UDPglucose + (5) ADP-L-glycero-D-manno-heptose + dTDP-6-deoxy-L-mannose --> (5) ADP + dTDP + BCJ_Core_LipidA + (6) H+ + (4) UDP	WaaC, WaaF, WabP, WabR, WabO, WaaL,WabS	(BCAL3022 or BCAL3112) and (BCAL0967) and (BCAL2403) and (BCAL2406) and (BCAL2402) and (BCAL2405) and (BCAL2407)	Lipopolysaccharide biosynthesis,lipidA-core assembly	Cell wall/LPS synthesis
UDPglucose:NAD+ oxidoreductase	[c]: H2O + (2) NAD+ + UDPglucose --> (2) NADH + UDPglucuronate + (3) H+	EC-1.1.1.22	(BCAL2946) or (BCAM0855) or (BCAM2034)	Pentose and glucuronate interconversions	Cell wall/LPS synthesis
UTP:alpha-D-glucose-1-phosphate uridylyltransferase	[c]: UTP + D-Glucose 1-phosphate + H+ <==> UDPglucose + Diphosphate	EC-2.7.7.9	(BCAL1447) or (BCAM1010)	Pentose and glucuronate interconversions	Cell wall/LPS synthesis
Succinamic acid amidohydrolase	[c]: Succinamic Acid + H2O <==> Succinate + NH3	EC-3.5.1.3	(BCAL3280)	Butanoate metabolism	Central metabolism
(S)-Malate hydro-lyase	[c]: (S)-Malate <==> Fumarate + H2O	EC-4.2.1.2	(BCAL2287) and (BCAL2908)	Citrate cycle (TCA cycle)	Central metabolism
(S)-Malate:NAD+ oxidoreductase	[c]: (S)-Malate + NAD+ <==> Oxaloacetate + NADH + H+	EC-1.1.1.37	(BCAM0965)	Citrate cycle (TCA cycle)	Central metabolism
2-Oxoglutarate:Thiamin diphosphate 2-oxidoreductase(decarboxylatingand acceptor-succinylating)	[c]: 2-Oxoglutarate + H+ + Thiamin diphosphate --> 3-Carboxy-1-hydroxypropyl-ThPP + CO2	EC-1.2.4.2	(BCAL1515)	Citrate cycle (TCA cycle)	Central metabolism
3-Carboxy-1-hydroxypropyl-ThPP:lipoamde2-oxidoreductase(decarboxylating and acceptor-succinylating)	[c]: Lipoamide + 3-Carboxy-1-hydroxypropyl-ThPP --> S-Succinyldihydrolipoamide + Thiamin diphosphate	EC-1.2.4.2	(BCAL1515)	Citrate cycle (TCA cycle)	Central metabolism
Citrate hydro-lyase	[c]: Citrate + (3) H+ <==> H2O + cis-Aconitate	EC-4.2.1.3	(BCAM0961) or (BCAM2701 and BCAM1833)	Citrate cycle (TCA cycle)	Central metabolism
Citrate oxaloacetate-lyase ((pro-3S)-CH2COO leads to acetyl-CoA)	[c]: Citrate + CoA + H+ <==> Acetyl-CoA + H2O + Oxaloacetate	EC-2.3.3.1	(BCAL2746) or (BCAM0972)	Citrate cycle (TCA cycle)	Central metabolism
Isocitrate hydro-lyase	[c]: Isocitrate + (3) H+ <==> H2O + cis-Aconitate	EC-4.2.1.3	(BCAM0961) or (BCAM2701 and BCAM1833)	Citrate cycle (TCA cycle)	Central metabolism
Isocitrate:NADP+ oxidoreductase (decarboxylating)	[c]: NADP+ + Isocitrate + (2) H+ <==> Oxalosuccinate + NADPH	EC-1.1.1.42	(BCAL2736) and (BCAL2735)	Citrate cycle (TCA cycle)	Central metabolism
Oxalosuccinate:NADP+ oxidoreductase (decarboxylating)	[c]: Oxalosuccinate <==> CO2 + 2-Oxoglutarate + (2) H+	EC-1.1.1.42	(BCAL2736) and (BCAL2735)	Citrate cycle (TCA cycle)	Central metabolism
Succinate:(acceptor) oxidoreductase	[c]: Succinate + FAD <==> Fumarate + FADH2	EC-1.3.99.1	(BCAM0967) and (BCAM0968) and (BCAM0969) and (BCAM0970)	Citrate cycle (TCA cycle)	Central metabolism
Succinate:CoA ligase (ADP-forming)	[c]: Succinate + CoA + ATP <==> ADP + Succinyl-CoA + orthophosphate	EC-6.2.1.5	(BCAL0957) and (BCAL0956)	Citrate cycle (TCA cycle)	Central metabolism
Succinyl-CoA:dihydrolipoamide S-succinyltransferase	[c]: Dihydrolipoamide + Succinyl-CoA <==> S-Succinyldihydrolipoamide + CoA	EC-2.3.1.61	(BCAL1516)	Citrate cycle (TCA cycle)	Central metabolism
2-(alpha-Hydroxyethyl)thiamine diphosphate pyruvate-lyase(carboxylating) (R)	[c]: H+ + Thiamin diphosphate + Pyruvate --> CO2 + 2-(alpha-Hydroxyethyl)thiamine diphosphate	EC-1.2.4.1	(BCAL1910) and (BCAL1911) and (BCAL2209 or BCAM1942 or BCAM1944 or BCAS0711)	Glycolysis / Gluconeogenesis	Central metabolism
2-Phospho-D-glucerate hydro-lyase	[c]: 2-Phospho-D-glycerate <==> Phosphoenolpyruvate + H2O	EC-4.2.1.11	(BCAL2179)	Glycolysis / Gluconeogenesis	Central metabolism
2-Phospho-D-glycerate 2,3-phosphomutase	[c]: 2-Phospho-D-glycerate <==> 3-Phospho-D-glycerate	EC-5.4.2.1	(BCAL0739) or (BCAL3342)	Glycolysis / Gluconeogenesis	Central metabolism
3-Phospho-D-glycerate:NAD+ 2-oxidoreductase	[c]: 3-Phospho-D-glycerate + NAD+ --> NADH + 3-Phosphonooxypyruvate + H+	EC-1.1.1.95	(BCAM2587)	Glycolysis / Gluconeogenesis	Central metabolism
Acetate:CoA ligase (AMP-forming)	[c]: CoA + Acetate + ATP --> Acetyl-CoA + AMP + Diphosphate	EC-6.2.1.1	(BCAL1287) or (BCAS0739) or (BCAM2195) or (BCAM2372) or (BCAL2284)	Glycolysis / Gluconeogenesis	Central metabolism
ATP:3-phospho-D-glycerate 1-phosphotransferase	[c]: 3-Phospho-D-glycerate + ATP <==> ADP + 1,3-Bisphospho-D-glycerate	EC-2.7.2.3	(BCAL2841)	Glycolysis / Gluconeogenesis	Central metabolism
ATP:D-fructose-6-phosphate 1-phosphotransferase	[c]: D-Fructose 6-phosphate + ATP --> ADP + D-Fructose 1,6-bisphosphate + H+	EC-2.7.1.11	(BCAM0311)	Glycolysis / Gluconeogenesis	Central metabolism
ATP:D-fructose-6-phosphate 1-phosphotransferase	[c]: beta-D-Fructose 6-phosphate + (3) H+ + ATP --> ADP + beta-D-Fructose 1,6-bisphosphate	EC-2.7.1.11	(BCAM0311)	Glycolysis / Gluconeogenesis	Central metabolism
ATP:pyruvate O2-phosphotransferase (R)	[c]: ADP + Phosphoenolpyruvate + H+ --> ATP + Pyruvate	EC-2.7.1.40	(BCAL2840)	Glycolysis / Gluconeogenesis	Central metabolism
beta-D-Fructose 1,6-bisphosphate D-glyceraldehyde-3-phosphate-lyase	[c]: D-Fructose 1,6-bisphosphate <==> Dihydroxyacetone phosphate + (4) H+ + D-Glyceraldehyde 3-phosphate	EC-4.1.2.13	(BCAL2839)	Glycolysis / Gluconeogenesis	Central metabolism
D-Fructose 1-phosphate D-glyceraldehyde-3-phosphate-lyase	[c]: D-Fructose 1-phosphate <==> D-Glyceraldehyde + Dihydroxyacetone phosphate	EC-4.1.2.13	(BCAL2839)	Glycolysis / Gluconeogenesis	Central metabolism
D-Fructose-1,6-bisphosphate 1-phosphohydrolase	[c]: H2O + D-Fructose 1,6-bisphosphate --> D-Fructose 6-phosphate + Orthophosphate	EC-3.1.3.11	(BCAL2994)	Glycolysis / Gluconeogenesis	Central metabolism
D-Glyceraldehyde-3-phosphate ketol-isomerase	[c]: D-Glyceraldehyde 3-phosphate <==> Dihydroxyacetone phosphate	EC-5.3.1.1	(BCAL2346)	Glycolysis / Gluconeogenesis	Central metabolism
D-Glyceraldehyde-3-phosphate:NAD+ oxidoreductase(phosphorylating)	[c]: NAD+ + orthophosphate + D-Glyceraldehyde 3-phosphate <==> NADH + H+ + 1,3-Bisphospho-D-glycerate	EC-1.2.1.12	(BCAL3388)	Glycolysis / Gluconeogenesis	Central metabolism
Fructose-1-phosphate kinase	[c]: D-Fructose 1-phosphate + ATP --> ADP + D-Fructose 1,6-bisphosphate + H+	EC-2.7.1.56	(BCAM0311)	Glycolysis / Gluconeogenesis	Central metabolism
Glycogen synthase (ADPglucose)	[c]: ADPglucose --> ADP + H+ + Glycogen	EC-2.4.1.21	(BCAM0683)	Glycolysis / Gluconeogenesis	Central metabolism
ITP:oxaloacetate carboxy-lyase (transphosphorylating)	[c]: Oxaloacetate + ITP <==> Phosphoenolpyruvate + CO2 + IDP	EC-4.1.1.32	(BCAM1581)	Glycolysis / Gluconeogenesis	Central metabolism
L-Lactate dehydrogenase (ubiquinone)	[c]: (L)-Lactate + Ubiquinone-8 --> Ubiquinol-8 + Pyruvate	EC-1.1.2.3	(BCAL1769) or (BCAM2277)	Glycolysis / Gluconeogenesis	Central metabolism
ATP:D-ribose 5-phosphotransferase	[c]: ADP + H+ + 2-Deoxy-D-ribose 5-phosphate <==> Deoxyribose + ATP	EC-2.7.1.15	(BCAL1661) or (BCAS0100) or (BCAS0594)	Pentose phosphate pathway	Central metabolism
2-Deoxy-D-ribose-5-phosphate acetaldehyde-lyase	[c]: 2-Deoxy-D-ribose 5-phosphate <==> Acetaldehyde + D-Glyceraldehyde 3-phosphate	EC-4.1.2.4	(BCAS0598)	Pentose phosphate pathway	Central metabolism
6-Phospho-D-gluconate hydro-lyase	[c]: 6-Phospho-D-gluconate --> H2O + 2-Dehydro-3-deoxy-6-phospho-D-gluconate	EC-4.2.1.12	(BCAL3367)	Pentose phosphate pathway	Central metabolism
6-Phospho-D-gluconate:NADP+ 2-oxidoreductase (decarboxylating)	[c]: NADP+ + 6-Phospho-D-gluconate --> CO2 + D-Ribulose 5-phosphate + NADPH	EC-1.1.1.44	(BCAM0941)	Pentose phosphate pathway	Central metabolism
6-Phospho-D-glucono-1,5-lactone lactonohydrolase	[c]: H2O + D-Glucono-1,5-lactone 6-phosphate --> 6-Phospho-D-gluconate + H+	EC-3.1.1.31	(BCAL2263) or (BCAL3043)	Pentose phosphate pathway	Central metabolism
ATP:2-Dehydro-3-deoxy-D-gluconate 6-phosphotransferase	[c]: 2-Dehydro-3-deoxy-D-gluconate + ATP --> ADP + 2-Dehydro-3-deoxy-6-phospho-D-gluconate + H+	EC-2.7.1.45	(BCAL1805) or (BCAL1855)	Pentose phosphate pathway	Central metabolism
ATP:D-Gluconate 6-phosphotransferase	[c]: D-Gluconic acid + ATP --> ADP + 6-Phospho-D-gluconate + H+	EC-2.7.1.12	(BCAL3364) or (BCAM2014)	Pentose phosphate pathway	Central metabolism
ATP:D-ribose 5-phosphotransferase	[c]: D-Ribose + ATP --> ADP + D-Ribose 5-phosphate + H+	EC-2.7.1.15	(BCAL1661) or (BCAS0100) or (BCAS0594)	Pentose phosphate pathway	Central metabolism
ATP:D-ribose-5-phosphate pyrophosphotransferase	[c]: D-Ribose 5-phosphate + ATP <==> AMP + 5-Phospho-alpha-D-ribose 1-diphosphate + H+	EC-2.7.6.1	(BCAL0800)	Pentose phosphate pathway	Central metabolism
beta-D-Glucose:NAD+ 1-oxoreductase	[c]: NAD+ + beta-D-Glucose <==> NADH + D-Glucono-1,5-lactone + H+	EC-1.1.1.47	(BCAL2369)	Pentose phosphate pathway	Central metabolism
beta-D-Glucose:NADP+ 1-oxoreductase	[c]: NADP+ + beta-D-Glucose <==> D-Glucono-1,5-lactone + H+ + NADPH	EC-1.1.1.47	(BCAL2369)	Pentose phosphate pathway	Central metabolism
D-Arabinose-5-phosphate ketol-isomerase	[c]: D-Arabinose 5-phosphate <==> D-Ribulose 5-phosphate	EC-5.3.1.13	(BCAL0818)	Pentose phosphate pathway	Central metabolism
D-Ribose-5-phosphate ketol-isomerase	[c]: D-Ribose 5-phosphate <==> D-Ribulose 5-phosphate	EC-5.3.1.6	(BCAL1556)	Pentose phosphate pathway	Central metabolism
D-Ribulose-5-phosphate 3-epimerase	[c]: D-Ribulose 5-phosphate <==> D-Xylulose 5-phosphate	EC-5.1.3.1	(BCAL0401)	Pentose phosphate pathway	Central metabolism
Sedoheptulose-7-phosphate:D-glyceraldehyde-3-phosphateglyceronetransferase	[c]: Sedoheptulose 7-phosphate + D-Glyceraldehyde 3-phosphate <==> D-Erythrose 4-phosphate + D-Fructose 6-phosphate	EC-2.7.4.6	(BCAL1887)	Pentose phosphate pathway	Central metabolism
Sedoheptulose-7-phosphate:D-glyceraldehyde-3-phosphateglycolaldehyde transferase	[c]: Sedoheptulose 7-phosphate + D-Glyceraldehyde 3-phosphate <==> D-Xylulose 5-phosphate + D-Ribose 5-phosphate	EC-2.2.1.1	(BCAL3389)	Pentose phosphate pathway	Central metabolism
Sedoheptulose-7-phosphate:D-glyceraldehyde-3-phosphateglycolaldehyde transferase	[c]: D-Fructose 6-phosphate + D-Glyceraldehyde 3-phosphate <==> D-Xylulose 5-phosphate + D-Erythrose 4-phosphate	EC-2.2.1.1	(BCAL3389)	Pentose phosphate pathway	Central metabolism
Orthophosphate:oxaloacetate carboxyl-lyase (phosphorylating)	[c]: Oxaloacetate + orthophosphate + H+ <==> Phosphoenolpyruvate + H2O + CO2	EC-4.1.1.31	(BCAL2631)	Pyruvate metabolism	Central metabolism
alpha,alpha-Trehalose glucohydrolase	[c]: alpha,alpha-Trehalose + H2O --> (2) D-Glucose	EC-3.2.1.28	(BCAM2064)	Starch and sucrose metabolism	Central metabolism
ATP:alpha-D-glucose-1-phosphate adenyltransferase	[c]: D-Glucose 1-phosphate + H+ + ATP --> ADPglucose + Diphosphate	EC-2.7.7.27	(BCAL2388)	Starch and sucrose metabolism	Central metabolism
Sucrose 6-phosphate fructohydrolase	[c]: H2O + Sucrose 6-phosphate + (2) H+ <==> D-Glucose 6-phosphate + D-Fructose	EC-3.2.1.26	(BCAM1404)	Starch and sucrose metabolism	Central metabolism
Trehalose-6-phosphate phosphohydrolase	[c]: H2O + alpha,alpha'-Trehalose 6-phosphate --> alpha,alpha-Trehalose + Orthophosphate	EC-3.1.3.12	(BCAL1035)	Starch and sucrose metabolism	Central metabolism
UDPglucose:D-glucose-6-phosphate 1-alpha-D-glucosyltransferase	[c]: D-Glucose 6-phosphate + UDPglucose --> alpha,alpha'-Trehalose 6-phosphate + UDP	EC-2.4.1.15	(BCAL1036) or (BCAL2472) or (BCAM1573)	Starch and sucrose metabolism	Central metabolism
Hydorogen-peroxide:hydrogen-peroxide oxidoreductase	[c]: (2) H2O2 --> (2) H2O + Oxygen	EC-1.11.1.6	(BCAM0181) or (BCAL3477 and BCAM0931 and BCAM2107) or (BCAL3299)	Hydrogen-peroxide metabolism	Energy Metabolism
Pyridoxine 5-phosphate:oxygen oxidoreductase (deaminating)	[c]: Oxygen + Pyridoxine phosphate --> H2O2 + Pyridoxal phosphate	EC-1.4.3.5	(BCAL2782)	Hydrogen-peroxide metabolism	Energy Metabolism
Superoxide:superoxide oxidoreductase	[c]: (2) O2.- + (2) H+ --> H2O2 + Oxygen	EC-1.15.1.1	(BCAL2643) and (BCAL2757)	Hydrogen-peroxide metabolism	Energy Metabolism
2-Nitropropane:oxygen 2-oxidoreductase	[c]: Oxygen + (2) 2-Nitropropane <==> (2) Nitrite + (2) Acetone + (2) H+	EC-1.13.12.16	(BCAL1759)	Nitrogen metabolism	Energy Metabolism
Ammonium-hydroxide:NADP+ oxidoreductase (R)	[c]: (3) NADH + Nitrite + (4) H+ --> H2O + (3) NAD+ + NH4OH	EC-1.7.1.4	(BCAM1685) and (BCAM1684)	Nitrogen metabolism	Energy Metabolism
Carbonic acid hydro-lyase	[c]: Carbonic acid <==> CO2 + H2O	EC-4.2.1.1	(BCAL2352) or (BCAL0671) or (BCAM0400)	Nitrogen metabolism	Energy Metabolism
Cyanate C-N-lyase	[c]: Cyanate + HCO3- + H+ <==> CO2 + Carbamate	EC-4.2.1.104	(BCAM0401)	Nitrogen metabolism	Energy Metabolism
Deamino-NAD+:ammonia ligase (AMP-forming)	[c]: Deamino-NAD+ + NH3 + ATP --> AMP + NAD+ + Diphosphate	EC-6.3.1.5	(BCAM2476)	Nitrogen metabolism	Energy Metabolism
Glycine synthase	[c]: Glycine + Tetrahydrofolate + NAD+ <==> NADH + CO2 + NH4+ + 5,10-Methylenetetrahydrofolate	EC-2.1.2.10	(BCAL0075)	Nitrogen metabolism	Energy Metabolism
L-Cystathionine L-homocysteine-lyase (deaminating)	[c]: L-Cystathionine + H2O --> NH4+ + L-Homocysteine + Pyruvate	EC-4.4.1.8	(BCAL1853) or (BCAM0463)	Nitrogen metabolism	Energy Metabolism
L-Glutamate:ammonia ligase (ADP-forming)	[c]: L-Glutamate + NH3 + ATP --> L-Glutamine + ADP + Orthophosphate	EC-6.3.1.2	(BCAM2094) or (BCAL2238) or (BCAL0600) or (BCAL2224)	Nitrogen metabolism	Energy Metabolism
L-Glutamate:ferredoxin oxidoreductase (transaminating)	[c]: (2) L-Glutamate --> L-Glutamine + 2-Oxoglutarate + (2) H+	EC-1.4.7.1	(BCAL0289)	Nitrogen metabolism	Energy Metabolism
L-Glutamate:NAD+ oxidoreductase (deaminating)	[c]: H2O + NAD+ + L-Glutamate <==> NADH + 2-Oxoglutarate + NH3 + (2) H+	EC-1.4.1.3	(BCAL3359) or (BCAL1822)	Nitrogen metabolism	Energy Metabolism
L-Glutamine amidohydrolase	[c]: L-Glutamine + H2O --> L-Glutamate + NH3 + H+	EC-3.5.1.2	(BCAM2176)	Nitrogen metabolism	Energy Metabolism
ATP synthase (four protons for one ATP)	(4) H+[e] + ADP[c] + Orthophosphate[c] --> H2O[c] + (3) H+[c] + ATP[c]	EC-3.6.3.14	(BCAL0030) and (BCAL0031) and (BCAL0032) and (BCAL0034) and (BCAL0037) and (BCAL0036) and (BCAL0035) and (BCAL0033)	Oxidative phosphorylation	Energy Metabolism
Cytochrome-c oxidase	(0.5) Oxygen[c] + (2) Ferrocytochrome c[c] + (4) H+[c] --> (4) H+[e] + H2O[c] + (2) Ferricytochrome c[c]		(BCAL0785 or BCAM2674) and (BCAL0784 or BCAM2675)	Oxidative phosphorylation	Energy Metabolism
Cytochrome oxidase bo3 (ubiquinol-8: 2.5 protons)	(2) Ubiquinol-8[c] + Oxygen[c] + (5) H+[c] --> (5) H+[e] + (2) H2O[c] + (2) Ubiquinone-8[c]		(BCAL2144) and (BCAL2143) and (BCAL2142) and (BCAL2141) and (BCAL0759)	Oxidative phosphorylation	Energy Metabolism
Cytochrome-c peroxidase	[c]: H2O2 + (2) Ferrocytochrome c + (2) H+ --> (2) H2O + (2) Ferricytochrome c	EC-1.11.1.5	(BCAL1410) or (BCAM1473)	Oxidative phosphorylation	Energy Metabolism
NAD transhydrogenase	[c]: NAD+ + NADPH --> NADP+ + NADH		(BCAL3325) and (BCAL3326) and (BCAL3327)	Oxidative phosphorylation	Energy Metabolism
NAD(P) transhydrogenase	(2) H+[e] + NADP+[c] + NADH[c] --> NAD+[c] + (2) H+[c] + NADPH[c]	EC-1.6.1.1	(BCAL3325) and (BCAL3326) and (BCAL3327)	Oxidative phosphorylation	Energy Metabolism
NADH dehydrogenase	[c]: NADH + Ubiquinone-8 + H+ --> Ubiquinol-8 + NAD+	EC-1.6.5.3	(BCAM0905) and (BCAS0623)	Oxidative phosphorylation	Energy Metabolism
NADH dehydrogenase (ubiquinone-8: 2 protons)	NADH[c] + Ubiquinone-8[c] + (3) H+[c] --> (2) H+[e] + Ubiquinol-8[c] + NAD+[c]	EC-1.6.5.3	(BCAL2344) and (BCAL2343) and (BCAL2342) and (BCAL2341) and (BCAL2339) and (BCAL2337) and (BCAL2335) and (BCAL2334) and (BCAL2333) and (BCAL2332) and (BCAL2331) and (BCAL2338) and (BCAL2336)	Oxidative phosphorylation	Energy Metabolism
Quinone oxidoreductase	[c]: Ubiquinone-8 + NADPH --> NADP+ + semiquinone-8		(BCAL2384)	Oxidative phosphorylation	Energy Metabolism
Succinate dehyrdogenase	[c]: Ubiquinone-8 + FADH2 <==> Ubiquinol-8 + FAD		(BCAM0967) and (BCAM0968) and (BCAM0969) and (BCAM0970)	Oxidative phosphorylation	Energy Metabolism
Thioredoxin reductase (NADPH)	[c]: Oxidized thioredoxin + H+ + NADPH --> NADP+ + Reduced thioredoxin	EC-1.8.1.9	(BCAL3035) and (BCAL1900)	Oxidative phosphorylation	Energy Metabolism
Cytochrome-c reductase (ubiquinone)	Ubiquinol-8[c] + (2) Ferricytochrome[c] --> (2) H+[e] + (2) Ferrocytochrome[c] + Ubiquinone-8[c]		(BCAL0328) and (BCAL0329) and (BCAL0330)	Oxidative phosphorylation	Energy Metabolism
(R)-Lactate:NAD+ oxidoreductase	[c]: NAD+ + (R)-Lactate <==> NADH + H+ + Pyruvate	EC-1.1.1.28	(BCAL2487) or (BCAL3179)	Pyruvate metabolism	Ethanol/Pyruvate metabolism
(R)-S-Lactoylglutathione methylglyoxal-lyase (isomerizing)	[c]: (R)-S-Lactoylglutathione <==> Glutathione + Methylglyoxal	EC-4.4.1.5	(BCAL0899)	Pyruvate metabolism	Ethanol/Pyruvate metabolism
(S)-2-Acetolactate pyruvate-lyase (carboxylating)	[c]: CO2 + (S)-2-Acetolactate <==> H+ + (2) Pyruvate	EC-2.2.1.6	(BCAM0072) or (BCAL0068) or (BCAM0817) or (BCAL2358 and BCAL2359)	Pyruvate metabolism	Ethanol/Pyruvate metabolism
2-Oxoglutarate dehydrogenase complex: pyruvate dehydrogenase	[c]: Lipoamide + 2-(alpha-Hydroxyethyl)thiamine diphosphate --> S-Acetyldihydrolipoamide + Thiamin diphosphate	EC-1.2.4.1	(BCAL1910) and (BCAL1911) and (BCAL2209 or BCAM1942 or BCAM1944 or BCAS0711)	Pyruvate metabolism	Ethanol/Pyruvate metabolism
2-Oxoglutarate dehydrogenase, lipoamidedehydrogenase component	[c]: Dihydrolipoamide + NAD+ --> Lipoamide + NADH + H+	EC-1.8.1.4	(BCAL1215) or (BCAL1517) or (BCAL2207)	Pyruvate metabolism	Ethanol/Pyruvate metabolism
3-Carboxy-3-hydroxy-4-methylpentanoate3-methyl-2-oxobutanoate-lyase (CoA-acetylating) (R)	[c]: Acetyl-CoA + H2O + 3-Methyl-2-oxobutanoate --> CoA + H+ + 2-Isopropylmalate	EC-2.3.3.13	(BCAL0790) or (BCAL2354) or (BCAM0187)	Pyruvate metabolism	Ethanol/Pyruvate metabolism
Acetaldehyde:NAD+ oxidoreductase (CoA-acetylating)	[c]: Acetaldehyde + NAD+ + CoA <==> Acetyl-CoA + NADH + H+	EC-1.2.1.10	(BCAM2122) or (BCAM1614)	Pyruvate metabolism	Ethanol/Pyruvate metabolism
Acetate:CoA ligase (AMP-forming)	[c]: (2) H+ + ATP + Acetate --> Acetyl adenylate + Diphosphate	EC-6.2.1.1	(BCAL1287) or (BCAS0739) or (BCAM2195) or (BCAM2372) or (BCAL2284)	Pyruvate metabolism	Ethanol/Pyruvate metabolism
Acetyl adenylate:CoA ligase (AMP-forming)	[c]: Acetyl adenylate + CoA <==> Acetyl-CoA + AMP + (2) H+	EC-6.2.1.1	(BCAL1287) or (BCAS0739) or (BCAM2195) or (BCAM2372) or (BCAL2284)	Pyruvate metabolism	Ethanol/Pyruvate metabolism
Acetyl phosphate phosphohydrolase	[c]: H2O + Acetyl phosphate --> Orthophosphate + Acetate	EC-3.6.1.7	(BCAM2733)	Pyruvate metabolism	Ethanol/Pyruvate metabolism
Acetyl-CoA:carbon-dioxide ligase (ADP-forming)	[c]: Acetyl-CoA + HCO3- + ATP --> ADP + Orthophosphate + Malonyl-CoA + H+	EC-6.4.1.2	(BCAL3420) and (BCAL2148) and (BCAM0994) and (BCAL3421)	Pyruvate metabolism	Ethanol/Pyruvate metabolism
Acetyl-CoA:dihydrolipoamide S-acetyltransferase	[c]: Acetyl-CoA + Dihydrolipoamide <==> S-Acetyldihydrolipoamide + CoA	EC-2.3.1.12	(BCAL1909) or (BCAL2208)	Pyruvate metabolism	Ethanol/Pyruvate metabolism
ATP:acetate phosphotransferase	[c]: ATP + Acetate --> ADP + Acetyl phosphate	EC-2.7.2.1	(BCAM0293)	Pyruvate metabolism	Ethanol/Pyruvate metabolism
ATP:pyruvate,water phosphotransferase	[c]: H2O + ATP + Pyruvate --> Phosphoenolpyruvate + AMP + Orthophosphate + (2) H+	EC-2.7.9.2	(BCAL2074)	Pyruvate metabolism	Ethanol/Pyruvate metabolism
GTP:oxaloacetate carboxy-lyase (transphosphorylating)	[c]: GTP + Oxaloacetate --> Phosphoenolpyruvate + CO2 + GDP	EC-4.1.1.32	(BCAM1581)	Pyruvate metabolism	Ethanol/Pyruvate metabolism
Malonate decarboxylase	[c]: Malonate + H+ --> CO2 + Acetate		(BCAL1240) and (BCAL1241) and (BCAL1242) and (BCAL1243)	Pyruvate metabolism	Ethanol/Pyruvate metabolism
Pyrophosphate phosphohydrolase	[c]: H2O + Diphosphate --> (2) Orthophosphate + H+	EC-3.6.1.1	(BCAL2622)	Pyruvate metabolism	Ethanol/Pyruvate metabolism
Pyruvate:2-oxobutanoate acetaldehydetransferase (decarboxylating)	[c]: 2-Oxobutanoate + Pyruvate <==> CO2 + (S)-2-Aceto-2-hydroxybutanoate	EC-2.2.1.6	(BCAM0072) or (BCAL0068) or (BCAM0817) or (BCAL2358 and BCAL2359)	Pyruvate metabolism	Ethanol/Pyruvate metabolism
S-(2-Hydroxyacyl)glutathione hydrolase	[c]: H2O + (R)-S-Lactoylglutathione --> Glutathione + (R)-Lactate + H+	EC-3.1.2.6	(BCAL1257)	Pyruvate metabolism	Ethanol/Pyruvate metabolism
(3R)-3-Hydroxybutanoyl-ACP:NADP+ oxidoreductase	[c]: H+ + Acetoacetyl-ACP + NADPH --> NADP+ + (R)-3-Hydroxybutanoyl-ACP	EC-1.1.1.100	(BCAL0846) or (BCAL0994) or (BCAL1151) or (BCAL1425) or (BCAL2386) or (BCAL2624) or (BCAL2689) or (BCAM0640) or (BCAM1625) or (BCAM1949) or (BCAM2001) or (BCAM2283)	Fatty acid biosynthesis	Lipid synthesis
(3R)-3-Hydroxybutanoyl-[acyl-carrier-protein] hydro-lyase	[c]: (R)-3-Hydroxybutanoyl-ACP --> But-2-enoyl-ACP + H2O	EC-4.2.1.-	(BCAL2080)	Fatty acid biosynthesis	Lipid synthesis
(3R)-3-Hydroxy-cis-dodec-5-enoyl-[acyl-carrier-protein] hydro-lyase	[c]: (R)-3-hydroxy-cis-dodec-5-enoyl-ACP --> trans-3-cis-5-dodecenoyl-ACP + H2O	EC-4.2.1.-	(BCAL2080)	Fatty acid biosynthesis	Lipid synthesis
(3R)-3-Hydroxy-cis-dodec-5-enoyl-[acyl-carrier-protein]:NADP+ oxidoreductase	[c]: 3-oxo-cis-dodec-5-enoyl-ACP + H+ + NADPH --> NADP+ + (R)-3-hydroxy-cis-dodec-5-enoyl-ACP	EC-1.1.1.100	(BCAL0846) or (BCAL0994) or (BCAL1151) or (BCAL1425) or (BCAL2386) or (BCAL2624) or (BCAL2689) or (BCAM0640) or (BCAM1625) or (BCAM1949) or (BCAM2001) or (BCAM2283)	Fatty acid biosynthesis	Lipid synthesis
(3R)-3-Hydroxy-cis-tetradec-7-enoyl-[acyl-carrier-protein] hydro-lyase	[c]: (R)-3-hydroxy-cis-myristol-7-eoyl-ACP --> H2O + trans-3-cis-7-myristoleoyl-ACP	EC-4.2.1.-	(BCAL2080)	Fatty acid biosynthesis	Lipid synthesis
(3R)-3-Hydroxy-cis-tetradec-7-enoyl-[acyl-carrier-protein]:NADP+ oxidoreductase	[c]: 3-oxo-cis-myristol-7-eoyl-ACP + H+ + NADPH --> NADP+ + (R)-3-hydroxy-cis-myristol-7-eoyl-ACP	EC-1.3.1.39		Fatty acid biosynthesis	Lipid synthesis
(3R)-3-Hydroxydecanoyl-[acyl-carrier-protein] hydro-lyase	[c]: (R)-3-Hydroxydecanoyl-ACP --> H2O + trans-Dec-2-enoyl-ACP	EC-4.2.1.60	(BCAL2080)	Fatty acid biosynthesis	Lipid synthesis
(3R)-3-Hydroxydecanoyl-[acyl-carrier-protein]:NADP+ oxidoreductase	[c]: 3-oxodecanoyl-ACP + H+ + NADPH --> NADP+ + (R)-3-Hydroxydecanoyl-ACP	EC-1.1.1.100	(BCAL0846) or (BCAL0994) or (BCAL1151) or (BCAL1425) or (BCAL2386) or (BCAL2624) or (BCAL2689) or (BCAM0640) or (BCAM1625) or (BCAM1949) or (BCAM2001) or (BCAM2283)	Fatty acid biosynthesis	Lipid synthesis
(3R)-3-Hydroxydodecanoyl-[acyl-carrier-protein] hydro-lyase	[c]: (R)-3-Hydroxydodecanoyl-ACP --> H2O + trans-Dodec-2-enoyl-ACP	EC-4.2.1.-	(BCAL2080)	Fatty acid biosynthesis	Lipid synthesis
(3R)-3-Hydroxydodecanoyl-[acyl-carrier-protein]:NADP+ oxidoreductase	[c]: 3-Oxododecanoyl-ACP + H+ + NADPH --> NADP+ + (R)-3-Hydroxydodecanoyl-ACP	EC-1.1.1.100	(BCAL0846) or (BCAL0994) or (BCAL1151) or (BCAL1425) or (BCAL2386) or (BCAL2624) or (BCAL2689) or (BCAM0640) or (BCAM1625) or (BCAM1949) or (BCAM2001) or (BCAM2283)	Fatty acid biosynthesis	Lipid synthesis
(3R)-3-Hydroxyhexadecanoyl-[acyl-carrier-protein] hydro-lyase	[c]: R-3-hydroxy-hexadecanoyl-ACP --> H2O + Hexadecenoyl-ACP (n-C16:1ACP)	EC-4.2.1.-	(BCAL2080)	Fatty acid biosynthesis	Lipid synthesis
(3R)-3-Hydroxyhexadecanoyl-[acyl-carrier-protein]:NADP+ oxidoreductase	[c]: 3-Oxohexadecanoyl-ACP + H+ + NADPH --> NADP+ + R-3-hydroxy-hexadecanoyl-ACP	EC-1.1.1.100	(BCAL0846) or (BCAL0994) or (BCAL1151) or (BCAL1425) or (BCAL2386) or (BCAL2624) or (BCAL2689) or (BCAM0640) or (BCAM1625) or (BCAM1949) or (BCAM2001) or (BCAM2283)	Fatty acid biosynthesis	Lipid synthesis
(3R)-3-Hydroxyhexanoyl-[acyl-carrier-protein] hydro-lyase	[c]: (R)-3-Hydroxyhexanoyl-[acp] --> trans-Hex-2-enoyl-[acp] + H2O	EC-4.2.1.-	(BCAL2080)	Fatty acid biosynthesis	Lipid synthesis
(3R)-3-Hydroxyhexanoyl-[acyl-carrier-protein]:NADP+ oxidoreductase	[c]: H+ + 3-Oxohexanoyl-ACP + NADPH --> NADP+ + (R)-3-Hydroxyhexanoyl-[acp]	EC-1.1.1.100	(BCAL0846) or (BCAL0994) or (BCAL1151) or (BCAL1425) or (BCAL2386) or (BCAL2624) or (BCAL2689) or (BCAM0640) or (BCAM1625) or (BCAM1949) or (BCAM2001) or (BCAM2283)	Fatty acid biosynthesis	Lipid synthesis
(3R)-3-Hydroxyninadecanoyl-[acyl-carrier-protein]:NADP+ oxidoreductase	[c]: 3-Oxoninadecanoyl-ACP + H+ + NADPH --> NADP+ + R-3-hydroxy-ninadecanoyl-ACP	EC-1.1.1.100	(BCAL0846) or (BCAL0994) or (BCAL1151) or (BCAL1425) or (BCAL2386) or (BCAL2624) or (BCAL2689) or (BCAM0640) or (BCAM1625) or (BCAM1949) or (BCAM2001) or (BCAM2283)	Fatty acid biosynthesis	Lipid synthesis
(3R)-3-Hydroxyoctanoyl-[acyl-carrier-protein] hydro-lyase	[c]: (R)-3-Hydroxyoctanoyl-ACP --> H2O + trans-Oct-2-enoyl-[acp]	EC-4.2.1.-	(BCAL2080)	Fatty acid biosynthesis	Lipid synthesis
(3R)-3-Hydroxyoctanoyl-[acyl-carrier-protein]:NADP+ oxidoreductase	[c]: 3-Oxooctanoyl-ACP + H+ + NADPH --> (R)-3-Hydroxyoctanoyl-ACP + NADP+	EC-1.1.1.100	(BCAL0846) or (BCAL0994) or (BCAL1151) or (BCAL1425) or (BCAL2386) or (BCAL2624) or (BCAL2689) or (BCAM0640) or (BCAM1625) or (BCAM1949) or (BCAM2001) or (BCAM2283)	Fatty acid biosynthesis	Lipid synthesis
(3R)-3-Hydroxypalmitoyl-[acyl-carrier-protein] hydro-lyase	[c]: (R)-3-Hydroxytetradecanoyl-ACP --> H2O + trans-Tetradec-2-enoyl-[acp]	EC-4.2.1.-	(BCAL2080)	Fatty acid biosynthesis	Lipid synthesis
(3R)-3-Hydroxytetradecanoyl-[acyl-carrier-protein]:NADP+ oxidoreductase	[c]: 3-Oxotetradecanoyl-ACP + H+ + NADPH --> NADP+ + (R)-3-Hydroxytetradecanoyl-ACP	EC-1.1.1.100	(BCAL0846) or (BCAL0994) or (BCAL1151) or (BCAL1425) or (BCAL2386) or (BCAL2624) or (BCAL2689) or (BCAM0640) or (BCAM1625) or (BCAM1949) or (BCAM2001) or (BCAM2283)	Fatty acid biosynthesis	Lipid synthesis
1-Heptadecanoyl-sn-glycerol 3-phosphate O-acyltransferase (n-C17:0)	[c]: 1-heptadecanoyl-sn-glycerol 3-phosphate + Heptadec-ACP (n-C17:0 ACP) --> pa170 + ACP	EC-2.3.1.51	(BCAL0901) or (BCAL1466) or (BCAL3137)	Fatty acid biosynthesis	Lipid synthesis
1-Hexadec-7-enoyl-sn-glycerol 3-phosphate O-acyltransferase (n-C16:1)	[c]: Hexadecenoyl-ACP (n-C16:1ACP) + 1-hexadec-9-enoyl-sn-glycerol 3-phosphate --> ACP + pa161	EC-2.3.1.51	(BCAL0901) or (BCAL1466) or (BCAL3137)	Fatty acid biosynthesis	Lipid synthesis
1-Hexadecanoyl-sn-glycerol 3-phosphate O-acyltransferase (n-C16:0)	[c]: palmACP + 1-hexadecanoyl-sn-glycerol 3-phosphate --> pa160 + ACP	EC-2.3.1.51	(BCAL0901) or (BCAL1466) or (BCAL3137)	Fatty acid biosynthesis	Lipid synthesis
1-Hexadecanoyl-sn-glycerol 3-phosphate O-acyltransferase (n-C16:1)	[c]: Hexadecenoyl-ACP (n-C16:1ACP) + 1-hexadecanoyl-sn-glycerol 3-phosphate --> ACP + pa160161	EC-2.3.1.51	(BCAL0901) or (BCAL1466) or (BCAL3137)	Fatty acid biosynthesis	Lipid synthesis
1-Octadec-7-enoyl-sn-glycerol 3-phosphate O-acyltransferase (n-C18:1)	[c]: 1-octadec-11-enoyl-sn-glycerol 3-phosphate + Octadecenoyl-ACP (n-C18:1ACP) --> pa181 + ACP	EC-2.3.1.51	(BCAL0901) or (BCAL1466) or (BCAL3137)	Fatty acid biosynthesis	Lipid synthesis
3-Hydroxy-2-methylpropanoate:NAD+ oxidoreductase	[c]: (S)-3-Hydroxyisobutyrate + NAD+ <==> NADH + (S)-Methylmalonate semialdehyde + H+	EC-1.1.1.35	(BCAL0716) or (BCAL0885) or (BCAL1979)	Fatty acid biosynthesis	Lipid synthesis
3-Hydroxyacyl-[acyl-carrier-protein] dehydratase (n-C16:1)	[c]: (R)-3-hydroxy-cis-palm-9-eoyl-ACP --> H2O + trans-3-cis-9-palmitoleoyl-ACP	EC-4.2.1.-	(BCAL2080)	Fatty acid biosynthesis	Lipid synthesis
3-Hydroxyacyl-[acyl-carrier-protein] dehydratase (n-C18:1)	[c]: (R)-3-hydroxy-cis-vacc-11-enoyl-ACP --> H2O + trans-3-cis-11-vacceoyl-ACP	EC-4.2.1.-	(BCAL2080)	Fatty acid biosynthesis	Lipid synthesis
3-Oxoacyl-[acyl-carrier-protein] reductase (n-C16:1)	[c]: 3-oxo-cis-palm-9-eoyl-ACP + H+ + NADPH --> (R)-3-hydroxy-cis-palm-9-eoyl-ACP + NADP+	EC-1.1.1.100	(BCAL0846) or (BCAL0994) or (BCAL1151) or (BCAL1425) or (BCAL2386) or (BCAL2624) or (BCAL2689) or (BCAM0640) or (BCAM1625) or (BCAM1949) or (BCAM2001) or (BCAM2283)	Fatty acid biosynthesis	Lipid synthesis
3-Oxoacyl-[acyl-carrier-protein] reductase (n-C18:1)	[c]: 3-oxo-cis-vacc-11-enoyl-ACP + H+ + NADPH --> NADP+ + (R)-3-hydroxy-cis-vacc-11-enoyl-ACP	EC-1.1.1.100	(BCAL0846) or (BCAL0994) or (BCAL1151) or (BCAL1425) or (BCAL2386) or (BCAL2624) or (BCAL2689) or (BCAM0640) or (BCAM1625) or (BCAM1949) or (BCAM2001) or (BCAM2283)	Fatty acid biosynthesis	Lipid synthesis
3-Oxoacyl-[acyl-carrier-protein] synthase (n-C12:1)	[c]: cis-dec-3-enoyl-ACP (n-C10:1) + H+ + Malonyl-ACP --> 3-oxo-cis-dodec-5-enoyl-ACP + CO2 + ACP	EC-2.3.1.41	(BCAL0996) or (BCAL2874)	Fatty acid biosynthesis	Lipid synthesis
3-Oxoacyl-[acyl-carrier-protein] synthase (n-C16:1)	[c]: Tetradecenoyl-ACP (n-C14:1ACP) + H+ + Malonyl-ACP --> CO2 + 3-oxo-cis-palm-9-eoyl-ACP + ACP	EC-2.3.1.41	(BCAL0996) or (BCAL2874)	Fatty acid biosynthesis	Lipid synthesis
3-Oxoacyl-[acyl-carrier-protein] synthase (n-C18:1)	[c]: Hexadecenoyl-ACP (n-C16:1ACP) + H+ + Malonyl-ACP --> CO2 + ACP + 3-oxo-cis-vacc-11-enoyl-ACP	EC-2.3.1.41	(BCAL0996) or (BCAL2874)	Fatty acid biosynthesis	Lipid synthesis
Acetyl-CoA ACP transacylase	[c]: Acetyl-CoA + ACP --> Acetyl-ACP + CoA	EC-2.3.1.38	(BCAL0992) or (BCAL2878) or (BCAM0241) or (BCAM0252) or (BCAM0253)	Fatty acid biosynthesis	Lipid synthesis
Acyl-[acyl-carrier-protein]:malonyl-[acyl-carrier-protein] C-acyltransferase (decarboxylating)	[c]: Acetyl-ACP + H+ + Malonyl-ACP --> CO2 + ACP + Acetoacetyl-ACP	EC-2.3.1.41	(BCAL0992) or (BCAL2878) or (BCAM0241) or (BCAM0252) or (BCAM0253)	Fatty acid biosynthesis	Lipid synthesis
Butyryl-ACP:malonyl-[acyl-carrier-protein] C-acyltransferase (decarboxylating)	[c]: Butyryl-ACP + H+ + Malonyl-ACP --> CO2 + ACP + 3-Oxohexanoyl-ACP	EC-2.3.1.41	(BCAL0996) or (BCAL2874)	Fatty acid biosynthesis	Lipid synthesis
Butyryl-ACP:malonyl-CoA C-acyltransferase(decarboxylating, oxoacyl- and enoyl-reducing and thioester-hydrolysing)	[c]: But-2-enoyl-ACP + NADH + H+ --> NAD+ + Butyryl-ACP	EC-1.3.1.9	(BCAM0140)	Fatty acid biosynthesis	Lipid synthesis
cis-5-dodecenoyl-ACP:malonyl-[acyl-carrier-protein] C-acyltransferase	[c]: cis-dodec-5-enoyl-ACP (n-C12:1) + H+ + Malonyl-ACP --> CO2 + ACP + 3-oxo-cis-myristol-7-eoyl-ACP	EC-2.3.1.41	(BCAL0996) or (BCAL2874)	Fatty acid biosynthesis	Lipid synthesis
Decanoyl-ACP:malonyl-[acyl-carrier-protein] C-acyltransferase	[c]: Decanoyl-ACP + H+ + Malonyl-ACP --> 3-Oxododecanoyl-ACP + CO2 + ACP	EC-2.3.1.41	(BCAL0996) or (BCAL2874)	Fatty acid biosynthesis	Lipid synthesis
Decanoyl-ACP:malonyl-CoA C-acyltransferase(decarboxylating, oxoacyl- and enoyl-reducing and thioester-hydrolysing) (R)	[c]: NADH + trans-Dec-2-enoyl-ACP + H+ --> NAD+ + Decanoyl-ACP	EC-1.3.1.9	(BCAM0140)	Fatty acid biosynthesis	Lipid synthesis
Dodecanoyl-ACP: malonyl-CoA C-acyltransferase(decarboxylating, oxoacyl- and enoyl-reducing andthioester-hydrolysing)	[c]: NADH + H+ + trans-Dodec-2-enoyl-ACP --> Dodecanoyl-ACP (n-C12:0ACP) + NAD+	EC-1.3.1.9	(BCAM0140)	Fatty acid biosynthesis	Lipid synthesis
Dodecanoyl-[acyl-carrier-protein]:malonyl-[acyl-carrier-protein] C-acyltransferase	[c]: Dodecanoyl-ACP (n-C12:0ACP) + H+ + Malonyl-ACP --> CO2 + 3-Oxotetradecanoyl-ACP + ACP	EC-2.3.1.41	(BCAL0996) or (BCAL2874)	Fatty acid biosynthesis	Lipid synthesis
Enoyl-[acyl-carrier-protein] reductase (NADH) (n-C14:1)	[c]: NADH + H+ + trans-3-cis-7-myristoleoyl-ACP --> NAD+ + Tetradecenoyl-ACP (n-C14:1ACP)	EC-1.3.1.9	(BCAM0140)	Fatty acid biosynthesis	Lipid synthesis
Enoyl-[acyl-carrier-protein] reductase (NADH) (n-C16:1)	[c]: NADH + trans-3-cis-9-palmitoleoyl-ACP + H+ --> NAD+ + Hexadecenoyl-ACP (n-C16:1ACP)	EC-1.3.1.9	(BCAM0140)	Fatty acid biosynthesis	Lipid synthesis
Enoyl-[acyl-carrier-protein] reductase (NADH) (n-C18:1)	[c]: NADH + trans-3-cis-11-vacceoyl-ACP + H+ --> Octadecenoyl-ACP (n-C18:1ACP) + NAD+	EC-1.3.1.9	(BCAM0140)	Fatty acid biosynthesis	Lipid synthesis
Glycerol-3-phosphate acyltransferase (C16:0)	[c]: palmACP + Glycerol 3-phosphate --> ACP + 1-hexadecanoyl-sn-glycerol 3-phosphate	EC-2.3.1.15	(BCAL0901)	Fatty acid biosynthesis	Lipid synthesis
Glycerol-3-phosphate acyltransferase (C16:1)	[c]: Hexadecenoyl-ACP (n-C16:1ACP) + Glycerol 3-phosphate --> 1-hexadec-9-enoyl-sn-glycerol 3-phosphate + ACP	EC-2.3.1.15	(BCAL0901)	Fatty acid biosynthesis	Lipid synthesis
Glycerol-3-phosphate acyltransferase (C17:0)	[c]: Glycerol 3-phosphate + Heptadec-ACP (n-C17:0 ACP) --> ACP + 1-heptadecanoyl-sn-glycerol 3-phosphate	EC-2.3.1.15	(BCAL0901)	Fatty acid biosynthesis	Lipid synthesis
Glycerol-3-phosphate acyltransferase (C18:1)	[c]: Octadecenoyl-ACP (n-C18:1ACP) + Glycerol 3-phosphate --> 1-octadec-11-enoyl-sn-glycerol 3-phosphate + ACP	EC-2.3.1.15	(BCAL0901)	Fatty acid biosynthesis	Lipid synthesis
Heptadec-ACP synthesis	[c]: Propanoyl-ACP + (24) H+ + (8) Malonyl-ACP + (16) NADPH --> (16) NADP+ + (8) CO2 + (8) H2O + (8) ACP + Heptadec-ACP (n-C17:0 ACP)			Fatty acid biosynthesis	Lipid synthesis
Heptadecanoyl-[acyl-carrier-protein]:malonyl-[acyl-carrier-protein] C-acyltransferase	[c]: H+ + Heptadec-ACP (n-C17:0 ACP) + Malonyl-ACP --> 3-Oxoninadecanoyl-ACP + CO2 + ACP	EC-2.3.1.41	(BCAL0996) or (BCAL2874)	Fatty acid biosynthesis	Lipid synthesis
Hexadecanoyl-[acyl-carrier protein:malonyl-CoA C-acyltransferase(decarboxylating, oxoacyl- and enoyl-reducing and thioester-hydrolysing)	[c]: NADH + Hexadecenoyl-ACP (n-C16:1ACP) + H+ --> NAD+ + palmACP	EC-1.3.1.9	(BCAM0140)	Fatty acid biosynthesis	Lipid synthesis
Hexanoyl-ACP:malonyl-[acyl-carrier-protein] C-acyltransferase	[c]: Hexanoyl-ACP + H+ + Malonyl-ACP --> CO2 + 3-Oxooctanoyl-ACP + ACP	EC-2.3.1.41	(BCAL0996) or (BCAL2874)	Fatty acid biosynthesis	Lipid synthesis
Hexanoyl-ACP:malonyl-CoA C-acyltransferase(decarboxylating, oxoacyl- and enoyl-reducing and thioester-hydrolysing)	[c]: trans-Hex-2-enoyl-[acp] + NADH + H+ --> Hexanoyl-ACP + NAD+	EC-1.3.1.9	(BCAM0140)	Fatty acid biosynthesis	Lipid synthesis
Lyso-ornithine lipid (3-OH-14:0)(ornithine N-acyltransferase)	[c]: ornithine + (R)-3-Hydroxytetradecanoyl-ACP --> LOL(3-OH-14:0) + ACP	EC-2.3.1.-	(BCAL1281)	Fatty acid biosynthesis	Lipid synthesis
Lyso-ornithine lipid (3-OH-16:0)(ornithine N-acyltransferase)	[c]: ornithine + R-3-hydroxy-hexadecanoyl-ACP --> LOL(3-OH-16:0) + ACP	EC-2.3.1.-	(BCAL1281)	Fatty acid biosynthesis	Lipid synthesis
Malonyl-CoA-ACP transacylase	[c]: ACP + Malonyl-CoA <==> CoA + Malonyl-ACP	EC-2.3.1.39	(BCAL1246) or (BCAL0993) or (BCAL2877)	Fatty acid biosynthesis	Lipid synthesis
Octadecanoyl-ACP synthase	[c]: NADH + Octadecenoyl-ACP (n-C18:1ACP) + H+ --> NAD+ + Octadecanoyl-ACP (n C18:0 ACP)	EC-1.3.1.9	(BCAM0140)	Fatty acid biosynthesis	Lipid synthesis
Octanoyl-ACP:malonyl-[acyl-carrier-protein] C-acyltransferase (decarboxylating)	[c]: Octanoyl-ACP + H+ + Malonyl-ACP --> CO2 + 3-oxodecanoyl-ACP + ACP	EC-2.3.1.41	(BCAL0996) or (BCAL2874)	Fatty acid biosynthesis	Lipid synthesis
Octanoyl-ACP:malonyl-CoA C-acyltransferase(decarboxylating, oxoacyl- and enoyl-reducing and thioester-hydrolysing)	[c]: NADH + trans-Oct-2-enoyl-[acp] + H+ --> Octanoyl-ACP + NAD+	EC-1.3.1.9	(BCAM0140)	Fatty acid biosynthesis	Lipid synthesis
Ornithine lipid (3-OH-140 2-OH-181)	[c]: LOL(3-OH-16:0) + 2-hydroxy-Octadec-ACP(n-C18:1) --> ornithine lipid (3-OH-16:0 2-OH-18:1) + ACP	EC-2.3.1.51	(BCAL0901) or (BCAL1466) or (BCAL3137)	Fatty acid biosynthesis	Lipid synthesis
Ornithine lipid (3-OH-140 2-OH-181)	[c]: 2-hydroxy-Octadec-ACP(n-C18:1) + LOL(3-OH-14:0) --> ornithine lipid (3-OH-14:0 2-OH-18:1) + ACP	EC-2.3.1.51	(BCAL0901) or (BCAL1466) or (BCAL3137)	Fatty acid biosynthesis	Lipid synthesis
Propanoyl-CoA ACP transacylase	[c]: Propanoyl-CoA + ACP --> Propanoyl-ACP + CoA	EC-2.3.1.-		Fatty acid biosynthesis	Lipid synthesis
Tetradecanoyl-ACP:malonyl-CoA C-acyltransferase(decarboxylating, oxoacyl- and enoyl-reducing)	[c]: trans-Tetradec-2-enoyl-[acp] + NADH + H+ --> Myristoyl-ACP (n-C14:0ACP) + NAD+	EC-1.3.1.9	(BCAM0140)	Fatty acid biosynthesis	Lipid synthesis
Tetradecanoyl-[acyl-carrier-protein]:malonyl-[acyl-carrier-protein] C-acyltransferase	[c]: Myristoyl-ACP (n-C14:0ACP) + H+ + Malonyl-ACP --> CO2 + 3-Oxohexadecanoyl-ACP + ACP	EC-2.3.1.41	(BCAL0996) or (BCAL2874)	Fatty acid biosynthesis	Lipid synthesis
trans,cis-Dodec-2,5-dienoyl-acp 2-reductase	[c]: trans-3-cis-5-dodecenoyl-ACP + NADH + H+ --> cis-dodec-5-enoyl-ACP (n-C12:1) + NAD+			Fatty acid biosynthesis	Lipid synthesis
trans-2-Decenoyl-ACP isomerase	[c]: trans-Dec-2-enoyl-ACP <==> cis-dec-3-enoyl-ACP (n-C10:1)	EC-5.3.3.14		Fatty acid biosynthesis	Lipid synthesis
(3R)-3-Hydroxyninadecanoyl-[acyl-carrier-protein] hydro-lyase	[c]: R-3-hydroxy-ninadecanoyl-ACP --> H2O + Ninadecenoyl-ACP (n-C19:1ACP)	EC-4.2.1.-	(BCAL2080)	Fatty acid metabolism	Lipid synthesis
Acetyl-CoA:acetyl-CoA C-acetyltransferase	[c]: (2) Acetyl-CoA <==> Acetoacetyl-CoA + CoA	EC-2.3.1.9	(BCAL1977) or (BCAM0127) or (BCAM1623) or (BCAM1629) or (BCAS0737) or (BCAL1862)	Fatty acid metabolism	Lipid synthesis
Ninadecenoyl-ACP (n-C19:1ACP) 2-Oxidation	[c]: NADH + Oxygen + Ninadecenoyl-ACP (n-C19:1ACP) + H+ --> CO2 + (2) H2O + 2-hydroxy-Octadec-ACP(n-C18:1) + NAD+			Fatty acid metabolism	Lipid synthesis
Phosphatidylserine decarboxylase (Ecoli)	[c]: phosphatidylserine (Ecoli) ** + (50) H+ --> Phosphatidylethanolamine (Ecoli) ** + (50) CO2	EC-4.1.1.65	(BCAL2356)	Fatty acid metabolism	Lipid synthesis
Cardiolipin synthase (n-C18:0 18:1)	[c]: (2) pg180181 --> clpn180181 + Glycerol	EC-2.7.8.-	(BCAL0882) or (BCAL2105)	Glycerolipid metabolism	Lipid synthesis
Phosphatidylserine decarboxylase (n-C16:1)	[c]: ps161 + H+ --> pe161 + CO2	EC-4.1.1.65	(BCAL2356)	Glycerolipid metabolism	Lipid synthesis
Phosphatidylserine decarboxylase (n-C18:0 18:1)	[c]: ps180181 + H+ --> CO2 + pe180181	EC-4.1.1.65	(BCAL2356)	Glycerolipid metabolism	Lipid synthesis
Phosphatidylserine decarboxylase (n-C18:1)	[c]: H+ + ps181 --> CO2 + pe181	EC-4.1.1.65	(BCAL2356)	Glycerolipid metabolism	Lipid synthesis
1-Octadecanoyl-sn-glycerol 3-phosphate O-acyltransferase (n-C18:0)	[c]: 1-octadecanoyl-sn-glycerol 3-phosphate + Octadecenoyl-ACP (n-C18:1ACP) --> pa180181 + ACP	EC-2.3.1.51	(BCAL0901) or (BCAL1466) or (BCAL3137)	Glycerolipid synthesis	Lipid synthesis
ATP:glycerol 3-phosphotransferase	[c]: Glycerol + ATP --> ADP + Glycerol 3-phosphate + H+	EC-2.7.1.30	(BCAM1104) or (BCAL0925)	Glycerolipid synthesis	Lipid synthesis
Cardiolipin synthase (n-C16:0)	[c]: (2) pg160 <==> Glycerol + clpn160	EC-2.7.8.-	(BCAL0882) or (BCAL2105)	Glycerolipid synthesis	Lipid synthesis
CDP-Diacylglycerol synthetase (Ecoli)	[c]: (50) CTP + (50) H+ + phosphatidate (E.coli) ** <==> CDPdiacylglycerol (E coli) ** + (50) Diphosphate	EC-2.7.7.41	(BCAL1383) or (BCAL2086)	Glycerolipid synthesis	Lipid synthesis
CDP-diacylglycerol synthetase (n-C16:0)	[c]: pa160 + CTP + H+ --> CDP-1,2-dihexadecanoylglycerol + Diphosphate	EC-2.7.7.41	(BCAL1383) or (BCAL2086)	Glycerolipid synthesis	Lipid synthesis
CDP-diacylglycerol synthetase (n-C16:1)	[c]: CTP + pa161 + H+ --> CDP-1,2-dihexadec-9-enoylglycerol + Diphosphate	EC-2.7.7.41	(BCAL1383) or (BCAL2086)	Glycerolipid synthesis	Lipid synthesis
CDP-diacylglycerol synthetase (n-C17:0)	[c]: pa170 + CTP + H+ --> CDP-1,2-diheptadecanoylglycerol + Diphosphate	EC-2.7.7.41	(BCAL1383) or (BCAL2086)	Glycerolipid synthesis	Lipid synthesis
CDP-diacylglycerol synthetase (n-C18:0 18:1)	[c]: pa180181 + CTP + H+ --> CDP-pa180181 + Diphosphate	EC-2.7.7.41	(BCAL1383) or (BCAL2086)	Glycerolipid synthesis	Lipid synthesis
CDP-diacylglycerol synthetase (n-C18:1)	[c]: pa181 + CTP + H+ --> CDP-1,2-dioctadec-11-enoylglycerol + Diphosphate	EC-2.7.7.41	(BCAL1383) or (BCAL2086)	Glycerolipid synthesis	Lipid synthesis
Cyclopropanation Cardiolipin(n-C19cyc)	[c]: (2) clpn180181 + S-Adenosyl-L-methionine --> clpn190cyc + (2) H+	EC-4.1.1.50	(BCAM2082)	Glycerolipid synthesis	Lipid synthesis
Glycerol:NADP+ oxidoreductase	[c]: NADP+ + Glycerol <==> D-Glyceraldehyde + H+ + NADPH	EC-1.1.1.2	(BCAL0488)	Glycerolipid synthesis	Lipid synthesis
Glycerol-3-phosphate acyltransferase (C18:0)	[c]: Octadecanoyl-ACP (n C18:0 ACP) + Glycerol 3-phosphate --> 1-octadecanoyl-sn-glycerol 3-phosphate + ACP	EC-2.3.1.15	(BCAL0901)	Glycerolipid synthesis	Lipid synthesis
S-Adenosylmethionine decarboxylase proenzyme	[c]: pe160161 + S-Adenosyl-L-methionine --> pe170cyc + H+ + S-Adenosylmethioninamine	EC-4.1.1.50	(BCAM2082)	Glycerolipid synthesis	Lipid synthesis
S-Adenosylmethionine decarboxylase proenzyme	[c]: pe180181 + S-Adenosyl-L-methionine --> pe190cyc + H+	EC-4.1.1.50	(BCAM2082)	Glycerolipid synthesis	Lipid synthesis
S-Adenosylmethionine decarboxylase proenzyme	[c]: pg160161 + S-Adenosyl-L-methionine --> pg170cyc + H+ + S-Adenosylmethioninamine	EC-4.1.1.50	(BCAM2082)	Glycerolipid synthesis	Lipid synthesis
S-Adenosylmethionine decarboxylase proenzyme	[c]: pg180181 + S-Adenosyl-L-methionine --> H+ + pg190cyc	EC-4.1.1.50	(BCAM2082)	Glycerolipid synthesis	Lipid synthesis
Phosphatidylglycerol phosphate phosphatase (n-C16:0 16:1)	[c]: pgp160161 + H2O --> pg160161 + orthophosphate	EC-3.1.3.27	(BCAL3397)	Glycerolipid synthesis	Lipid synthesis
Phosphatidylglycerol phosphate phosphatase (n-C18:0 18:1)	[c]: pgp180181 + H2O --> pg180181 + orthophosphate	EC-3.1.3.27	(BCAL3397)	Glycerolipid synthesis	Lipid synthesis
Phosphatidylglycerol phosphate phosphatase (n-C18:1)	[c]: H2O + pgp181 --> orthophosphate + pg181	EC-3.1.3.27	(BCAL3397)	Glycerolipid synthesis	Lipid synthesis
Phosphatidylglycerol synthase (n-C16:0 16:1)	[c]: CDP-pa160161 + Glycerol 3-phosphate --> pgp160161 + CMP + H+	EC-2.7.8.5	(BCAL1019 or BCAL1385) and (BCAL2853)	Glycerolipid synthesis	Lipid synthesis
Phosphatidylglycerol synthase (n-C16:1)	[c]: CDP-1,2-dihexadec-9-enoylglycerol + Glycerol 3-phosphate --> pgp161 + CMP + H+	EC-2.7.8.5	(BCAL1019) or (BCAL1385)	Glycerolipid synthesis	Lipid synthesis
Phosphatidylglycerol synthase (n-C18:0 18:1)	[c]: CDP-pa180181 + Glycerol 3-phosphate --> pgp180181 + CMP + H+	EC-2.7.8.5	(BCAL1019) or (BCAL1385)	Glycerolipid synthesis	Lipid synthesis
Phosphatidylserine syntase (n-C18:0 18:1)	[c]: L-Serine + CDP-pa180181 --> ps180181 + CMP + H+	EC-2.7.8.8	(BCAL2355)	Glycerolipid synthesis	Lipid synthesis
Phosphatidylserine synthase (n-C16:0)	[c]: L-Serine + CDP-1,2-dihexadecanoylglycerol --> CMP + ps160 + H+	EC-2.7.8.8	(BCAL2355)	Glycerolipid synthesis	Lipid synthesis
3,4-Dihydroxy-2-butanone-4-phosphate synthase	[c]: D-Ribose 5-phosphate --> H+ + 3,4-dihydroxy-2-butanone 4-phosphate + Formate	EC-4.1.99.12	(BCAL0915) or (BCAL3053) or (BCAM1524)	Glycerophospholipid metabolism	Lipid synthesis
Cardiolipin synthase (n-C16:0 16:1)	[c]: (2) pg160161 --> Glycerol + clpn160161	EC-2.7.8.-	(BCAL0882) or (BCAL2105)	Glycerophospholipid metabolism	Lipid synthesis
Cardiolipin synthase (n-C16:1)	[c]: (2) pg161 <==> Glycerol + clpn161	EC-2.7.8.-	(BCAL0882) or (BCAL2105)	Glycerophospholipid metabolism	Lipid synthesis
Cardiolipin synthase (n-C18:1)	[c]: (2) pg181 <==> Glycerol + clpn181	EC-2.7.8.-	(BCAL0882) or (BCAL2105)	Glycerophospholipid metabolism	Lipid synthesis
Phosphatidylserine decarboxylase (n-C16:0 16:1)	[c]: ps160161 + H+ --> pe160161 + CO2	EC-4.1.1.65	(BCAL2356)	Glycerophospholipid metabolism	Lipid synthesis
Phosphatidylserine synthase (Ecoli)	[c]: CDPdiacylglycerol (E coli) ** + (50) L-Serine <==> phosphatidylserine (Ecoli) ** + (50) CMP + (50) H+	EC-2.7.8.8	(BCAL2355)	Glycerophospholipid metabolism	Lipid synthesis
CDP-diacylglycerol synthetase (n-C16:0 16:1)	[c]: CTP + H+ + pa160161 --> CDP-pa160161 + Diphosphate	EC-2.7.7.41	(BCAL1383) or (BCAL2086)	Glycerophospholipid synthesis	Lipid synthesis
Diacylglycerol kinase	[c]: 1,2-Diacylglycerol (E.coli) ** + (50) ATP --> (50) ADP + (50) H+ + phosphatidate (E.coli) **	EC-2.7.1.107	(BCAL2366)	Glycerophospholipid synthesis	Lipid synthesis
Ethanolamine ammonia-lyase	[c]: Ethanolamine <==> Acetaldehyde + NH3 + H+	EC-4.3.1.7	(BCAL0059) and (BCAL0060)	Glycerophospholipid synthesis	Lipid synthesis
Ethanolamine phosphotransferase	[c]: Phosphatidylethanolamine (Ecoli) ** + (50) CMP + (50) H+ --> 1,2-Diacylglycerol (E.coli) ** + (50) CDPethanolamine	EC-2.7.8.13	(BCAL3465)	Glycerophospholipid synthesis	Lipid synthesis
Glycerol-3-phosphate dehydrogenase (ubiquinone-8)	[c]: Ubiquinone-8 + Glycerol 3-phosphate --> Ubiquinol-8 + Dihydroxyacetone phosphate	EC-1.1.99.5	(BCAL0926)	Glycerophospholipid synthesis	Lipid synthesis
GAR transformylase-T	[c]: ATP + 5'-Phosphoribosylglycinamide + Formate --> ADP + 5'-Phosphoribosyl-N-formylglycinamide + Orthophosphate + H+	EC-2.1.2.-	(BCAL2415)	Glycerophospholipid synthesis	Lipid synthesis
Phosphatidylglycerol phosphate phosphatase (Ecoli)	[c]: (50) H2O + Phosphatidylglycerophosphate (Ecoli) ** --> Phospatidylglycerol (Ecoli) ** + (50) Orthophosphate	EC-3.1.3.27	(BCAL3397)	Glycerophospholipid synthesis	Lipid synthesis
Phosphatidylglycerol phosphate phosphatase (n-C16:0)	[c]: pgp160 + H2O --> pg160 + orthophosphate	EC-3.1.3.27	(BCAL3397)	Glycerophospholipid synthesis	Lipid synthesis
Phosphatidylglycerol phosphate phosphatase (n-C16:1)	[c]: pgp161 + H2O --> pg161 + orthophosphate	EC-3.1.3.27	(BCAL3397)	Glycerophospholipid synthesis	Lipid synthesis
Phosphatidylglycerol synthase (Ecoli)	[c]: CDPdiacylglycerol (E coli) ** + (50) Glycerol 3-phosphate <==> (50) CMP + Phosphatidylglycerophosphate (Ecoli) ** + (50) H+	EC-2.7.8.5	(BCAL1019)	Glycerophospholipid synthesis	Lipid synthesis
Phosphatidylglycerol synthase (n-C16:0)	[c]: CDP-1,2-dihexadecanoylglycerol + Glycerol 3-phosphate --> pgp160 + CMP + H+	EC-2.7.8.5	(BCAL1019) or (BCAL1385)	Glycerophospholipid synthesis	Lipid synthesis
Phosphatidylglycerol synthase (n-C18:1)	[c]: CDP-1,2-dioctadec-11-enoylglycerol + Glycerol 3-phosphate --> CMP + pgp181 + H+	EC-2.7.8.5	(BCAL1019) or (BCAL1385)	Glycerophospholipid synthesis	Lipid synthesis
Phosphatidylserine synthase (n-C16:0 16:1)	[c]: L-Serine + CDP-pa160161 --> CMP + ps160161 + H+	EC-2.7.8.8	(BCAL2355)	Glycerophospholipid synthesis	Lipid synthesis
Phosphatidylserine synthase (n-C16:1)	[c]: L-Serine + CDP-1,2-dihexadec-9-enoylglycerol --> ps161 + CMP + H+	EC-2.7.8.8	(BCAL2355)	Glycerophospholipid synthesis	Lipid synthesis
Phosphatidylserine synthase (n-C17:0)	[c]: L-Serine + CDP-1,2-diheptadecanoylglycerol --> ps170 + CMP + H+	EC-2.7.8.8	(BCAL2355)	Glycerophospholipid synthesis	Lipid synthesis
Phosphatidylserine synthase (n-C18:1)	[c]: L-Serine + CDP-1,2-dioctadec-11-enoylglycerol --> CMP + H+ + ps181	EC-2.7.8.8	(BCAL2355)	Glycerophospholipid synthesis	Lipid synthesis
Riboflavin synthase	[c]: 3,4-dihydroxy-2-butanone 4-phosphate + 4-(1-D-Ribitylamino)-5-amino-2,6-dihydroxypyrimidine --> 6,7-Dimethyl-8-(1-D-ribityl)lumazine + (2) H2O + Orthophosphate	EC-2.5.1.9	(BCAL3054)	Glycerophospholipid synthesis	Lipid synthesis
sn-Glycerol-3-phosphate:(acceptor) 2-oxidoreductase	[c]: Glycerol 3-phosphate + FAD --> Dihydroxyacetone phosphate + FADH2	EC-1.1.5.3	(BCAL0926) or (BCAM1105)	Glycerophospholipid synthesis	Lipid synthesis
sn-Glycerol-3-phosphate:NAD+ 2-oxidoreductase	[c]: NAD+ + Glycerol 3-phosphate <==> NADH + Dihydroxyacetone phosphate + H+	EC-1.1.1.94	(BCAL0743)	Glycerophospholipid synthesis	Lipid synthesis
sn-Glycerol-3-phosphate:NADP+ 2-oxidoreductase	[c]: NADP+ + Glycerol 3-phosphate <==> Dihydroxyacetone phosphate + H+ + NADPH	EC-1.1.1.94	(BCAL0743)	Glycerophospholipid synthesis	Lipid synthesis
3-hydroxybutyrate dehydrogenase	[c]: NAD+ + (R)-3-Hydroxybutanoate <==> NADH + Acetoacetate + (2) H+	EC-1.1.1.30	(BCAM0022) or (BCAL2304)	Synthesis and degradation of ketone bodies	Lipid synthesis
Acetoacetate carboxy-lyase	[c]: Acetoacetate --> CO2 + Acetone	EC-4.1.1.4	(BCAM0023)	Synthesis and degradation of ketone bodies	Lipid synthesis
S-adenosylmethionine decarboxylase proenzyme	[c]: clpn160161 + (2) S-Adenosyl-L-methionine --> clpn170cyc + (2) H+ + S-Adenosylmethioninamine	EC-4.1.1.50	(BCAM2082)	Synthesis and degradation of ketone bodies	Lipid synthesis
Hydroxymethylglutaryl-CoA lyase	[c]: (S)-3-Hydroxy-3-methylglutaryl-CoA --> Acetyl-CoA + Acetoacetate + (5) H+	EC-4.1.3.4	(BCAL0631) or (BCAL1750) or (BCAM2661)	Synthesis and degradation of ketone bodies	Lipid synthesis
Phosphatidylserine decarboxylase (n-C16:0)	[c]: ps160 + H+ --> pe160 + CO2	EC-4.1.1.65	(BCAL2356)	Synthesis and degradation of ketone bodies	Lipid synthesis
Phosphatidylserine decarboxylase (n-C17:0)	[c]: ps170 + H+ --> CO2 + pe170	EC-4.1.1.65	(BCAL2356)	Synthesis and degradation of ketone bodies	Lipid synthesis
Succinyl-CoA:3-oxo-acid CoA-transferase	[c]: Acetoacetate + Succinyl-CoA <==> Succinate + Acetoacetyl-CoA	EC-2.8.3.5	(BCAL1472) and (BCAL1473)	Synthesis and degradation of ketone bodies	Lipid synthesis
Ribonucleoside-diphosphate reductase (UDP)	[c]: Reduced thioredoxin + UDP --> H2O + dUDP + Oxidized thioredoxin	EC-1.17.4.1	(BCAL3428) and (BCAL3429)	Oxidative phosphorylation	Nucleotide salvage
2'-Deoxyadenosine 5'-monophosphate phosphohydrolase	[c]: H2O + dAMP <==> Deoxyadenosine + orthophosphate	EC-3.1.3.5	(BCAL1895) or (BCAM0366)	Purine metabolism	Nucleotide salvage
2'-Deoxyguanosine 5'-monophosphate phosphohydrolase	[c]: H2O + dGMP --> Deoxyguanosine + Orthophosphate	EC-3.1.3.5	(BCAL1895) or (BCAM0366)	Purine metabolism	Nucleotide salvage
Allantoate amidinohydrolase	[c]: Allantoate + H2O --> (-)-Ureidoglycolate + Urea	EC-3.5.3.4	(BCAL3380) or (BCAL2038)	Purine metabolism	Nucleotide salvage
AMP:pyrophosphate phosphoribosyltransferase	[c]: AMP + Diphosphate <==> Adenine + 5-Phospho-alpha-D-ribose 1-diphosphate	EC-2.4.2.7	(BCAL0820)	Purine metabolism	Nucleotide salvage
ATP:(d)GMP phosphotransferase	[c]: GMP + ATP <==> ADP + GDP	EC-2.7.4.8	(BCAL3012)	Purine metabolism	Nucleotide salvage
ATP:(d)GMP phosphotransferase	[c]: ATP + dGMP <==> ADP + dGDP	EC-2.7.4.8	(BCAL3012)	Purine metabolism	Nucleotide salvage
ATP:AMP phosphotransferase	[c]: dAMP + ATP <==> dADP + ADP	EC-2.7.4.3	(BCAL2762)	Purine metabolism	Nucleotide salvage
ATP:AMP phosphotransferase	[c]: AMP + ATP <==> (2) ADP	EC-2.7.4.3	(BCAL2762)	Purine metabolism	Nucleotide salvage
ATP:GTP 3'-pyrophosphotransferase	[c]: GTP + ATP --> Guanosine 3'-diphosphate 5'-triphosphate + AMP + H+	EC-2.7.6.5	(BCAL1480)	Purine metabolism	Nucleotide salvage
ATP:nucleoside-diphosphate phosphatransferase	[c]: dADP + ATP <==> ADP + dATP	EC-2.7.4.6	(BCAL1887)	Purine metabolism	Nucleotide salvage
ATP:nucleoside-diphosphate phosphatransferase	[c]: ATP + GDP <==> ADP + GTP	EC-2.7.4.6	(BCAL1887)	Purine metabolism	Nucleotide salvage
ATP:nucleoside-diphosphate phosphatransferase	[c]: dGDP + ATP <==> ADP + dGTP	EC-2.7.4.6	(BCAL1887)	Purine metabolism	Nucleotide salvage
dATP:pyruvate O2-phosphotransferase (R)	[c]: Phosphoenolpyruvate + dADP + H+ --> dATP + Pyruvate	EC-2.7.1.40	(BCAL2840)	Purine metabolism	Nucleotide salvage
dATP:pyruvate O2-phosphotransferase (R)	[c]: Phosphoenolpyruvate + dGDP + H+ --> dGTP + Pyruvate	EC-2.7.1.40	(BCAL2840)	Purine metabolism	Nucleotide salvage
Deoxyadenosine aminohydrolase	[c]: H2O + Deoxyadenosine --> Deoxyinosine + NH3	EC-3.5.4.4	(BCAL2989) and (BCAM2458)	Purine metabolism	Nucleotide salvage
dGTP triphosphohydrolase	[c]: dGTP + H2O + (4) H+ --> Deoxyguanosine + Triphosphate	EC-3.1.5.1	(BCAL0281)	Purine metabolism	Nucleotide salvage
GMP:pyrophosphate phosphoribosyltransferase	[c]: GMP + Diphosphate <==> 5-Phospho-alpha-D-ribose 1-diphosphate + Guanine	EC-2.4.2.8	(BCAL3434)	Purine metabolism	Nucleotide salvage
IMP:pyrophosphate phosphoribosyltransferase	[c]: IMP + Diphosphate <==> 5-Phospho-alpha-D-ribose 1-diphosphate + Hypoxanthine	EC-2.4.2.8	(BCAL3434)	Purine metabolism	Nucleotide salvage
Inosine 5'-monophosphate phosphohydrolase	[c]: IMP + H2O --> Inosine + Orthophosphate	EC-3.1.3.5	(BCAL1895) or (BCAM0366)	Purine metabolism	Nucleotide salvage
Ribonucleoside-diphosphate reductase (ADP)	[c]: ADP + Reduced thioredoxin --> dADP + H2O + Oxidized thioredoxin	EC-1.17.4.1	(BCAL3428) and (BCAL3429)	Purine metabolism	Nucleotide salvage
Ribonucleoside-diphosphate reductase (GDP)	[c]: Reduced thioredoxin + GDP --> H2O + Oxidized thioredoxin + dGDP	EC-1.17.4.1	(BCAL3428) and (BCAL3429)	Purine metabolism	Nucleotide salvage
Xanthosine ribohydrolase	[c]: Xanthosine + H2O --> Xanthine + D-Ribose	EC-3.2.2.1	(BCAM2461)	Purine metabolism	Nucleotide salvage
Deoxycytidine aminohydrolase	[c]: Deoxycytidine + H2O --> Deoxyuridine + NH3	EC-3.5.4.5	(BCAS0728)	Pyrimidine metabolism	Nucleotide salvage
Glutamate N-acetyltransferase	[c]: N2-Acetyl-L-ornithine + L-Glutamate + H+ <==> ornithine + N-Acetyl-L-glutamate	EC-2.3.1.35	(BCAL3452)	Arginine and proline metabolism	Nucleotide synthesis
1-(5-Phospho-D-ribosyl)-5-amino-4-imidazolecarboxylate carboxy-lyase	[c]: 1-(5-Phospho-D-ribosyl)-5-amino-4-imidazolecarboxylate + H+ --> CO2 + Aminoimidazole ribotide	EC-4.1.1.21	(BCAL2836) and (BCAL2837)	Purine metabolism	Nucleotide synthesis
1-(5'-Phosphoribosyl)-5-amino-4-(N-succinocarboxamide)-imidazoleAMP-lyase	[c]: 1-(5'-Phosphoribosyl)-5-amino-4-(N-succinocarboxamide)-imidazole <==> Fumarate + 1-(5'-Phosphoribosyl)-5-amino-4-imidazolecarboxamide	EC-4.3.2.2	(BCAL3361)	Purine metabolism	Nucleotide synthesis
1-(5-Phosphoribosyl)-5-amino-4-carboxyimidazole:L-aspartate ligase(ADP-forming)	[c]: 1-(5-Phospho-D-ribosyl)-5-amino-4-imidazolecarboxylate + L-Aspartate + ATP <==> ADP + 1-(5'-Phosphoribosyl)-5-amino-4-(N-succinocarboxamide)-imidazole + orthophosphate + H+	EC-6.3.2.6	(BCAL2838)	Purine metabolism	Nucleotide synthesis
10-Formyltetrahydrofolate:5'-phosphoribosyl-5-amino-4-imidazolecarboxamide formyltransferase	[c]: 1-(5'-Phosphoribosyl)-5-amino-4-imidazolecarboxamide + 10-Formyltetrahydrofolate <==> Tetrahydrofolate + 1-(5'-Phosphoribosyl)-5-formamido-4-imidazolecarboxamide	EC-2.1.2.3	(BCAL3336)	Purine metabolism	Nucleotide synthesis
10-Formyltetrahydrofolate:5'-phosphoribosylglycinamideformyltransferase	[c]: 10-Formyltetrahydrofolate + 5'-Phosphoribosylglycinamide <==> Tetrahydrofolate + 5'-Phosphoribosyl-N-formylglycinamide + H+	EC-2.1.2.2	(BCAL2415) and (BCAL2722)	Purine metabolism	Nucleotide synthesis
2-(Formamido)-N1-(5-phosphoribosyl)acetamidine cyclo-ligase(ADP-forming)	[c]: 2-(Formamido)-N1-(5'-phosphoribosyl)acetamidine + ATP --> ADP + Aminoimidazole ribotide + Orthophosphate + (2) H+	EC-6.3.3.1	(BCAL3261)	Purine metabolism	Nucleotide synthesis
4a-Hydroxytetrahydrobiopterin hydro-lyase	[c]: (6R)-6-(L-erythro-1,2-Dihydroxypropyl)-5,6,7,8-tetrahydro-4a-hydroxypterin --> H2O + (6R)-6-(L-erythro-1,2-Dihydroxypropyl)-7,8-dihydro-6H-pterin	EC-4.2.1.96	(BCAL0009)	Purine metabolism	Nucleotide synthesis
5-Amino-1-(5-phospho-D-ribosyl)imidazole:carbon-dioxide ligase (ADP-forming)	[c]: Aminoimidazole ribotide + HCO3- + ATP --> 5-Carboxyamino-1-(5-phospho-D-ribosyl)imidazole + ADP + Orthophosphate	EC-6.3.4.18	(BCAL2836)	Purine metabolism	Nucleotide synthesis
5-Carboxyamino-1-(5-phospho-D-ribosyl)imidazole carboxymutase	[c]: 5-Carboxyamino-1-(5-phospho-D-ribosyl)imidazole <==> 1-(5-Phospho-D-ribosyl)-5-amino-4-imidazolecarboxylate	EC-5.4.99.18	(BCAL2837)	Purine metabolism	Nucleotide synthesis
5-Phospho-D-ribosylamine:glycine ligase (ADP-forming)	[c]: Glycine + 5-Phosphoribosylamine + ATP <==> ADP + orthophosphate + H+ + 5'-Phosphoribosylglycinamide	EC-6.3.4.13	(BCAL2389)	Purine metabolism	Nucleotide synthesis
5'-Phosphoribosylformylglycinamide:L-glutamine amido-ligase(ADP-forming)	[c]: L-Glutamine + H2O + 5'-Phosphoribosyl-N-formylglycinamide + ATP --> ADP + 2-(Formamido)-N1-(5'-phosphoribosyl)acetamidine + L-Glutamate + Orthophosphate + H+	EC-6.3.5.3	(BCAL1987)	Purine metabolism	Nucleotide synthesis
Adenosine aminohydrolase	[c]: H2O + Adenosine --> Inosine + NH3	EC-3.5.4.4	(BCAM2458) or (BCAL2989)	Purine metabolism	Nucleotide synthesis
AMP phosphoribohydrolase	[c]: H2O + AMP --> D-Ribose 5-phosphate + Adenine	EC-3.2.2.4	(BCAM0901)	Purine metabolism	Nucleotide synthesis
GTP cyclohydrolase II	[c]: GTP + (3) H2O --> 2,5-Diamino-6-hydroxy-4-(5'-phosphoribosylamino)-pyrimidine + (2) H+ + Diphosphate + Formate	EC-3.5.4.25	(BCAL3053) or (BCAM1524)	Purine metabolism	Nucleotide synthesis
Guanosine 3'-diphosphate 5'-triphosphate 5'-phosphohydrolase	[c]: Guanosine 3'-diphosphate 5'-triphosphate + H2O --> Orthophosphate + H+ + Guanosine 3',5'-bis(diphosphate)	EC-3.6.1.40	(BCAL1278)	Purine metabolism	Nucleotide synthesis
Guanosine ribohydrolase	[c]: H2O + Guanosine --> D-Ribose + Guanine	EC-3.2.2.1	(BCAM2461)	Purine metabolism	Nucleotide synthesis
Guanosine-3',5'-bis(diphosphate) 3'-pyrophosphohydrolase	[c]: H2O + Guanosine 3',5'-bis(diphosphate) --> GDP + Diphosphate	EC-3.1.7.2	(BCAL3010)	Purine metabolism	Nucleotide synthesis
IMP 1,2-hydrolase (decyclizing)	[c]: IMP + H2O <==> 1-(5'-Phosphoribosyl)-5-formamido-4-imidazolecarboxamide	EC-3.5.4.10	(BCAL3336)	Purine metabolism	Nucleotide synthesis
IMP:NAD+ oxidoreductase	[c]: IMP + H2O + NAD+ --> NADH + H+ + Xanthosine 5'-phosphate	EC-1.1.1.205	(BCAL2063)	Purine metabolism	Nucleotide synthesis
Inosine ribohydrolase	[c]: H2O + Inosine --> D-Ribose + Hypoxanthine	EC-3.2.2.1	(BCAM2461)	Purine metabolism	Nucleotide synthesis
N6-(1,2-Dicarboxyethyl)AMP AMP-lyase	[c]: N6-(1,2-Dicarboxyethyl)-AMP <==> Fumarate + AMP	EC-4.3.2.2	(BCAL3361)	Purine metabolism	Nucleotide synthesis
Urea amidohydrolase	[c]: H2O + Urea --> CO2 + (2) NH3	EC-3.5.1.5	(BCAL3104) and (BCAL3105) and (BCAL3106)	Purine metabolism	Nucleotide synthesis
Ureidoglycolate amidohydrolase (decarboxylating)	[c]: H2O + (-)-Ureidoglycolate --> CO2 + Glyoxylate + (2) NH3	EC-3.5.3.19	(BCAL3379) or (BCAL2037)	Purine metabolism	Nucleotide synthesis
Xanthosine-5'-phosphate:ammonia ligase (AMP-forming)	[c]: NH3 + ATP + Xanthosine 5'-phosphate --> GMP + AMP + H+ + Diphosphate	EC-6.3.4.1	(BCAL2061)	Purine metabolism	Nucleotide synthesis
Xanthosine-5'-phosphate:L-glutamine amido-ligase (AMP-forming)	[c]: L-Glutamine + H2O + ATP + Xanthosine 5'-phosphate --> GMP + AMP + L-Glutamate + (2) H+ + Diphosphate	EC-6.3.5.2	(BCAL2061)	Purine metabolism	Nucleotide synthesis
XMP:pyrophosphate phosphoribosyltransferase	[c]: Diphosphate + Xanthosine 5'-phosphate <==> Xanthine + 5-Phospho-alpha-D-ribose 1-diphosphate	EC-2.4.2.22	(BCAL1872)	Purine metabolism	Nucleotide synthesis
(S)-Dihydroorotate amidohydrolase	[c]: H2O + (S)-Dihydroorotate <==> N-Carbamoyl-L-aspartate + H+	EC-3.5.2.3	(BCAM2521) or (BCAL3351) or (BCAL3138)	Pyrimidine metabolism	Nucleotide synthesis
(S)-Dihydroorotate:oxygen oxidoreductase	[c]: (S)-Dihydroorotate + Oxygen --> Orotate + H2O2	EC-1.3.3.1	(BCAL1611)	Pyrimidine metabolism	Nucleotide synthesis
5,6-Dihydrouracil amidohydrolase	[c]: H2O + 5,6-Dihydrouracil <==> 3-Ureidopropionate + H+	EC-3.5.2.2	(BCAS0731)	Pyrimidine metabolism	Nucleotide synthesis
Deoxyuridine:orthophosphate deoxy-D-ribosyltransferase	[c]: Deoxyuridine + Orthophosphate --> Uracil + Deoxy-ribose 1-phosphate	EC-2.4.2.4	(BCAS0729)	Pyrimidine metabolism	Nucleotide synthesis
Diaminohydroxyphosphoribosylaminopryrimidine deaminase	[c]: 2,5-Diamino-6-hydroxy-4-(5'-phosphoribosylamino)-pyrimidine + H2O + H+ --> NH4+ + 5-Amino-6-(5'-phosphoribosylamino)uracil	EC-3.5.4.26	(BCAL3050)	Pyrimidine metabolism	Nucleotide synthesis
Orotidine-5'-phosphate carboxy-lyase	[c]: Orotidine 5'-phosphate + H+ --> CO2 + UMP	EC-4.1.1.23	(BCAL3400)	Pyrimidine metabolism	Nucleotide synthesis
Thymidine:orthophosphate deoxyribosyltransferase	[c]: Thymidine + orthophosphate <==> 2-Deoxy-D-ribose 1-phosphate + Thymine	EC-2.4.2.4	(BCAS0729)	Pyrimidine metabolism	Nucleotide synthesis
UTP:ammonia ligase(ADP-forming)	[c]: L-Glutamine + UTP + H2O + ATP --> ADP + CTP + L-Glutamate + Orthophosphate + (2) H+	EC-6.3.4.2	(BCAL2181)	Pyrimidine metabolism	Nucleotide synthesis
ATP:L-Methione S-adenosyltransferase (R)	[c]: H2O + L-Methionine + ATP --> Orthophosphate + S-Adenosyl-L-methionine + Diphosphate	EC-2.5.1.6	(BCAL0509)	Cysteine and methionine metabolism	Sulfur metabolism
L-Cysteine L-homocysteine-lyase (deaminating) (R)	[c]: Hydrogen sulfide + NH3 + H+ + Pyruvate --> H2O + L-Cysteine	EC-4.4.1.8	(BCAL1853) or (BCAM0463)	Cysteine and methionine metabolism	Sulfur metabolism
L-Serine acetyltransferase	[c]: Acetyl-CoA + L-Serine --> O-Acetyl-L-serine + CoA	EC-2.3.1.30	(BCAM0540) or (BCAL2155) or (BCAM0053)	Cysteine and methionine metabolism	Sulfur metabolism
Methylthioadenosine methylthioribohydrolase	[c]: H2O + 5'-Methylthioadenosine --> Adenine + 5-Methylthio-D-ribose	EC-3.2.2.9	(BCAL1450)	Cysteine and methionine metabolism	Sulfur metabolism
O3-Acetyl-L-serine acetate-lyase (adding hydrogen sulfide)	[c]: Hydrogen sulfide + O-Acetyl-L-serine --> H+ + Acetate + L-Cysteine	EC-2.5.1.47	(BCAL2942)	Cysteine and methionine metabolism	Sulfur metabolism
O-Acetyl-L-homoserine acetate-lyase (adding methanethiol)	[c]: Hydrogen sulfide + O-Acetyl-L-homoserine --> L-Homocysteine + H+ + Acetate	EC-2.5.1.49	(BCAM0721)	Cysteine and methionine metabolism	Sulfur metabolism
S-Adenosyl-L-methionine carboxy-lyase	[c]: H+ + S-Adenosyl-L-methionine <==> CO2 + S-Adenosylmethioninamine	EC-4.1.1.50	(BCAM2082)	Cysteine and methionine metabolism	Sulfur metabolism
S-Adenosylmethioninamine:putrescine 3-aminopropyltransferase	[c]: Putrescine + S-Adenosylmethioninamine --> H+ + 5'-Methylthioadenosine + Spermidine	EC-2.5.1.16	(BCAL3390) or (BCAM2086) or (BCAS0456)	Cysteine and methionine metabolism	Sulfur metabolism
S-Adenosylmethioninamine:putrescine 3-aminopropyltransferase	[c]: S-Adenosylmethioninamine + Spermidine --> Spermine + (5) H+ + 5'-Methylthioadenosine	EC-2.5.1.16	(BCAL3390) or (BCAM2086) or (BCAS0456)	Cysteine and methionine metabolism	Sulfur metabolism
2-Keto-4-methylthiobutyrate transamination	[c]: 2-keto-4-methylthiobutyrate + L-Glutamate --> 2-Oxoglutarate + L-Methionine	EC-2.6.1.57	(BCAL2303) or (BCAM1478)	Cysteine and methionine metabolism	Sulfur metabolism
Adenosine 3',5'-bisphosphate 3'(2')-phosphohydrolase	[c]: H2O + Adenosine 3',5'-bisphosphate --> AMP + Orthophosphate	EC-3.1.3.7		Purine metabolism	Sulfur metabolism
Adenosine 5'-monophosphate phosphohydrolase	[c]: H2O + AMP --> Adenosine + Orthophosphate	EC-3.1.3.5	(BCAL1895) or (BCAM0366)	Purine metabolism	Sulfur metabolism
ATP:adenylylsulfate 3'-phosphotransferase	[c]: Adenylylsulfate + ATP --> ADP + H+ + 3'-Phosphoadenylyl sulfate	EC-2.7.1.25	(BCAL2260) or (BCAL3216)	Purine metabolism	Sulfur metabolism
ATP:sulfate adenylyltransferase	[c]: H+ + ATP + Sulfate --> Adenylylsulfate + Diphosphate	EC-2.7.7.4	(BCAL2260) or (BCAL2681 and BCAL2682) or (BCAL2259)	Purine metabolism	Sulfur metabolism
Guanosine 5'-monophosphate phosphohydrolase	[c]: GMP + H2O --> Guanosine + Orthophosphate	EC-3.1.3.5	(BCAL1895) or (BCAM0366)	Purine metabolism	Sulfur metabolism
Xanthine:NAD+ oxidoreductase	[c]: H2O + NAD+ + Hypoxanthine --> Xanthine + NADH + H+	EC-1.17.1.4	(BCAL0636) and (BCAL0637) and (BCAL3172) and (BCAL3173)	Purine metabolism	Sulfur metabolism
Xanthosine 5'-phosphate phosphohydrolase	[c]: H2O + Xanthosine 5'-phosphate --> Xanthosine + Orthophosphate	EC-3.1.3.5	(BCAL1895) or (BCAM0366)	Purine metabolism	Sulfur metabolism
2'-Deoxycytidine 5'-monophosphate phosphohydrolase	[c]: H2O + dCMP --> Deoxycytidine + Orthophosphate	EC-3.1.3.5	(BCAL1895) or (BCAM0366)	Pyrimidine metabolism	Sulfur metabolism
5,10-Methylenetetrahydrofolate:dUMP C-methyltransferase	[c]: 5,10-Methylenetetrahydrofolate + dUMP --> dTMP + Dihydrofolate	EC-2.1.1.45	(BCAL2912)	Pyrimidine metabolism	Sulfur metabolism
ATP:CMP phosphotransferase	[c]: CMP + ATP <==> ADP + CDP	EC-2.7.4.14	(BCAL2951)	Pyrimidine metabolism	Sulfur metabolism
ATP:dTMP phosphotransferase	[c]: dTMP + ATP <==> ADP + dTDP	EC-2.7.4.9	(BCAL1964)	Pyrimidine metabolism	Sulfur metabolism
ATP:dTMP phosphotransferase	[c]: dUMP + ATP <==> ADP + dUDP	EC-2.7.4.9	(BCAL1964)	Pyrimidine metabolism	Sulfur metabolism
ATP:nucleoside-diphosphate phosphatransferase	[c]: dCDP + ATP <==> ADP + dCTP	EC-2.7.4.6	(BCAL1887)	Pyrimidine metabolism	Sulfur metabolism
ATP:nucleoside-diphosphate phosphatransferase	[c]: ATP + UDP <==> ADP + UTP	EC-2.7.4.6	(BCAL1887)	Pyrimidine metabolism	Sulfur metabolism
ATP:nucleoside-diphosphate phosphatransferase	[c]: dUDP + ATP <==> ADP + dUTP	EC-2.7.4.6	(BCAL1887)	Pyrimidine metabolism	Sulfur metabolism
ATP:nucleoside-diphosphate phosphatransferase	[c]: dTDP + ATP <==> ADP + dTTP	EC-2.7.4.6	(BCAL1887)	Pyrimidine metabolism	Sulfur metabolism
ATP:nucleoside-diphosphate phosphatransferase	[c]: CDP + ATP <==> ADP + CTP	EC-2.7.4.6	(BCAL1887)	Pyrimidine metabolism	Sulfur metabolism
ATP:nucleoside-phosphate phosphotransferase	[c]: UMP + ATP <==> ADP + UDP	EC-2.7.4.14	(BCAL2951)	Pyrimidine metabolism	Sulfur metabolism
Cytidine aminohydrolase	[c]: Cytidine + H2O --> NH3 + Uridine	EC-3.5.4.5	(BCAS0728)	Pyrimidine metabolism	Sulfur metabolism
Cytosine aminohydrolase	[c]: H2O + Cytosine --> Uracil + NH3	EC-3.5.4.1	(BCAM1457)	Pyrimidine metabolism	Sulfur metabolism
dCTP aminohydrolase	[c]: H2O + dCTP --> dUTP + NH3	EC-3.5.4.13	(BCAL2642)	Pyrimidine metabolism	Sulfur metabolism
5'-Ribonucleotide phosphohydrolase	[c]: H2O + dUMP --> Deoxyuridine + Orthophosphate	EC-3.1.3.5	(BCAL1895) or (BCAM0366)	Pyrimidine metabolism	Sulfur metabolism
dUTP nucleotidohydrolase	[c]: dUTP + H2O --> dUMP + H+ + Diphosphate	EC-3.6.1.23	(BCAL2727)	Pyrimidine metabolism	Sulfur metabolism
Orotidine-5'-phosphate:pyrophosphate phosphoribosyltransferase	[c]: orotidine 5'-phosphate + Diphosphate <==> orotate + 5-Phospho-alpha-D-ribose 1-diphosphate	EC-2.4.2.10	(BCAL0204)	Pyrimidine metabolism	Sulfur metabolism
Ribonucleoside-diphosphate reductase (CDP)	[c]: CDP + Reduced thioredoxin --> H2O + Oxidized thioredoxin + dCDP	EC-1.17.4.1	(BCAL3428) and (BCAL3429)	Pyrimidine metabolism	Sulfur metabolism
Thymidylate 5'-phosphohydrolase	[c]: H2O + dTMP --> Thymidine + Orthophosphate	EC-3.1.3.5	(BCAL1895) or (BCAM0366)	Pyrimidine metabolism	Sulfur metabolism
UMP:pyrophosphate phosphoribosyltransferase	[c]: UMP + Diphosphate --> Uracil + 5-Phospho-alpha-D-ribose 1-diphosphate	EC-2.4.2.9	(BCAL2387) and (BCAL3140)	Pyrimidine metabolism	Sulfur metabolism
Uridine 5'-monophosphate phosphohydrolase	[c]: H2O + UMP --> Orthophosphate + Uridine	EC-3.1.3.5	(BCAL1895) or (BCAM0366)	Pyrimidine metabolism	Sulfur metabolism
Hydrogen-sulfide:NADP+ oxidoreductase	[c]: Hydrogen sulfide + (3) NADP+ + (3) H2O <==> (5) H+ + Sulfite + (3) NADPH	EC-1.8.1.2	(BCAM1683)	Sulfur metabolism	Sulfur metabolism
Phosphoadenylyl-sulfate reductase (thioredoxin)	[c]: Reduced thioredoxin + 3'-Phosphoadenylyl sulfate --> Oxidized thioredoxin + Adenosine 3',5'-bisphosphate + (2) H+ + Sulfite	EC-1.8.4.8	(BCAL2683)	Sulfur metabolism	Sulfur metabolism
D-lactate transportvia proton symport	(R)-Lactate[e] + H+[e] <==> (R)-Lactate[c] + H+[c]		(BCAL0850) or (BCAL0441)	(R)-Lactate transportation	Transport
L-Lactate reversible transport via proton symport	(S)-Lactate[e] + H+[e] <==> (S)-Lactate[c] + H+[c]	TC-2.A.14.-.-	(BCAL0850) or (BCAL0441)	(S)-Lactate transportation	Transport
Citrate/malate transporter	(S)-Malate[e] + Citrate[e] <==> (S)-Malate[c] + Citrate[c]		(BCAM2532)	(S)-Malate transportation	Transport
Malate transportvia proton symport (2 H)	(S)-Malate[e] + (2) H+[e] --> (S)-Malate[c] + (2) H+[c]		(BCAL0722) or (BCAL3381) or (BCAS0401)	(S)-Malate transportation	Transport
2-Dehydro-3-deoxy-D-gluconate transportvia proton symport, reversible	2-Dehydro-3-deoxy-D-gluconate[e] + H+[e] <==> 2-Dehydro-3-deoxy-D-gluconate[c] + H+[c]		(BCAM0153)	2-Dehydro-3-deoxy-D-gluconate transportation	Transport
2-Oxoglutarate reversible transport via symport	2-Oxoglutarate[e] + H+[e] <==> 2-Oxoglutarate[c] + H+[c]	TC-2.A.1.6	(BCAL1666) or (BCAL1767) or (BCAS0040)	2-Oxoglutarate transportation	Transport
4-Aminobutyrate transport in via proton symport	4-Aminobutanoate[e] + H+[e] --> 4-Aminobutanoate[c] + H+[c]	TC-2.A.3.1.5	(BCAM1173)	4-Aminobutanoate transportation	Transport
Hydroxy-L-proline transportvia ABC	4-Hydroxy-L-proline[e] + H2O[c] + ATP[c] --> ADP[c] + 4-Hydroxy-L-proline[c] + orthophosphate[c] + H+[c]		(BCAS0574) and (BCAS0575) and (BCAS0577)	4-Hydroxy-L-proline transportation	Transport
L-Hydroxyproline transport via sodium	4-Hydroxy-L-proline[e] + Sodium[e] --> 4-Hydroxy-L-proline[c] + Sodium[c]		(BCAM0086)	4-Hydroxy-L-proline transportation	Transport
5'-Methylthioadenosine transport (irreversible, extracellular)	5'-Methylthioadenosine[c] --> 5'-Methylthioadenosine[e]			5'-Methylthioadenosine exportation	Transport
Pyroglutamic acid transportvia diffusion	5-Oxoproline[e] <==> 5-Oxoproline[c]		(BCAM2723)	5-Oxoproline transport	Transport
Acetate reversible transport via proton symport	H+[e] + Acetate[e] <==> H+[c] + Acetate[c]	TC-2.A.1.13		Acetate transportation	Transport
NH4+ transport	NH4+[e] <==> NH4+[c]		(BCAL0730) or (BCAL1084)	Ammonium transportation	Transport
BDSF release	cis-2-Dodecenoic acid[c] --> cis-2-Dodecenoic acid[e]			BDSF transportation	Transport
Ca2+ / H+ antiporter	H+[e] + Calcium[c] <==> Calcium[e] + H+[c]	TC-2.A.19	(BCAM1713)	Calcium exportation	Transport
Calcium / Sodium antiporter	Sodium[e] + Calcium[c] <==> Calcium[e] + Sodium[c]	TC-2.A.19	(BCAM0437)	Calcium transportation	Transport
CO2 transporter via diffusion	CO2[e] <==> CO2[c]			Carbon dioxide transportation	Transport
Chlorine ion transport via proton antiport	Cl-[e] + H+[c] --> H+[e] + Cl-[c]		(BCAM1725) or (BCAM1458) or (BCAM0827) or (BCAM3023) or (BCAL1809)	Chloride transportation	Transport
cis-aconitate transport	cis-Aconitate[e] <==> cis-Aconitate[c]		(BCAM2723)	Cis-Aconitate transport	Transport
Citrate transportin via Mg complex	Citrate[e] + Magnesium[e] + H+[e] --> Citrate[c] + Magnesium[c] + H+[c]	TC-2.A.11	(BCAL1377) or (BCAL1719)	Citrate transportation	Transport
Citrate transportin/out via proton symport	Citrate[e] + H+[e] <==> Citrate[c] + H+[c]		(BCAL2982) or (BCAS0367) or (BCAS0399)	Citrate transportation	Transport
Cobalt transportin/out via permease (no H+)	Cobalt[c] <==> Cobalt[e]	TC-1.A.35	(BCAL0354) or (BCAL1793)	Cobalt exportation	Transport
Cobalt transportout via antiport	H+[e] + Cobalt[c] --> Cobalt[e] + H+[c]		(BCAM0711) and (BCAM0712) and (BCAM0713)	Cobalt transportation	Transport
Copper export via ATPase	H2O[c] + Copper[c] + ATP[c] --> Copper[e] + ADP[c] + orthophosphate[c] + H+[c]	TC-3.A.3	(BCAM2683)	Copper exportation	Transport
D-Galactonate transport via proton symport, reversible	D-Galactonate[e] + H+[e] <==> H+[c] + D-Galactonate[c]		(BCAM0427)	D-Galactonate transportation	Transport
D-Galactose transportvia ABC system	D-Galactose[e] + H2O[c] + ATP[c] --> ADP[c] + D-Galactose[c] + Orthophosphate[c] + H+[c]		(BCAL1431) and (BCAL1432) and (BCAL1433)	D-Galactose transportation	Transport
D-Glucarate transportvia proton symport, reversible	H+[e] + D-Glucarate[e] <==> H+[c] + D-Glucarate[c]	TC-2.A.1.14	(BCAL0184) or (BCAM2515) or (BCAS0133)	D-Glucarate transportation	Transport
D-Gluconate transportvia proton symport, reversible	D-Gluconic acid[e] + H+[e] <==> D-Gluconic acid[c] + H+[c]	TC-2.A.8.-.-	(BCAL3365)	D-Gluconic acid transportation	Transport
Glucose-6-phosphate transportvia phosphate antiport	D-Glucose 6-phosphate[e] + (2) Orthophosphate[c] --> (2) Orthophosphate[e] + D-Glucose 6-phosphate[c]		(BCAM0567)	D-Glucose 6-phosphate transportation	Transport
D-Glucose transport via PEP:Pyr PTS	D-Glucose[e] + Phosphoenolpyruvate[c] --> D-Glucose 6-phosphate[c] + Pyruvate[c]		(BCAL0781) and (BCAL0735) and (BCAL0736) and (BCAL0780)	D-Glucose transportation	Transport
Ferroxamine transportvia ABC system	Fe-enterobactin[e] + H2O[c] + ATP[c] --> ADP[c] + Fe-enterobactin[c] + orthophosphate[c] + H+[c]		(BCAL1691) and (BCAL1692) and (BCAL1694)	Fe-enterobactin transportation	Transport
Ferrichrome transportvia ABC system	Ferrichrome[e] + H2O[c] + ATP[c] --> ADP[c] + Ferrichrome[c] + orthophosphate[c] + H+[c]		(BCAL1691) and (BCAL1692) and (BCAL1694)	Ferrichrome transportation	Transport
Formate transport via diffusion	Formate[e] <==> Formate[c]		(BCAL1319)	Formate transportation	Transport
Fumarate transport via proton symport (2 H)	Fumarate[e] + (2) H+[e] --> Fumarate[c] + (2) H+[c]		(BCAL0722) or (BCAL3381) or (BCAS0401)	Fumarate transportation	Transport
Glycerol transportvia channel	Glycerol[c] <==> Glycerol[e]		(BCAL0924)	Glycerol exportation	Transport
Glycine reversible transportvia proton symport	Glycine[e] + H+[e] <==> Glycine[c] + H+[c]	TC-2.A.15	(BCAM1286)	Glycine transportation	Transport
Probable AGCS sodium/alanine/glycine symporter	Glycine[e] + Sodium[e] --> Glycine[c] + Sodium[c]	TC-2.A.25	(BCAL0291)	Glycine transportation	Transport
HHQ release	2-heptyl-4-quinolone[c] --> 2-heptyl-4-quinolone[e]			HHQ transportation	Transport
Iron (II) transportvia ABC system	Iron[e] + H2O[c] + ATP[c] --> ADP[c] + Iron[c] + Orthophosphate[c] + H+[c]		(BCAL2813) and (BCAL2815) and (BCAL2814)	Iron transportation	Transport
L-Alanine transportvia ABC system	L-Alanine[e] + H2O[c] + ATP[c] --> L-Alanine[c] + ADP[c] + Orthophosphate[c] + H+[c]	TC-2.A.25.-.-	(BCAL0018 or BCAL0021 or BCAL1421 or BCAL2708 or BCAL3099 or BCAM0260 or BCAM2250 or BCAS0141) and (BCAM2248) and (BCAL0017 or BCAL0020 or BCAL0043 or BCAL0151 or BCAL1045 or BCAL2350 or BCAL2687 or BCAL3098 or BCAM0178 or BCAM0264 or BCAM0508 or BCAM0610 or BCAM1219 or BCAM1311 or BCAM2251 or BCAS0140) and (BCAL0016 or BCAL0023 or BCAL1424 or BCAL2705 or BCAL3102 or BCAM0263 or BCAM0613 or BCAM2…	L-Alanine transportation	Transport
Probable AGCS sodium/alanine/glycine symporter	L-Alanine[e] + Sodium[e] <==> L-Alanine[c] + Sodium[c]		(BCAL0291)	L-Alanine transportation	Transport
L-Arginine transportvia ABC system	L-Arginine[e] + H2O[c] + ATP[c] --> ADP[c] + L-Arginine[c] + Orthophosphate[c] + H+[c]		(BCAM0759 or BCAM2618 or BCAL0051 or BCAL1065 or BCAM0874) and (BCAL1056 or BCAL2611 or BCAM0761) and (BCAL1055 or BCAL2610 or BCAM0760) and (BCAL1057 or BCAL2612 or BCAM0762)	L-Arginine transportation	Transport
L-Asparagine transportvia ABC system	L-Asparagine[e] + H2O[c] + ATP[c] --> ADP[c] + L-Asparagine[c] + Orthophosphate[c] + H+[c]	TC-2.A.3.-.-	(BCAM1668) or (BCAS0240)	L-Asparagine transportation	Transport
L-Aspartate transport via ABC system	L-Aspartate[e] + H2O[c] + ATP[c] --> ADP[c] + Orthophosphate[c] + H+[c] + L-Aspartate[c]		(BCAL2247 or BCAL3358) and (BCAL3356) and (BCAL3357) and (BCAM1563 or BCAM1469 or BCAS0574)	L-Aspartate transportation	Transport
Aspartate transport via proton symport (2 H)	(2) H+[e] + L-Aspartate[e] --> (2) H+[c] + L-Aspartate[c]		(BCAL0722) or (BCAL3381) or (BCAS0401)	L-Aspartate transportation	Transport
L-Aspartate transportin via proton symport	L-Aspartate[e] + H+[e] <==> H+[c] + L-Aspartate[c]		(BCAS0241) or (BCAM1954) or (BCAS0259) or (BCAM0086)	L-Aspartate transportation	Transport
L-Carnitine transportvia ABC system	L-Carnitine[e] + H2O[c] + ATP[c] --> ADP[c] + L-Carnitine[c] + Orthophosphate[c] + H+[c]		(BCAM2295 or BCAM2312 or BCAM2317 or BCAM2407 or BCAS0702) and (BCAM2409) and (BCAM2410)	L-Carnitine transporters	Transport
L-Cysteine transport via ABC system	L-Cysteine[e] + H2O[c] + ATP[c] --> ADP[c] + Orthophosphate[c] + H+[c] + L-Cysteine[c]		(BCAL1609) and (BCAL1610)	L-Cysteine transportation	Transport
L-Glutamate transport via ABC system	L-Glutamate[e] + H2O[c] + ATP[c] --> ADP[c] + Orthophosphate[c] + L-Glutamate[c] + H+[c]	TC-3.A.1.3.4	(BCAL2247 or BCAL3358) and (BCAL3356) and (BCAL3357) and (BCAM1563 or BCAM1469 or BCAS0574)	L-Glutamate transportation	Transport
L-Glutamate transport via proton symport, reversible	L-Glutamate[e] + H+[e] <==> L-Glutamate[c] + H+[c]	TC-2.A.23.1	(BCAS0241) or (BCAM1954) or (BCAS0259) or (BCAM0086)	L-Glutamate transportation	Transport
L-Glutamine transportvia ABC system	L-Glutamine[e] + H2O[c] + ATP[c] --> L-Glutamine[c] + ADP[c] + orthophosphate[c] + H+[c]	TC-3.A.1.3	(BCAL1057 or BCAL2612 or BCAM0762) and (BCAL1056 or BCAL2611 or BCAM0761) and (BCAL1055 or BCAL2610 or BCAM0760) and (BCAL2609)	L-Glutamine transportation	Transport
L-Histidine transportvia ABC system	L-Histidine[e] + H2O[c] + ATP[c] --> ADP[c] + Orthophosphate[c] + L-Histidine[c] + H+[c]	TC-3.A.1.12.-	(BCAL0018 or BCAL0021 or BCAL1421 or BCAL2708 or BCAL3099 or BCAM0260 or BCAM2250 or BCAS0141) and (BCAM2248) and (BCAL0017 or BCAL0020 or BCAL0043 or BCAL0151 or BCAL1045 or BCAL2350 or BCAL2687 or BCAL3098 or CAM0178 or BCAM0264 or BCAM0508 or BCAM0610 or BCAM1219 or BCAM1311 or BCAM2251 or BCAS0140) and (BCAL0016 or BCAL0023 or BCAL1424 or BCAL2705 or BCAL3102 or BCAM0263 or BCAM0613 or BCAM22…	L-Histidine transportation	Transport
Lipopolysaccharide transportvia ABC	H2O[c] + BCJ_acolipa[c] + ATP[c] --> BCJ_acolipa[e] + ADP[c] + Orthophosphate[c]	TC-3.A.1	(BCAL3131 or BCAL3241) and (BCAL3130 or BCAL3240)	Lipopolisaccharide transportation	Transport
L-Isoleucine transport via ABC system	L-Isoleucine[e] + H2O[c] + ATP[c] --> ADP[c] + L-Isoleucine[c] + Orthophosphate[c] + H+[c]		(BCAL0018 or BCAL0021 or BCAL1421 or BCAL2708 or BCAL3099 or BCAM0260 or BCAM2250 or BCAS0141) and (BCAM2248) and (BCAL0017 or BCAL0020 or BCAL0043 or BCAL0151 or BCAL1045 or BCAL2350 or BCAL2687 or BCAL3098 or CAM0178 or BCAM0264 or BCAM0508 or BCAM0610 or BCAM1219 or BCAM1311 or BCAM2251 or BCAS0140) and (BCAL0016 or BCAL0023 or BCAL1424 or BCAL2705 or BCAL3102 or BCAM0263 or BCAM0613 or BCAM22…	L-Isoleucine transportation	Transport
L-Leucine transport via ABC system	L-Leucine[e] + H2O[c] + ATP[c] --> ADP[c] + Orthophosphate[c] + L-Leucine[c] + H+[c]		(BCAL0018 or BCAL0021 or BCAL1421 or BCAL2708 or BCAL3099 or BCAM0260 or BCAM2250 or BCAS0141) and (BCAM2248) and (BCAL0017 or BCAL0020 or BCAL0043 or BCAL0151 or BCAL1045 or BCAL2350 or BCAL2687 or BCAL3098 or CAM0178 or BCAM0264 or BCAM0508 or BCAM0610 or BCAM1219 or BCAM1311 or BCAM2251 or BCAS0140) and (BCAL0016 or BCAL0023 or BCAL1424 or BCAL2705 or BCAL3102 or BCAM0263 or BCAM0613 or BCAM22…	L-Leucine transportation	Transport
L-Lysine transportvia ABC system	L-Lysine[e] + H2O[c] + ATP[c] --> ADP[c] + L-Lysine[c] + Orthophosphate[c] + H+[c]		(BCAM0759 or BCAM2618 or BCAL0051 or BCAL1065 or BCAM0874) and (BCAL1056 or BCAL2611 or BCAM0761) and (BCAL1055 or BCAL2610 or BCAM0760) and (BCAL1057 or BCAL2612 or BCAM0762)	L-Lysine transportation	Transport
L-Methionine transportvia ABC system	L-Methionine[e] + H2O[c] + ATP[c] --> ADP[c] + Orthophosphate[c] + L-Methionine[c] + H+[c]		(BCAL2936 or BCAM2531 or BCAL0736 or BCAM2620) and (BCAL2938 or BCAM2529) or (BCAL2937 or BCAM2528)	L-Methionine transportation	Transport
Ornithine transportvia ABC system	L-Ornithine[e] + H2O[c] + ATP[c] --> ADP[c] + Orthophosphate[c] + H+[c] + L-Ornithine[c]	TC- 2.A.3.2.3	(BCAM0759 or BCAM2618 or BCAL0051 or BCAL1065 or BCAM0874) and (BCAL1056 or BCAL2611 or BCAM0761) and (BCAL1055 or BCAL2610 or BCAM0760) and (BCAL1057 or BCAL2612 or BCAM0762)	L-Ornithine transportation	Transport
L-Phenylalanine reversible transport via proton symport	L-Phenylalanine[e] + H+[e] --> L-Phenylalanine[c] + H+[c]	TC-2.A.3.-.-	(BCAM1477)	L-Phenylalanine transportation	Transport
L-Proline transportvia ABC system	L-Proline[e] + H2O[c] + ATP[c] --> ADP[c] + Orthophosphate[c] + H+[c] + L-Proline[c]	TC-3.A.1.12.-	(BCAM2295 or BCAM2312 or BCAM2317 or BCAM2407 or BCAS0702) and (BCAM2409) and (BCAM2410)	L-Proline transportation	Transport
Na+/Proline-L symporter	Sodium[e] + L-Proline[e] --> Sodium[c] + L-Proline[c]	TC-2.A.21.2	(BCAL2435) or (BCAS0095)	L-Proline transportation	Transport
L-Serine transportvia ABC system	L-Serine[e] + H2O[c] + ATP[c] --> ADP[c] + L-Serine[c] + Orthophosphate[c] + H+[c]	TC-2.A.42.-.-	(BCAL0722) and (BCAL3381)	L-Serine transportation	Transport
L-Threonine transport via ABC system	L-Threonine[e] + H2O[c] + ATP[c] --> ADP[c] + L-Threonine[c] + Orthophosphate[c] + H+[c]		(BCAM2251) or (BCAM2250 and BCAM2249) or (BCAM2248 and BCAM2247)	L-Threonine transportation	Transport
L-Tryptophan reversible transportvia proton symport	L-Tryptophan[e] + H+[e] <==> L-Tryptophan[c] + H+[c]		(BCAM1477)	L-Tryptophan transportation	Transport
L-Tyrosine reversible transportvia proton symport	L-Tyrosine[e] + H+[e] <==> L-Tyrosine[c] + H+[c]		(BCAM1477)	L-Tyrosine transportation	Transport
L-Valine transport via ABC system	L-Valine[e] + H2O[c] + ATP[c] --> ADP[c] + L-Valine[c] + Orthophosphate[c] + H+[c]		(BCAL0018 or BCAL0021 or BCAL1421 or BCAL2708 or BCAL3099 or BCAM0260 or BCAM2250 or BCAS0141) and (BCAM2248) and (BCAL0017 or BCAL0020 or BCAL0043 or BCAL0151 or BCAL1045 or BCAL2350 or BCAL2687 or BCAL3098 or CAM0178 or BCAM0264 or BCAM0508 or BCAM0610 or BCAM1219 or BCAM1311 or BCAM2251 or BCAS0140) and (BCAL0016 or BCAL0023 or BCAL1424 or BCAL2705 or BCAL3102 or BCAM0263 or BCAM0613 or BCAM22…	L-Valine transportation	Transport
Magnesium transportin/out via permease (no H+)	Magnesium[c] <==> Magnesium[e]	TC-1.A.35.-.-	(BCAL0354) or (BCAL1793)	Magnesium exportation	Transport
Magnesium transportvia ABC system irreversible	Magnesium[e] + H2O[c] + ATP[c] --> ADP[c] + Magnesium[c] + orthophosphate[c] + H+[c]	EC-3.6.3.2	(BCAM1745)	Magnesium transportation	Transport
Malonate transport	Sodium[e] + Malonate[e] --> Sodium[c] + Malonate[c]		(BCAL1238) and (BCAL1239)	Malonate transportation	Transport
Inositol transportvia sodium symport	myo-Inositol[e] + Sodium[e] <==> myo-Inositol[c] + Sodium[c]	TC 2.A.21	(BCAL0721) or (BCAL2435)	myo-Inositol transport	Transport
N-Acetyl-D-glucosamine transportvia PTS	N-Acetyl-D-glucosamine[e] + Phosphoenolpyruvate[c] --> N-Acetyl-D-glucosamine 6-phosphate[c] + Pyruvate[c]		(BCAL0781) and (BCAL0735) and (BCAL0736)	N-Acetyl-D-glucosamine transport	Transport
HHL release	N-Hexanoyl-L-homoserine lactone[c] --> N-Hexanoyl-L-homoserine lactone[e]		(BCAS0592)	N-Hexanoyl-L-homoserine lactone exportation	Transport
Nickel transportin/out via permease (no H+)	Nickel[c] <==> Nickel[e]		(BCAL2740)	Nickel exportation	Transport
Nickel transportvia ABC system	Nickel[e] + H2O[c] + ATP[c] --> ADP[c] + Nickel[c] + orthophosphate[c] + H+[c]		(BCAL1779 or BCAL2129 or BCAM1292 or BCAM1773 or BCAS0391 or BCAS0451) and (BCAL1781 or BCAL2123 or BCAM1294 or BCAM1771 or BCAS0389 or BCAS0449) and (BCAL1780 or BCAL2130 or BCAM1295 or BCAM1772 or BCAS0390) and (BCAL1782 or BCAL2132 or BCAM1293 or BCAM1770 or BCAS0388 or BCAS0448)	Nickel transportation	Transport
Nitrate reductase (Ubiquinol-8)	Ubiquinol-8[c] + Nitrate[c] + (2) H+[c] --> (2) H+[e] + H2O[c] + Nitrite[c] + Ubiquinone-8[c]	EC 1.7.99.4	(BCAM1683)	Nitrate exportation	Transport
Nitrate ABC transport	Nitrate[e] + H2O[c] + ATP[c] --> ADP[c] + Nitrate[c] + Orthophosphate[c] + H+[c]		(BCAS0347) and (BCAS0348) and (BCAS0349)	Nitrate transportation	Transport
Nitrite transport in via proton symport	H+[e] + Nitrite[c] --> H+[c] + Nitrite[e]		(BCAM1686)	Nitrite transportation	Transport
OHL release	N-Octanoyl-L-homoserine lactone[c] --> N-Octanoyl-L-homoserine lactone[e]		(BCAS0592)	N-Octanoyl-L-homoserine exportation	Transport
Phosphate transportvia ABC system	Orthophosphate[e] + H2O[c] + ATP[c] --> ADP[c] + (2) Orthophosphate[c] + H+[c]		(BCAL1272) and (BCAL1273) and (BCAL1271) and (BCAL1270)	Orthophosphate transportation	Transport
Phosphate reversible transport via symport	Orthophosphate[e] + H+[e] <==> Orthophosphate[c] + H+[c]	TC-8.A.7.1.1	(BCAL0736) or (BCAL0780)	Orthophosphate transportation	Transport
O2 transport (diffusion)	Oxygen[e] <==> Oxygen[c]			Oxygen transportation	Transport
Peptide transportin via ABC transport	peptide[e] + H2O[c] + ATP[c] --> ADP[c] + peptide[c] + orthophosphate[c] + H+[c]		(BCAM2728) and (BCAM2727) and (BCAM2726) and (BCAM2725) and (BCAM2724)	Peptide transportation	Transport
H+/K+-exchanging ATPase	Potassium[e] + H2O[c] + H+[c] + ATP[c] --> (2) H+[e] + Potassium[c] + ADP[c] + orthophosphate[c]	EC-3.6.3.10, TC-3.A.3	(BCAL2381) and (BCAL2382) and (BCAL2383)	Potassium transportation	Transport
Potassium ABC transporter	Potassium[e] + H2O[c] + ATP[c] --> Potassium[c] + ADP[c] + Orthophosphate[c] + H+[c]	EC-3.6.3.12	(BCAL2383) and (BCAL2382) and (BCAL2381)	Potassium transportation	Transport
Propionate transportvia diffusion	Propanoate[e] --> Propanoate[c]			Propanoate transport	Transport
Putrescine transportvia ABC system	Putrescine[e] + H2O[c] + ATP[c] --> ADP[c] + Putrescine[c] + Orthophosphate[c] + H+[c]		(BCAL0597 or BCAL1823) and (BCAL0595 or BCAL1821) and (BCAL0598 or BCAL1824) and (BCAL1822 or BCAL0596)	Putrescine transportation	Transport
Putrescine/ornithine antiporter	Putrescine[e] + L-ornithine[c] <==> L-ornithine[e] + Putrescine[c]		(BCAM1113)	Putrescine transportation	Transport
Quinic acid transportvia proton	Quinate[e] + H+[e] <==> Quinate[c] + H+[c]			Quinate transport	Transport
Shikimate transporter via proton	Shikimate[e] + H+[e] --> Shikimate[c] + H+[c]		(BCAM1521)	Shikimate transportation	Transport
Sodium proton antiporter (H:NA is 1:1)	H+[e] + Sodium[c] <==> Sodium[e] + H+[c]	TC-2.A.19	(BCAM0651) and (BCAM0819)	Sodium exportation	Transport
Spermidine transport via ABC system	Spermidine[e] + H2O[c] + ATP[c] --> ADP[c] + orthophosphate[c] + H+[c] + Spermidine[c]		(BCAM0952) and (BCAM0953) and (BCAM0954) and (BCAM0955)	Spermidine transportation	Transport
Succinamic acid transportvia proton	Succinamic Acid[e] + (2) H+[e] <==> Succinamic Acid[c] + (2) H+[c]		(BCAL0722) or (BCAL3381) or (BCAS0401)	Succinamic Acid transportation	Transport
Succinate transportvia ABC system	Succinate[e] + H2O[c] + ATP[c] --> ADP[c] + Succinate[c] + Orthophosphate[c] + H+[c]		(BCAS0179) and (BCAM1718)	Succinate transportation	Transport
Succinate transport via proton symport (2 H)	Succinate[e] + (2) H+[e] --> Succinate[c] + (2) H+[c]		(BCAL0722) or (BCAL3381)	Succinate transportation	Transport
Sucrose transport via PEP:Pyr PTS	Sucrose[e] + Phosphoenolpyruvate[c] --> Sucrose 6-phosphate[c] + Pyruvate[c]		(BCAL0736) and (BCAL0735) and (BCAL0780)	Sucrose transportation	Transport
Sulfate transport via ABC system	Sulfate[e] + H2O[c] + ATP[c] --> ADP[c] + Orthophosphate[c] + H+[c] + Sulfate[c]		(BCAL1655) and (BCAL1653) and (BCAL1654) and (BCAL1652 or BCAL0645)	Sulfate transportation	Transport
Taurine transportvia ABC system	Taurine[e] + H2O[c] + ATP[c] --> ADP[c] + orthophosphate[c] + Taurine[c] + H+[c]		(BCAL0711) and (BCAL0712) and (BCAL0713)	Taurine transportation	Transport
Thiamine transportvia ABC system	Thiamin[e] + H2O[c] + ATP[c] --> ADP[c] + Orthophosphate[c] + H+[c] + Thiamin[c]	TC-2.A.39.4.1	(BCAM2496) and (BCAM2497) and (BCAM2498)	Thiamin transportion	Transport
Thymidine transport in via proton symport	Thymidine[e] + H+[e] --> Thymidine[c] + H+[c]		(BCAS0730)	Thymidine transportation	Transport
Uridine transport in via proton symport, reversible	H+[e] + Uridine[e] --> H+[c] + Uridine[c]		(BCAS0730)	Uridine transportation	Transport
H2O transportvia diffusion	H2O[e] <==> H2O[c]			Water transportation	Transport
Trehalose transport via PEP:Pyr PTS	alpha,alpha-Trehalose[e] + Phosphoenolpyruvate[c] --> alpha,alpha'-Trehalose 6-phosphate[c] + Pyruvate[c]		(BCAL0735) and (BCAL0736) and (BCAL0780) and (BCAL0781)	α,α-Trehalose transport	Transport
4-Guanidinobutanamide amidohydrolase	[c]: 4-Guanidinobutanamide + H2O --> 4-Guanidinobutanoate + NH3	EC-3.5.1.4	(BCAL0148) or (BCAM0538) or (BCAM0641) or (BCAM1315) or (BCAM1828)	Arginine and proline metabolism	Unassigned
5-Dehydro-4-deoxy-D-glucarate tartronate-semialdehyde-lyase	[c]: 5-Dehydro-4-deoxy-D-glucarate <==> 2-Hydroxy-3-oxopropanoate + Pyruvate	EC-4.2.1.20	(BCAL0476)	Ascorbate and aldarate metabolism	Unassigned
D-Glucarate hydro-lyase	[c]: D-Glucarate <==> H2O + 5-Dehydro-4-deoxy-D-glucarate	EC-4.2.1.40	(BCAL0183) or (BCAL1043)	Ascorbate and aldarate metabolism	Unassigned
2,5-Dihydro-5-oxofuran-2-acetate lyase (decyclizing)	[c]: 2,5-Dihydro-5-oxofuran-2-acetate + H+ --> cis,cis-Muconate	EC-5.5.1.1	(BCAS0498)	Benzoate degradation via hydroxylation	Unassigned
2-Oxo-2,5-dihydrofuran-5-acetate delta3-delat2-isomerase	[c]: 2,5-Dihydro-5-oxofuran-2-acetate --> 2-Oxo-2,3-dihydrofuran-5-acetate	EC-5.3.3.4	(BCAM0803)	Benzoate degradation via hydroxylation	Unassigned
4-Carboxymethylbut-3-en-4-olide enol-lactonohydrolase	[c]: H2O + 2-Oxo-2,3-dihydrofuran-5-acetate --> 3-Oxoadipate + H+	EC-3.1.1.24	(BCAM0061)	Benzoate degradation via hydroxylation	Unassigned
ATP:2,3-Dihydroxybenzoate adenylyltransferase	[c]: 2,3-Dihydroxybenzoate + ATP --> (2,3-Dihydroxybenzoyl)adenylate + Diphosphate	EC-2.7.7.58	(BCAL1159)	Benzoate degradation via hydroxylation	Unassigned
Catechol:Oxygen 1,2-Oxidoreductase(decyclizing)	[c]: Catechol + Oxygen --> cis,cis-Muconate	EC-1.13.11.1	(BCAL1342) or (BCAS0497) or (BCAM0804)	Benzoate degradation via hydroxylation	Unassigned
(R,R)-Butane-2,3-diol:NAD+ oxidoreductase	[c]: (R,R)-Butane-2,3-diol + NAD+ <==> NADH + (R)-Acetoin + H+	EC-1.1.1.4	(BCAM1704)	Butanoate metabolism	Unassigned
(S)-3-Hydroxybutanoyl-CoA 3-epimerase	[c]: (S)-3-Hydroxybutanoyl-CoA <==> (R)-3-Hydroxybutanoyl-CoA	EC-5.1.2.3	(BCAL0716)	Butanoate metabolism	Unassigned
(S)-3-Hydroxybutanoyl-CoA:NAD+ oxidoreductase	[c]: NAD+ + (S)-3-Hydroxybutanoyl-CoA <==> NADH + Acetoacetyl-CoA + H+	EC-1.1.1.35	(BCAL0716) or (BCAL0885) or (BCAL1979)	Butanoate metabolism	Unassigned
ATP:D-fructose 6-phosphotransferase	[c]: D-Fructose + ATP --> ADP + D-Fructose 6-phosphate + H+	EC-2.7.1.4	(BCAL0618) or (BCAL1547) or (BCAL2810)	Fructose and mannose metabolism	Unassigned
D-Mannitol:NAD+ 2-oxidoreductase	[c]: Mannitol + NAD+ <==> NADH + D-Fructose + H+	EC-1.1.1.11	(BCAL2798)	Fructose and mannose metabolism	Unassigned
D-Mannose-6-phosphate ketol-isomerase	[c]: D-Mannose 6-phosphate <==> D-Fructose 6-phosphate	EC-5.3.1.8	(BCAM2688 and BCAL3246) or (BCAM0854)	Fructose and mannose metabolism	Unassigned
2-Dehydro-3-deoxy-D-galactonate-6-phosphateD-glyceraldehyde-3-phosphate-lyase	[c]: 2-Dehydro-3-deoxy-D-galactonate 6-phosphate --> D-Glyceraldehyde 3-phosphate + Pyruvate	EC-4.1.2.21	(BCAL3407)	Galactose metabolism	Unassigned
ATP:2-dehydro-3-deoxy-galactonokinase	[c]: 2-Dehydro-3-deoxy-D-galactonate + ATP --> ADP + 2-Dehydro-3-deoxy-D-galactonate 6-phosphate + H+	EC-2.7.1.58	(BCAL3408)	Galactose metabolism	Unassigned
D-Galactonate hydro-lyase	[c]: D-Galactonate --> 2-Dehydro-3-deoxy-D-galactonate + H2O	EC-4.2.1.6	(BCAL0937)	Galactose metabolism	Unassigned
D-Galactono-1,4-lactone hydroxyacylhydrolase	[c]: H2O + D-Galactono-1,4-lactone <==> D-Galactonate	EC-3.1.1.25	(BCAM2795)	Galactose metabolism	Unassigned
D-Galactose:NAD+ 1-oxidoreductase	[c]: D-Galactose + NAD+ --> NADH + D-Galactono-1,4-lactone	EC-1.1.1.48	(BCAM2799)	Galactose metabolism	Unassigned
alpha-D-Glucose 1-epimerase	[c]: alpha-D-Glucose <==> beta-D-Glucose	EC-5.1.3.3	(BCAS0353)	Glucose metabolism	Unassigned
alpha-D-Glucose 1-phosphate 1,6-phosphomutase	[c]: D-Glucose 1-phosphate + (2) H+ <==> D-Glucose 6-phosphate	EC-5.4.2.2	(BCAL3113)	Glucose metabolism	Unassigned
alpha-D-Glucose 6-phosphate ketol-isomerase	[c]: D-Glucose 6-phosphate <==> beta-D-Glucose 6-phosphate	EC-5.9.1.3	(BCAL1990)	Glucose metabolism	Unassigned
ATP: beta-D-glucose 6-phosphotransferase	[c]: beta-D-Glucose + H+ + ATP --> ADP + beta-D-Glucose 6-phosphate	EC-2.7.1.2	(BCAL3044)	Glucose metabolism	Unassigned
ATP:D-glucose 6-phosphotransferase	[c]: D-Glucose + ATP --> ADP + D-Glucose 6-phosphate + H+	EC-2.7.1.2	(BCAL3044)	Glucose metabolism	Unassigned
ATP:D-glucose 6-phosphotransferase	[c]: H+ + ATP + alpha-D-Glucose --> ADP + D-Glucose 6-phosphate	EC-2.7.1.2	(BCAL3044)	Glucose metabolism	Unassigned
beta-D-Glucose 6-phosphate ketol-isomerase	[c]: beta-D-Glucose 6-phosphate <==> D-Fructose 6-phosphate	EC-5.9.1.3	(BCAL1990)	Glucose metabolism	Unassigned
D-Glucose-6-phosphate ketol-isomerase	[c]: D-Glucose 6-phosphate <==> D-Fructose 6-phosphate	EC-5.3.1.9	(BCAL1990)	Glucose metabolism	Unassigned
D-Glucose-6-phosphate:NADP+ 1-oxoreductase	[c]: NADP+ + D-Glucose 6-phosphate <==> D-Glucono-1,5-lactone 6-phosphate + H+ + NADPH	EC-1.1.1.49	(BCAM2600) or (BCAL3042)	Glucose metabolism	Unassigned
Phosphoglucomutase	[c]: D-Glucose 1-phosphate <==> D-Glucose 6-phosphate	EC-5.4.2.2	(BCAL3113)	Glucose metabolism	Unassigned
ATP:(R)-glycerate 3-phosphotransferase	[c]: D-Glycerate + ATP --> 3-Phospho-D-glycerate + ADP + H+	EC-2.7.1.31	(BCAL1998)	Glycine, serine and threonine metabolism	Unassigned
D-Glycerate:NADP+2-oxidoreductase	[c]: D-Glycerate + NAD+ <==> NADH + Hydroxypyruvate + H+	EC-1.1.1.79	(BCAL0632) or (BCAS0384)	Glycine, serine and threonine metabolism	Unassigned
(R)-Glycerate:NAD+ oxidoreductase	[c]: D-Glycerate + NAD+ <==> NADH + 2-Hydroxy-3-oxopropanoate + H+	EC-1.1.1.60	(BCAL1951) or (BCAL2026)	Glyoxylate and dicarboxylate metabolism	Unassigned
(S)-2-Hydroxy-acid:oxygen 2-oxidoreductase	[c]: Glycolate + Oxygen --> H2O2 + Glyoxylate	EC-1.1.3.15	(BCAM2817)	Glyoxylate and dicarboxylate metabolism	Unassigned
10-Formyltetrahydrofolate amidohydrolase	[c]: H2O + 10-Formyltetrahydrofolate --> Tetrahydrofolate + H+ + Formate	EC-3.5.1.10	(BCAL0823) or (BCAM2315)	Glyoxylate and dicarboxylate metabolism	Unassigned
2-Phosphoglycolate phosphohydrolase	[c]: 2-Phosphoglycolate + H2O --> Glycolate + Orthophosphate	EC-3.1.3.18	(BCAL0400) or (BCAL0984) or (BCAL2886) or (BCAL2960) or (BCAM1965) or (BCAM2072)	Glyoxylate and dicarboxylate metabolism	Unassigned
Formamide amidohydrolase	[c]: H2O + Formamide --> NH4+ + Formate	EC-3.5.1.49	(BCAM1315)	Glyoxylate and dicarboxylate metabolism	Unassigned
Formate:NAD+ oxidoreductase	[c]: NAD+ + Formate --> CO2 + NADH	EC-1.2.1.2	(BCAL2976 or BCAL2978 or BCAL2979) and (BCAM1017 or BCAM1756 or BCAM1019 or BCAM1020)	Glyoxylate and dicarboxylate metabolism	Unassigned
Glycolaldehyde:NAD+ oxidoreductase	[c]: Glycolaldehyde + H2O + NAD+ <==> NADH + Glycolate + (2) H+	EC-1.2.1.21	(BCAM0469)	Glyoxylate and dicarboxylate metabolism	Unassigned
Glyoxylate carboxy-lyase (dimerizing)	[c]: (2) Glyoxylate + H+ --> CO2 + 2-Hydroxy-3-oxopropanoate	EC-4.1.1.47	(BCAL1949)	Glyoxylate and dicarboxylate metabolism	Unassigned
Hydroxypyruvate ketol-isomerase	[c]: Hydroxypyruvate --> 2-Hydroxy-3-oxopropanoate	EC-5.3.1.22	(BCAL1950) or (BCAM2399)	Glyoxylate and dicarboxylate metabolism	Unassigned
Isocitrate glyoxylate-lyase	[c]: Isocitrate --> Glyoxylate + Succinate	EC-4.1.3.1	(BCAM1588) or (BCAL2118)	Glyoxylate and dicarboxylate metabolism	Unassigned
L-Malate glyoxylate-lyase (CoA-acetylating) (R)	[c]: Acetyl-CoA + H2O + Glyoxylate --> (S)-Malate + CoA + H+	EC-2.3.3.9	(BCAM2821) or (BCAL2122)	Glyoxylate and dicarboxylate metabolism	Unassigned
2,4,6/3,5-Pentahydroxycyclohexanone hydro-lyase	[c]: 2,4,6/3,5-Pentahydroxycyclohexanone <==> H2O + 3,5/4-Trihydroxycyclohexa-1,2-dione	EC-4.2.1.44	(BCAL1428) or (BCAL1436)	Inositol phosphate metabolism	Unassigned
Kievitone-hydrate hydro-lyase	[c]: Kievitone hydrate --> H2O + Kievitone	EC-4.2.1.95	(BCAM0964) and (BCAS0023)	Kievitone-hydrate hydrolysis	Unassigned
NH4+,NH3 equilibration	[c]: NH4+ --> NH3 + H+			Nitrogen metabolism	Unassigned
2-Dehydro-3-deoxy-D-gluconate-6-phosphateD-glyceraldehyde-3-phosphate-lyase	[c]: 2-Dehydro-3-deoxy-6-phospho-D-gluconate <==> D-Glyceraldehyde 3-phosphate + Pyruvate	EC-4.1.2.14	(BCAL3366)	Pentose and glucuronate interconversions	Unassigned
2-Methyl-3-oxopropanoate:NAD+ oxidoreductase (CoA-propanoylating)	[c]: 2-Methyl-3-oxopropanoate + NAD+ + CoA --> Propanoyl-CoA + CO2 + NADH	EC-1.2.1.27	(BCAM1442) or (BCAM1151) or (BCAL1439) or (BCAM2194)	Propanoate metabolism	Unassigned
2-Oxobutanoate oxidoreductases	[c]: 2-Oxobutanoate + Oxygen + Orthophosphate --> CO2 + H2O + Propanoyl phosphate	EC-1.2.3.-		Propanoate metabolism	Unassigned
3-Hydroxypropionyl-CoA hydro-lyase	[c]: 3-Hydroxypropionyl-CoA --> H2O + Propenoyl-CoA	EC-4.2.1.17	(BCAL0406) or (BCAL0409) or (BCAL0687) or (BCAL0887) or (BCAL1617) or (BCAL1979) or (BCAL2322) or (BCAM0581) or (BCAM1203) or (BCAM1632) or (BCAM1634) or (BCAM1710) or (BCAM2191) or (BCAM2192) or (BCAM2431) or (BCAM2693) or (BCAM2793)	Propanoate metabolism	Unassigned
ATP:acetate phosphotransferase	[c]: Propanoate + ATP <==> ADP + Propanoyl phosphate	EC-2.7.2.1	(BCAM0293)	Propanoate metabolism	Unassigned
Propanoate:CoA ligase (AMP-forming)	[c]: Propanoate + (2) H+ + ATP <==> Diphosphate + Propinol adenylate	EC-6.2.1.1	(BCAL2284 and BCAM2372) or (BCAS0739) or (BCAM2195) or (BCAL1287)	Propanoate metabolism	Unassigned
Propanoate:CoA ligase (AMP-forming)	[c]: Propanoate + CoA + ATP --> Propanoyl-CoA + AMP + Diphosphate	EC-6.2.1.1	(BCAL1287) or (BCAS0739) or (BCAM2195) or (BCAM2372) or (BCAL2284)	Propanoate metabolism	Unassigned
Acetyl-CoA:phosphate acetyltransferase	[c]: Propanoyl-CoA + orthophosphate <==> Propanoyl phosphate + CoA	EC-2.3.1.8	(BCAM1181)	Propanoate metabolism	Unassigned
Propinol adenylate:CoA ligase (AMP-forming)	[c]: CoA + Propinol adenylate <==> Propanoyl-CoA + AMP + (2) H+	EC-6.2.1.1	(BCAL1287) or (BCAS0739) or (BCAM2195) or (BCAM2372) or (BCAL2284)	Propanoate metabolism	Unassigned
Myo-Inositol:NAD+ 2-oxidoreductase	[c]: myo-Inositol + NAD+ <==> NADH + 2,4,6/3,5-Pentahydroxycyclohexanone	EC-1.1.1.18	(BCAL0917) or (BCAL1435)	Streptomycin biosynthesis	Unassigned
Acetyl-CoA:orthophosphate acetyltransferase	[c]: Acetyl-CoA + orthophosphate <==> Acetyl phosphate + CoA	EC-2.3.1.8	(BCAM1181)	Taurine and hypotaurine metabolism	Unassigned
(S)-Mevalonate:NAD+ oxidoreductase (CoA-acetylating) (R)	[c]: (2) NADH + (S)-3-Hydroxy-3-methylglutaryl-CoA --> (2) NAD+ + (S)-Mevalonate + CoA	EC-1.1.1.88	(BCAM0531)	Terpenoid backbone biosynthesis	Unassigned
1-Deoxy-D-xylulose-5-phosphate isomeroreductase (R)	[c]: 1-Deoxy-D-xylulose 5-phosphate + H+ + NADPH --> NADP+ + 2-C-Methyl-D-erythritol 4-phosphate	EC-1.1.1.267	(BCAL2085)	Terpenoid backbone biosynthesis	Unassigned
1-Deoxy-D-xylulose-5-phosphate pyruvate-lyase (carboxylating)	[c]: D-Glyceraldehyde 3-phosphate + H+ + Pyruvate --> CO2 + 1-Deoxy-D-xylulose 5-phosphate	EC-2.2.1.7	(BCAM0911)	Terpenoid backbone biosynthesis	Unassigned
1-Hydroxy-2-methyl-2-(E)-butenyl 4-diphosphate reductase (dmpp)	[c]: NADH + 1-Hydroxy-2-methyl-2-butenyl 4-diphosphate + H+ --> H2O + Dimethylallyl diphosphate + NAD+	EC-2.5.1.61	(BCAL2630)	Terpenoid backbone biosynthesis	Unassigned
Hydroxy-methylbut-2-enyl diphosphate reductase	[c]: NADH + 1-Hydroxy-2-methyl-2-butenyl 4-diphosphate + H+ --> H2O + NAD+ + Isopentenyl diphosphate	EC-1.17.1.2	(BCAM2738) or (BCAL2710)	Terpenoid backbone biosynthesis	Unassigned
Hydroxy-methylbut-2-en-1-yl diphosphate synthase	[c]: H+ + 2-C-Methyl-D-erythritol 2,4-cyclodiphosphate --> H2O + 1-Hydroxy-2-methyl-2-butenyl 4-diphosphate	EC-1.17.7.1	(BCAL1884)	Terpenoid backbone biosynthesis	Unassigned
2-Phospho-4-(cytidine 5'-diphospho)-2-C-methyl-D-erythritolCMP-lyase (cyclizing)	[c]: 2-Phospho-4-(cytidine 5'-diphospho)-2-C-methyl-D-erythritol --> CMP + 2-C-Methyl-D-erythritol 2,4-cyclodiphosphate	EC-4.6.1.12	(BCAL2015)	Terpenoid backbone biosynthesis	Unassigned
Isopentenyl diphosphate methyl transfer reaction	[c]: all-trans-Hexaprenyl diphosphate + Isopentenyl diphosphate --> all-trans-Heptaprenyl diphosphate + Diphosphate	EC-2.5.1.-	(BCAL3296)	Terpenoid backbone biosynthesis	Unassigned
Isopentenyl diphosphate methyl transfer reaction	[c]: all-trans-Pentaprenyl diphosphate + Isopentenyl diphosphate --> all-trans-Hexaprenyl diphosphate + Diphosphate	EC-2.5.1.-	(BCAL3296)	Terpenoid backbone biosynthesis	Unassigned
ATP: 4-(Cytidine 5'-diphospho)-2-C-methyl-D-erythritol2-phosphotransferase	[c]: 4-(Cytidine 5'-diphospho)-2-C-methyl-D-erythritol + ATP --> ADP + H+ + 2-Phospho-4-(cytidine 5'-diphospho)-2-C-methyl-D-erythritol	EC-2.7.1.148	(BCAL0802)	Terpenoid backbone biosynthesis	Unassigned
CTP: 2-C-Methyl-D-erythritol 4-phosphate cytidylyltransferase	[c]: 2-C-Methyl-D-erythritol 4-phosphate + CTP + H+ --> 4-(Cytidine 5'-diphospho)-2-C-methyl-D-erythritol + Diphosphate	EC-2.7.7.60	(BCAL2016)	Terpenoid backbone biosynthesis	Unassigned
Dimethylallyl-diphosphate:isopentenyl-diphosphatedimethylallyltranstransferase	[c]: Dimethylallyl diphosphate + Isopentenyl diphosphate --> Diphosphate + Geranyl diphosphate	EC-2.5.1.10	(BCAM0910)	Terpenoid backbone biosynthesis	Unassigned
Di-trans,poly-cis-Decaprenyl-diphosphate:isopentenyl-diphosphateundecaprenylcistransferase	[c]: trans,trans,cis-Geranylgeranyl diphosphate + (7) Isopentenyl diphosphate --> (7) Diphosphate + di-trans,poly-cis-Undecaprenyl diphosphate	EC-2.5.1.31	(BCAM2067) or (BCAL2087)	Terpenoid backbone biosynthesis	Unassigned
Geranyl-diphosphate:isopentenyl-diphosphate geranyltrans-transferase	[c]: Isopentenyl diphosphate + Geranyl diphosphate --> trans,trans-Farnesyl diphosphate + Diphosphate	EC-2.5.1.10	(BCAM0910)	Terpenoid backbone biosynthesis	Unassigned
Octaprenyl pyrophosphate synthase	[c]: trans,trans-Farnesyl diphosphate + (5) Isopentenyl diphosphate --> all-trans-Octaprenyl diphosphate + (5) Diphosphate	EC-2.5.1.-	(BCAL3296)	Terpenoid backbone biosynthesis	Unassigned
Propanoyl-CoA:(acceptor) 2,3-oxidoreductase	[c]: Propanoyl-CoA + (4) H+ + FAD --> FADH2 + Propenoyl-CoA	EC-1.3.99.3	(BCAS0208)	β-Alanine metabolism	Unassigned
6-Carboxyhexanoyl-CoA:L-alanine C-carboxyhexanoyltransferase(decarboxylating)	[c]: 6-Carboxyhexanoyl-CoA + L-Alanine + H+ --> CO2 + CoA + 8-Amino-7-oxononanoate	EC-2.3.1.47	(BCAL0666)	Biotin metabolism	Virulence factor synthesis
7,8-Diaminononanoate:carbon-dioxide cyclo-ligase	[c]: CO2 + 7,8-Diaminononanoate + ATP --> ADP + Dethiobiotin + Orthophosphate + (3) H+	EC-6.3.3.3	(BCAL0665)	Biotin metabolism	Virulence factor synthesis
Biotin:CoA ligase (AMP-forming)	[c]: Biotin + H+ + ATP --> Biotinyl-5'-AMP + Diphosphate	EC-6.3.4.15	(BCAL0694)	Biotin metabolism	Virulence factor synthesis
Dethiobiotin:sulfur sulfurtransferase	[c]: Dethiobiotin + Sulfur --> Biotin + (2) H+	EC-2.8.1.6	(BCAL0664)	Biotin metabolism	Virulence factor synthesis
S-Adenosyl-L-methionine:8-amino-7-oxononanoate aminotransferase	[c]: S-Adenosyl-L-methionine + 8-Amino-7-oxononanoate --> S-Adenosyl-4-methylthio-2-oxobutanoate + 7,8-Diaminononanoate	EC-2.6.1.62	(BCAL0667)	Biotin metabolism	Virulence factor synthesis
Precorrin-2 C20-methyltransferase	[c]: Precorrin 2 + S-Adenosyl-L-methionine --> Precorrin 3A + S-Adenosyl-L-homocysteine + H+	EC-2.1.1.151	(BCAL1724)	Methyl transfer	Virulence factor synthesis
5-Aminolevulinate hydro-lyase(adding 5-aminolevulinate andcyclizing)	[c]: (2) 5-Aminolevulinate --> (2) H2O + Porphobilinogen + H+	EC-4.2.1.24	(BCAL0264)	Porphyrin metabolism	Virulence factor synthesis
Adenosylcobinamide-phosphate guanylyltransferase	[c]: Adenosyl cobinamide + ATP --> ADP + Adenosyl cobinamide phosphate + H+	EC-2.7.7.62	(BCAL2657)	Porphyrin metabolism	Virulence factor synthesis
GTP:adenosylcobinamide phosphotransferase	[c]: GTP + Adenosyl cobinamide phosphate + H+ --> Adenosine-GDP-cobinamide + Diphosphate	EC-2.7.1.156	(BCAL2657)	Porphyrin metabolism	Virulence factor synthesis
Adenosylcobyrinic-acid-a,c-diamide:L-glutamine amido-ligase	[c]: (4) L-Glutamine + Adenosyl cobyrinate a,c diamide + (4) ATP --> (4) ADP + Adenosyl cobyrinate hexaamide + (4) L-Glutamate + (4) Orthophosphate	EC-6.3.5.10	(BCAL2656)	Porphyrin metabolism	Virulence factor synthesis
Adenosylcobinamide-phosphate synthase(ADP-forming)	[c]: D-1-Aminopropan-2-ol O-phosphate + Adenosyl cobyrinate hexaamide + ATP --> ADP + Adenosyl cobinamide phosphate + Orthophosphate + (4) H+	EC-6.3.1.10	(BCAL2923) or (BCAL2658 and BCAL2659)	Porphyrin metabolism	Virulence factor synthesis
ATP:cobinamide Cobeta-adenosyltransferase	[c]: Cobinamide + ATP --> Adenosyl cobinamide + Triphosphate	EC-2.5.1.17	(BCAL3286) or (BCAL1706)	Porphyrin metabolism	Virulence factor synthesis
Cob(II)yrinic acid a,c-diamide reductase	[c]: H2O + ATP + Cob(I)yrinate a,c diamide --> Adenosyl cobyrinate a,c diamide + Orthophosphate + Diphosphate	EC-2.5.1.17	(BCAL3286) or (BCAL1706)	Porphyrin metabolism	Virulence factor synthesis
Cob(I)yrinic acid-a,c-diamide:FMN oxidoreductase	[c]: NADH + H+ + Cob(II)yrinate a,c diamide --> NAD+ + Cob(I)yrinate a,c diamide	EC-1.16.8.1	(BCAL3180)	Porphyrin metabolism	Virulence factor synthesis
Precorrin-3 methyltransferase	[c]: Cobalt-precorrin 3 + S-Adenosyl-L-methionine --> Cobalt-precorrin 4 + S-Adenosyl-L-homocysteine	EC-2.1.1.131	(BCAL1723)	Porphyrin metabolism	Virulence factor synthesis
Precorrin-6 reductase	[c]: Cobalt-precorrin 6 + H+ + NADPH <==> NADP+ + Cobalt-dihydro-precorrin 6	EC-1.3.1.54	(BCAL1729)	Porphyrin metabolism	Virulence factor synthesis
Precorrin isomerase	[c]: Cobalt-precorrin 8 <==> Cobyrinate	EC-5.4.1.2	(BCAL1725)	Porphyrin metabolism	Virulence factor synthesis
Cobalt-precorrin-4 methyltransferase	[c]: Cobalt-precorrin 4 + S-Adenosyl-L-methionine --> Cobalt-precorrin 5 + S-Adenosyl-L-homocysteine + H+	EC-2.1.1.133	(BCAL1730)	Porphyrin metabolism	Virulence factor synthesis
Adenosylcobinamide-GDP ribazoletransferase	[c]: GMP + Cobamide coenzyme + H+ --> Adenosine-GDP-cobinamide + alpha-Ribazole	EC-2.7.8.26	(BCAL2662)	Porphyrin metabolism	Virulence factor synthesis
Cobyrinic acid a,c-diamide synthase	[c]: Hydrogenobyrinate + (2) L-Glutamine + (2) H2O + (2) ATP --> (2) ADP + Hydrogenobyrinate a,c diamide + (2) L-Glutamate + (2) Orthophosphate + (4) H+	EC-6.3.5.9	(BCAL1705)	Porphyrin metabolism	Virulence factor synthesis
Coproporphyrinogen:oxygen oxidoreductase(decarboxylating)	[c]: Coproporphyrinogen III + Oxygen + (2) H+ --> (2) CO2 + (2) H2O + Protoporphyrinogen IX	EC-1.3.3.3	(BCAL2390)	Porphyrin metabolism	Virulence factor synthesis
Hydrogenobyrinic acid a,c-diamide cobaltochelatase	[c]: H2O + Hydrogenobyrinate a,c diamide + Cobalt + ATP --> ADP + Orthophosphate + Cob(II)yrinate a,c diamide	EC-6.6.1.2	(BCAL1711)	Porphyrin metabolism	Virulence factor synthesis
Hydroxymethylbilane hydro-lyase(cyclizing)	[c]: Hydroxymethylbilane --> Uroporphyrinogen III + H2O	EC-4.2.1.75	(BCAL2629)	Porphyrin metabolism	Virulence factor synthesis
Porphobilinogen ammonia-lyase (polymerizing)	[c]: H2O + (4) Porphobilinogen --> Hydroxymethylbilane + (4) NH3 + (4) H+	EC-2.5.1.61	(BCAL2630)	Porphyrin metabolism	Virulence factor synthesis
Precorrin 8X 11,12-methylmutase	[c]: Precorrin 8X --> Hydrogenobyrinate + (6) H+	EC-5.4.1.2	(BCAL1725)	Porphyrin metabolism	Virulence factor synthesis
Protoporphyrin ferro-lyase	[c]: Protoporphyrin + Iron --> Heme + (2) H+	EC-4.99.1.1	(BCAL3274)	Porphyrin metabolism	Virulence factor synthesis
Protoporphyrinogen-IX:oxygen oxidoreductase	[c]: (2) Protoporphyrinogen IX + (3) Oxygen --> (2) Protoporphyrin + (6) H2O	EC-1.3.3.4		Porphyrin metabolism	Virulence factor synthesis
S-Adenosyl-L-methionine:1-precorrin-6Y C5,15-methyltransferase(C-12-decarboxylating)	[c]: (2) S-Adenosyl-L-methionine + Precorrin 6Y --> CO2 + Precorrin 8X + (2) S-Adenosyl-L-homocysteine	EC-2.1.1.132	(BCAL1727)	Porphyrin metabolism	Virulence factor synthesis
S-Adenosyl-L-methionine:precorrin-3B C17-methyltransferase	[c]: S-Adenosyl-L-methionine + Precorrin 3B --> Precorrin 4 + S-Adenosyl-L-homocysteine + (3) H+	EC-2.1.1.131	(BCAL1723)	Porphyrin metabolism	Virulence factor synthesis
S-Adenosyl-L-methionine:precorrin-4 C11 methyltransferase	[c]: Precorrin 4 + S-Adenosyl-L-methionine --> Precorrin 5 + S-Adenosyl-L-homocysteine + H+	EC-2.1.1.133	(BCAL1730)	Porphyrin metabolism	Virulence factor synthesis
S-Adenosyl-L-methionine:precorrin-4 C20-methyltransferase	[c]: Precorrin 2 + S-Adenosyl-L-methionine --> Precorrin 3A + S-Adenosyl-L-homocysteine + (8) H+	EC-2.1.1.130	(BCAL1724)	Porphyrin metabolism	Virulence factor synthesis
S-Adenosyl-L-methionine:uroporphyrin-III C-methyltransferase	[c]: Uroporphyrinogen III + (6) H+ + (2) S-Adenosyl-L-methionine --> Precorrin 2 + (2) S-Adenosyl-L-homocysteine	EC-2.1.1.107	(BCAL2680) and (BCAL2629)	Porphyrin metabolism	Virulence factor synthesis
Uroporphyrinogen-III carboxy-lyase	[c]: Uroporphyrinogen III + (4) H+ --> (4) CO2 + Coproporphyrinogen III	EC-4.1.1.37	(BCAL0040)	Porphyrin metabolism	Virulence factor synthesis
N-Hexanoyl-L-homoserine lactone synthase	[c]: Hexanoyl-ACP + S-Adenosyl-L-methionine --> N-Hexanoyl-L-homoserine lactone + ACP + H+ + 5'-Methylthioadenosine	EC-2.3.1.184,CepI, CciI	(BCAM0239a) or (BCAM1870)	Quorum sensing, AHL	Virulence factor synthesis
N-octanoyl-L-homoserine lactone synthase	[c]: Octanoyl-ACP + S-Adenosyl-L-methionine --> N-Octanoyl-L-homoserine lactone + ACP + H+ + 5'-Methylthioadenosine	EC-2.3.1.184,CepI, CciI	(BCAM0239a) or (BCAM1870)	Quorum sensing, AHL	Virulence factor synthesis
(S)-Hydroxydecanoyl-CoA hydro-lyase	[c]: (S)-Hydroxydecanoyl-CoA --> H2O + trans-Dec-2-enoyl-CoA	EC-1.1.1.35,FadB	(BCAL0716) or (BCAL0885) or (BCAL1979)	Quorum sensing, BDSF	Virulence factor synthesis
3-Hydroxyacyl-CoA dehydrogenase (3-oxodecanoyl-CoA)	[c]: NADH + 3-Oxododecanoyl-CoA + H+ <==> NAD+ + (S)-3-Hydroxydecanoyl-CoA	EC-1.1.1.35,FadB	(BCAL0716) or (BCAL0885) or (BCAL1979)	Quorum sensing, BDSF	Virulence factor synthesis
Acetyl-CoA C-acyltransferase (decanoyl-CoA)	[c]: Acetyl-CoA + Decanoyl-CoA (n-C10:0CoA) <==> 3-Oxododecanoyl-CoA + CoA	EC-2.3.1.16,FadA	(BCAL1977)	Quorum sensing, BDSF	Virulence factor synthesis
cis-2-Dodecenoic acid(BDSF) synthase	[c]: H2O + (S)-3-Hydroxydecanoyl-CoA <==> cis-2-Dodecenoic acid + CoA	EC-4.2.1.17,RpfF	(BCAM0581)	Quorum sensing, BDSF	Virulence factor synthesis
trans-Dec-2-enoyl-CoA reductase	[c]: trans-Dec-2-enoyl-CoA + H+ + NADPH --> NADP+ + Decanoyl-CoA (n-C10:0CoA)	EC-1.3.1.34,FadH	(BCAL1336) or (BCAM0799)	Quorum sensing, BDSF	Virulence factor synthesis
3-Hydroxy-L-kynurenine hydrolase	[c]: H2O + L-kynurenine --> L-Alanine + anthranilate	EC-3.7.1.3,KynU	(BCAL2791)	Quorum sensing, HHQ	Virulence factor synthesis
HHQ synthesis	[c]: 3-oxodecanoyl-ACP + anthranilate + H+ --> CO2 + H2O + ACP + 2-heptyl-4-quinolone	PqsA+pqsB+PqsC+PqsD		Quorum sensing, HHQ	Virulence factor synthesis
L-Tryptophan:oxygen 2,3-oxidoreductase (decyclizing)	[c]: L-Tryptophan + Oxygen --> L-Formylkynurenine + H+	EC-1.13.11.11,KynA	(BCAL2792)	Quorum sensing, HHQ	Virulence factor synthesis
N-Formyl-L-kynurenine amidohydrolase	[c]: H2O + L-Formylkynurenine --> L-Kynurenine + H+ + Formate	EC-3.5.1.9,KynB	(BCAL2790)	Quorum sensing, HHQ	Virulence factor synthesis
3-Hydroxydecanoyl-3-hydroxydecanoate synthesis	[c]: H2O + beta-hydroxydecanoyl-beta-hydroxydecanoyl-S-CoA --> CoA + 3-hydroxydecanoyl-3-hydroxydecanoate			Rhamnolipid synthesis	Virulence factor synthesis
Poly(3-Hydroxyalkanoic acid) synthase	[c]: (2) (S)-Hydroxydecanoyl-CoA --> beta-hydroxydecanoyl-beta-hydroxydecanoyl-S-CoA + CoA	PhaC	(BCAM0297) or (BCAL1863)	Rhamnolipid synthesis	Virulence factor synthesis
Rhamnosyltransferase 2	[c]: mono-Rhamnolipid + dTDP-4-dehydro-6-deoxy-L-mannose + H+ --> di-Rhamnolipid + dTDP	RhlC	(BCAM2336)	Rhamnolipid synthesis	Virulence factor synthesis
Rhamnosyltransferase chain A	[c]: (R)-3-Hydroxydecanoyl-ACP + CoA --> ACP + (S)-Hydroxydecanoyl-CoA	RhlA	(BCAM2340)	Rhamnolipid synthesis	Virulence factor synthesis
Rhamnosyltransferase chain B	[c]: dTDP-4-dehydro-6-deoxy-L-mannose + H+ + 3-hydroxydecanoyl-3-hydroxydecanoate --> mono-Rhamnolipid + dTDP	RhlB	(BCAM2338)	Rhamnolipid synthesis	Virulence factor synthesis
5-Amino-6-(5-phosphoribitylamino)uracil:NADP+ 1'-oxidoreductase (R)	[c]: 5-Amino-6-(5'-phosphoribosylamino)uracil + H+ + NADPH --> NADP+ + 5-Amino-6-(5'-phosphoribitylamino)uracil	EC-1.1.1.193	(BCAL3050)	Riboflavin metabolism	Virulence factor synthesis
6,7-Dimethyl-8-(1-D-ribityl)lumazine:6,7-dimethyl-8-(1-D-ribityl)lumazine 2,3-butanediyltransferase	[c]: (2) 6,7-Dimethyl-8-(1-D-ribityl)lumazine --> Riboflavin + 4-(1-D-Ribitylamino)-5-amino-2,6-dihydroxypyrimidine	EC-2.5.1.9	(BCAL3051) or (BCAM0829)	Riboflavin metabolism	Virulence factor synthesis
ATP:FMN adenylyltransferase	[c]: FMN + H+ + ATP --> Diphosphate + FAD	EC-2.7.7.2	(BCAL2723)	Riboflavin metabolism	Virulence factor synthesis
ATP:riboflavin 5'-phosphotransferase	[c]: Riboflavin + ATP --> ADP + FMN + H+	EC-2.7.1.26	(BCAL2723)	Riboflavin metabolism	Virulence factor synthesis
Nicotinate-nucleotide:dimethylbenzimidazolephospho-D-ribosyltransferase	[c]: Nicotinate D-ribonucleotide + Dimethylbenzimidazole --> Nicotinate + N1-(5-Phospho-alpha-D-ribosyl)-5,6-dimethylbenzimidazole + H+	EC-2.4.2.21	(BCAL2663)	Riboflavin metabolism	Virulence factor synthesis
S-Adenosyl-L-methionine: 2-nonaprenyl-3-methyl-5-hydroxy-6-methoxy-1,4-benzoquinone 3-O-methyltransferase	[c]: 2-Octaprenyl-3-methyl-5-hydroxy-6-methoxy-1,4-benzoquinone + S-Adenosyl-L-methionine --> Ubiquinone-8 + S-Adenosyl-L-homocysteine	EC-2.1.1.64	(BCAL2959)	Ubiquinone and other terpenoid-quinone biosynthesis	Virulence factor synthesis
S-Adenosyl-L-methionine: 2-Octaprenyl-6-hydroxyphenol 6-O-methyltransferase	[c]: 2-Octaprenyl-6-hydroxyphenol + S-Adenosyl-L-methionine --> 2-Octaprenyl-6-methoxyphenol + S-Adenosyl-L-homocysteine + H+	EC-2.1.1.-	(BCAL2959)	Ubiquinone and other terpenoid-quinone biosynthesis	Virulence factor synthesis
3-Octaprenyl-4-hydroxybenzoate carboxy-lyases	[c]: 3-Octaprenyl-4-hydroxybenzoate + H+ --> 2-Octaprenylphenol + CO2	EC-4.1.1.-	(BCAL3058) or (BCAM2268)	Ubiquinone and other terpenoid-quinone biosynthesis	Virulence factor synthesis
All-trans-Octaprenyl-diphosphate:4-hydroxybenzoate 3-octaprenyltransferase	[c]: all-trans-Octaprenyl diphosphate + 4-Hydroxybenzoate --> 3-Octaprenyl-4-hydroxybenzoate + Diphosphate	EC-2.5.1.-	(BCAL3296)	Ubiquinone and other terpenoid-quinone biosynthesis	Virulence factor synthesis
Chorismate hydroxymutase	[c]: Chorismate <==> Isochorismate	EC-5.4.4.2	(BCAM2235)	Ubiquinone and other terpenoid-quinone biosynthesis	Virulence factor synthesis
UDP-L-rhamnose:flavonol-3-O-D-glucoside L-rhamnosyltransferase	[c]: S-Adenosyl-L-methionine + 2-Octaprenyl-6-methoxy-1,4-benzoquinone --> 2-Octaprenyl-3-methyl-6-methoxy-1,4-benzoquinone + S-Adenosyl-L-homocysteine + H+	EC-2.1.1.-	(BCAL2959)	Ubiquinone and other terpenoid-quinone biosynthesis	Virulence factor synthesis
ATP:pyridoxal 5'-phosphotransferase	[c]: Pyridoxal + ATP --> ADP + Pyridoxal phosphate + H+	EC-2.7.1.35	(BCAL1047)	Vitamin B6 metabolism	Virulence factor synthesis
ATP:pyridoxal 5'-phosphotransferase	[c]: Pyridoxamine + ATP --> ADP + Pyridoxamine phosphate + H+	EC-2.7.1.35	(BCAL1047)	Vitamin B6 metabolism	Virulence factor synthesis
ATP:pyridoxal 5'-phosphotransferase	[c]: Pyridoxine + ATP --> ADP + H+ + Pyridoxine phosphate	EC-2.7.1.35	(BCAL1047)	Vitamin B6 metabolism	Virulence factor synthesis
O-Phospho-4-hydroxy-L-threonine:2-oxoglutarate aminotransferase	[c]: 2-Oxoglutarate + O-Phospho-4-hydroxy-L-threonine <==> 2-Oxo-3-hydroxy-4-phosphobutanoate + L-Glutamate	EC-2.6.1.52	(BCAL2955)	Vitamin B6 metabolism	Virulence factor synthesis
Pyridoxamine:oxygen oxidoreductase (deaminating)	[c]: H2O + Oxygen + Pyridoxamine <==> H2O2 + Pyridoxal + NH3 + H+	EC-1.4.3.5	(BCAL2782)	Vitamin B6 metabolism	Virulence factor synthesis
Pyridoxamine-5'-phosphate:oxygen oxidoreductase (deaminating)	[c]: H2O + Pyridoxamine phosphate + Oxygen --> H2O2 + Pyridoxal phosphate + NH3 + H+	EC-1.4.3.5	(BCAL2782)	Vitamin B6 metabolism	Virulence factor synthesis
FMNH2:NAD+ oxidoreductase	[c]: Reduced FMN + NAD+ --> NADH + FMN + H+	EC-1.5.1.29	(BCAM2415) or (BCAS0053)	FMN oxidation	Vitamin and cofactor synthesis
FMNH2:NADP+ oxidoreductase	[c]: NADP+ + Reduced FMN --> FMN + H+ + NADPH	EC-1.5.1.29	(BCAM2415) or (BCAS0053)	FMN oxidation	Vitamin and cofactor synthesis
2-Amino-4-hydroxy-6-(D-erythro-1,2,3-trihydroxypropyl)-7,8-dihydropteridine glycolaldehyde-lyase	[c]: 2-Amino-4-hydroxy-6-(D-erythro-1,2,3-trihydroxypropyl)-7,8-dihydropteridine --> Glycolaldehyde + 2-Amino-4-hydroxy-6-hydroxymethyl-7,8-dihydropteridine + H+	EC-4.1.2.25	(BCAM2387) or (BCAL0614)	Folate biosynthesis	Vitamin and cofactor synthesis
Phosphomonoesterase	[c]: 2-Amino-4-hydroxy-6-(erythro-1,2,3-trihydroxypropyl)dihydropteridine triphosphate + (3) H2O --> H+ + (3) Orthophosphate + Dihydroneopterin phosphate	EC-3.1.3.1	(BCAM0389)	Folate biosynthesis	Vitamin and cofactor synthesis
2-Amino-4-hydroxy-6-(erythro-1,2,3-trihydroxypropyl)dihydropteridine triphosphate 7,8-8,9-dihydrolase (R)	[c]: 2,5-Diamino-6-(5'-triphosphoryl-3',4'-trihydroxy-2'-oxopentyl)-amino-4-oxopyrimidine --> 2-Amino-4-hydroxy-6-(erythro-1,2,3-trihydroxypropyl)dihydropteridine triphosphate + H2O + (3) H+	EC-3.5.4.16	(BCAM0055)	Folate biosynthesis	Vitamin and cofactor synthesis
2-Amino-4-hydroxy-6-hydroxymethyl-7,8-dihydropteridine:4-aminobenzoate2-amino-4-hydroxydihydropteridine-6-methenyltransferase	[c]: 4-Aminobenzoate + 2-Amino-4-hydroxy-6-hydroxymethyl-7,8-dihydropteridine --> H2O + Dihydropteroate	EC-2.5.1.15	(BCAL1268)	Folate biosynthesis	Vitamin and cofactor synthesis
2-Amino-4-hydroxy-6-hydroxymethyl-7,8-dihydropteridine-diphosphate:4-aminobenzoate2-amino-4-hydroxydihydropteridine-6-methenyltransferase	[c]: 4-Aminobenzoate + 2-Amino-7,8-dihydro-4-hydroxy-6-(diphosphooxymethyl)pteridine --> Diphosphate + Dihydropteroate	EC-2.5.1.15	(BCAL1268)	Folate biosynthesis	Vitamin and cofactor synthesis
4-Amino-4-Deoxychorismate pyruvate-lyase	[c]: 4-amino-4-deoxychorismate --> 4-Aminobenzoate + H+ + Pyruvate	EC-4.1.3.38	(BCAL3268)	Folate biosynthesis	Vitamin and cofactor synthesis
ATP:2-amino-4-hydroxy-6-hydroxymethyl-7,8-dihydropteridine6'-pyrophosphotransferase	[c]: 2-Amino-4-hydroxy-6-hydroxymethyl-7,8-dihydropteridine + ATP --> AMP + 2-Amino-7,8-dihydro-4-hydroxy-6-(diphosphooxymethyl)pteridine + H+	EC-2.7.6.3	(BCAL3265)	Folate biosynthesis	Vitamin and cofactor synthesis
Chorismate:L-glutamine amido-ligase	[c]: L-Glutamine + Chorismate --> L-Glutamate + 4-amino-4-deoxychorismate	EC-2.6.1.85	(BCAL3268)	Folate biosynthesis	Vitamin and cofactor synthesis
Dihydrofolate:NADP+ oxidoreductase	[c]: NADP+ + Dihydrofolate <==> Folic acid + NADPH	EC-1.5.1.3	(BCAL2915)	Folate biosynthesis	Vitamin and cofactor synthesis
Dihydroneopterin phosphate hydrolysis	[c]: H2O + Dihydroneopterin phosphate --> 2-Amino-4-hydroxy-6-(D-erythro-1,2,3-trihydroxypropyl)-7,8-dihydropteridine + Orthophosphate	EC-3.6.1.-	(BCAL3437)	Folate biosynthesis	Vitamin and cofactor synthesis
Formamidopyrimidine nucleoside triphosphate 7,8-8,9-dihydrolase	[c]: H2O + Formamidopyrimidine nucleoside triphosphate --> 2,5-Diaminopyrimidine nucleoside triphosphate + H+ + Formate	EC-3.5.4.16	(BCAM0055)	Folate biosynthesis	Vitamin and cofactor synthesis
GTP 7,8-8,9-dihydrolase	[c]: 2,5-Diaminopyrimidine nucleoside triphosphate --> 2,5-Diamino-6-(5'-triphosphoryl-3',4'-trihydroxy-2'-oxopentyl)-amino-4-oxopyrimidine	EC-3.5.4.16	(BCAM0055)	Folate biosynthesis	Vitamin and cofactor synthesis
GTP 7,8-8,9-dihydrolase	[c]: GTP + H2O + (4) H+ --> Formamidopyrimidine nucleoside triphosphate	EC-3.5.4.16	(BCAM0055)	Folate biosynthesis	Vitamin and cofactor synthesis
NADH:6,7-dihydropteridine oxidoreductase	[c]: NADH + H+ + Dihydrobiopterin --> Tetrahydrobiopterin + NAD+	EC-1.5.1.34	(BCAS0700)	Folate biosynthesis	Vitamin and cofactor synthesis
Tetrahydrofolate:L-glutamate gamma-ligase (ADP-forming)	[c]: L-Glutamate + ATP + Dihydropteroate --> ADP + Orthophosphate + Dihydrofolate	EC-6.3.2.12	(BCAM0995)	Folate biosynthesis	Vitamin and cofactor synthesis
Hydroxymethylbilane synthase	[c]: H2O + (4) Porphobilinogen --> Hydroxymethylbilane + (4) NH4+	EC-4.3.1.8	(BCAL2630)	Hydroxymethylbilane biosynthesis	Vitamin and cofactor synthesis
NAD synthase (nh3)	[c]: NH4+ + Deamino-NAD+ + ATP --> AMP + NAD+ + H+ + Diphosphate	EC-6.3.1.5	(BCAM2476)	NAD biosynthesis	Vitamin and cofactor synthesis
ATP:NAD+ 2'-phosphotransferase	[c]: NAD+ + ATP --> ADP + NADP+ + H+	EC-2.7.1.23	(BCAL3276)	Nicotinate and nicotinamide metabolism	Vitamin and cofactor synthesis
ATP:nicotinamide-nucleotide adenylyltransferase	[c]: Nicotinamide D-ribonucleotide + H+ + ATP --> NAD+ + Diphosphate	EC-2.7.7.1	(BCAL2391)	Nicotinate and nicotinamide metabolism	Vitamin and cofactor synthesis
ATP:nicotinamide-nucleotide adenylyltransferase	[c]: Nicotinate D-ribonucleotide + H+ + ATP --> Deamino-NAD+ + Diphosphate	EC-2.7.7.1	(BCAL2391) or (BCAM2080)	Nicotinate and nicotinamide metabolism	Vitamin and cofactor synthesis
L-Aspartate oxidase	[c]: Oxygen + L-Aspartate --> H2O2 + Iminoaspartate	EC-1.4.3.16	(BCAL2716)	Nicotinate and nicotinamide metabolism	Vitamin and cofactor synthesis
Nicotinamide amidohydrolase	[c]: H2O + Nicotinamide --> Nicotinate + NH3	EC-3.5.1.19	(BCAL1978)	Nicotinate and nicotinamide metabolism	Vitamin and cofactor synthesis
Nicotinate D-ribonucleotide:pyrophosphate phosphoribosyltransferase	[c]: Nicotinate D-ribonucleotide + Diphosphate --> Nicotinate + 5-Phospho-alpha-D-ribose 1-diphosphate + H+	EC-2.4.2.11	(BCAL0972) or (BCAM2079)	Nicotinate and nicotinamide metabolism	Vitamin and cofactor synthesis
Nicotinate-nucleotide:pyrophosphate phosphoribosyltransferase(carboxylating) (R)	[c]: 5-Phospho-alpha-D-ribose 1-diphosphate + Pyridine-2,3-dicarboxylate + (2) H+ --> CO2 + Nicotinate D-ribonucleotide + Diphosphate	EC-2.4.2.19	(BCAL2717)	Nicotinate and nicotinamide metabolism	Vitamin and cofactor synthesis
N-Ribosylnicotinamide ribohydrolase	[c]: N-Ribosylnicotinamide + H2O --> Nicotinamide + D-Ribose + H+	EC-3.2.2.1	(BCAM2461)	Nicotinate and nicotinamide metabolism	Vitamin and cofactor synthesis
Quinolinate synthase	[c]: Dihydroxyacetone phosphate + Iminoaspartate --> (2) H2O + Pyridine-2,3-dicarboxylate + Orthophosphate + H+	EC-2.5.1.72	(BCAL2718)	Nicotinate and nicotinamide metabolism	Vitamin and cofactor synthesis
5,10-Methenyltetrahydrofolate 5-hydrolase(decyclizing)	[c]: H2O + 5,10-Methenyltetrahydrofolate --> 10-Formyltetrahydrofolate	EC-3.5.4.9	(BCAL2212)	One carbon pool by folate	Vitamin and cofactor synthesis
5,10-Methylenetetrahydrofolate:NADP+ oxidoreductase	[c]: NADP+ + 5,10-Methylenetetrahydrofolate <==> H+ + 5,10-Methenyltetrahydrofolate + NADPH	EC-1.5.1.5	(BCAL2212)	One carbon pool by folate	Vitamin and cofactor synthesis
5,6,7,8-Tetrahydrofolate:NADP+ oxidoreductase	[c]: NADP+ + Tetrahydrofolate <==> Dihydrofolate + H+ + NADPH	EC-1.5.1.3	(BCAL2915)	One carbon pool by folate	Vitamin and cofactor synthesis
5-Methyltetrahydrofolate:L-homocysteine S-methyltransferase	[c]: L-Homocysteine + 5-Methyltetrahydrofolate --> Tetrahydrofolate + L-Methionine	EC-2.1.1.13	(BCAL0681) and (BCAL0682)	One carbon pool by folate	Vitamin and cofactor synthesis
5-Methyltetrahydrofolate:NADP+ oxidoreductase	[c]: NADH + 5,10-Methylenetetrahydrofolate + H+ --> NAD+ + 5-Methyltetrahydrofolate	EC-1.5.1.20	(BCAL0147)	One carbon pool by folate	Vitamin and cofactor synthesis
10-Formyltetrahydrofolate:5'-phosphoribosylglycinamide	[c]: H2O + 5'-Phosphoribosylglycinamide + 5,10-Methenyltetrahydrofolate --> Tetrahydrofolate + 5'-Phosphoribosyl-N-formylglycinamide + H+	EC-2.1.2.2	(BCAL2415) and (BCAL2722)	One carbon pool by folate	Vitamin and cofactor synthesis
HCO3 equilibration reaction	[c]: CO2 + H2O <==> HCO3- + H+	EC-4.2.1.1	(BCAL0671 or BCAL2352) and (BCAM0400)	One carbon pool by folate	Vitamin and cofactor synthesis
S-Aminomethyldihydrolipoylprotein:(6S)-tetrahydrofolateaminomethyltransferase (ammonia-forming) (R)	[c]: H2O + H+ + 5,10-Methenyltetrahydrofolate --> 5-Formyltetrahydrofolate	EC-2.1.2.10	(BCAL0075)	One carbon pool by folate	Vitamin and cofactor synthesis
(R)-4'-Phosphopantothenate:L-cysteine ligase	[c]: D-4'-Phosphopantothenate + ATP + L-Cysteine --> ADP + (R)-4'-Phosphopantothenoyl-L-cysteine + Orthophosphate + H+	EC-6.3.2.5	(BCAL2726)	Pantothenate and CoA biosynthesis	Vitamin and cofactor synthesis
(R)-Pantoate:beta-alanine ligase (AMP-forming)	[c]: beta-Alanine + ATP + (R)-Pantoate --> Pantothenate + AMP + H+ + Diphosphate	EC-6.3.2.1	(BCAL2651)	Pantothenate and CoA biosynthesis	Vitamin and cofactor synthesis
(R)-Pantoate:NADP+ 2-oxidoreductase	[c]: NADP+ + (R)-Pantoate <==> 2-Dehydropantoate + H+ + NADPH	EC-1.1.1.169	(BCAL2751) or (BCAL2794) or (BCAM2020) or (BCAS0253) or (BCAS0362) or (BCAL2000)	Pantothenate and CoA biosynthesis	Vitamin and cofactor synthesis
2,3-Dihydroxy-3-methylbutanoate:NADP+ oxidoreductase (isomerizing)	[c]: 2-Acetolactate + H+ + NADPH --> NADP+ + 2,3-Dihydroxy-3-methylbutanoate	EC-1.1.1.86	(BCAL2357)	Pantothenate and CoA biosynthesis	Vitamin and cofactor synthesis
5,10-Methylenetetrahydrofolate:3-methyl-2-oxobutanoatehydroxymethyltransferase	[c]: H2O + 5,10-Methylenetetrahydrofolate + 3-Methyl-2-oxobutanoate --> 2-Dehydropantoate + Tetrahydrofolate	EC-2.1.2.11	(BCAM0480) or (BCAL3267)	Pantothenate and CoA biosynthesis	Vitamin and cofactor synthesis
ATP:dephospho-CoA 3'-phosphotransferase	[c]: ATP + Dephospho-CoA --> ADP + CoA + H+	EC-2.7.1.24	(BCAL3448)	Pantothenate and CoA biosynthesis	Vitamin and cofactor synthesis
ATP:pantetheine-4'-phosphate adenylyltransferase	[c]: H+ + ATP + Pantetheine 4'-phosphate <==> Diphosphate + Dephospho-CoA	EC-2.7.7.3	(BCAL0795)	Pantothenate and CoA biosynthesis	Vitamin and cofactor synthesis
ATP:pantothenate 4'-phosphotransferase	[c]: Pantothenate + ATP --> ADP + D-4'-Phosphopantothenate + H+	EC-2.7.1.33	(BCAL0693)	Pantothenate and CoA biosynthesis	Vitamin and cofactor synthesis
ATP:pantothenate 4'-phosphotransferase	[c]: N-((R)-Pantothenoyl)-L-cysteine + ATP --> ADP + (R)-4'-Phosphopantothenoyl-L-cysteine + (2) H+	EC-2.7.1.33	(BCAL0693)	Pantothenate and CoA biosynthesis	Vitamin and cofactor synthesis
ATP:pantothenate 4'-phosphotransferase	[c]: Pantetheine + ATP --> ADP + H+ + Pantetheine 4'-phosphate	EC-2.7.1.33	(BCAL0693)	Pantothenate and CoA biosynthesis	Vitamin and cofactor synthesis
N-[(R)-4'-Phosphopantothenoyl]-L-cysteine carboxy-lyase	[c]: (R)-4'-Phosphopantothenoyl-L-cysteine + H+ --> CO2 + Pantetheine 4'-phosphate	EC-4.1.1.36	(BCAL2726)	Pantothenate and CoA biosynthesis	Vitamin and cofactor synthesis
Glutamyl-tRNA reductase	[c]: L-Glutamyl-tRNA(Glu) + H+ + NADPH --> NADP+ + tRNA (Glu) + (S)-4-Amino-5-oxopentanoate	EC-1.2.1.70	(BCAL0375)	Porphyrin metabolism	Vitamin and cofactor synthesis
Glutamyl-tRNA synthetase	[c]: tRNA (Glu) + L-Glutamate + ATP --> L-Glutamyl-tRNA(Glu) + AMP + Diphosphate	EC-6.1.1.17	(BCAL2126)	Porphyrin metabolism	Vitamin and cofactor synthesis
(S)-4-Amino-5-oxopentanoate 4,5-aminomutase (R)	[c]: (S)-4-Amino-5-oxopentanoate --> 5-Aminolevulinate	EC-5.4.3.8	(BCAL3049) or (BCAM2784)	Porphyrin metabolism	Vitamin and cofactor synthesis
Precorrin-3B synthase	[c]: NADH + Oxygen + Precorrin 3A + (2) H+ --> H2O + NAD+ + Precorrin 3B	EC-1.14.13.83	(BCAL1726)	Porphyrin metabolism	Vitamin and cofactor synthesis
Precorrin-6Y:NADP+ oxidoreductase (R)	[c]: Precorrin 6X + H+ + NADPH --> NADP+ + Precorrin 6Y	EC-1.3.1.54	(BCAL1729)	Porphyrin metabolism	Vitamin and cofactor synthesis
Pyrimidine phosphatase	[c]: H2O + 5-Amino-6-(5'-phosphoribitylamino)uracil --> Orthophosphate + 4-(1-D-Ribitylamino)-5-amino-2,6-dihydroxypyrimidine	EC-2.7.11.5	(BCAL0672)	Riboflavin Metabolism	vitamin and cofactor synthesis
2-Methyl-4-amino-5-hydroxymethylpyrimidine-diphosphate:4-methyl-5-(2-phosphoethyl)-thiazole2-methyl-4-aminopyridine-5-methenyltransferase	[c]: 2-Methyl-4-amino-5-hydroxymethylpyrimidine diphosphate + 4-Methyl-5-(2-phosphoethyl)-thiazole + H+ --> Thiamin monophosphate + Diphosphate	EC-2.5.1.3	(BCAM0882) or (BCAL0300)	Thiamine metabolism	Vitamin and cofactor synthesis
Thiamine biosynthesis	[c]: 4-Amino-5-hydroxymethyl-2-methylpyrimidine --> Aminoimidazole ribotide		(BCAL1104)	Thiamine metabolism	Vitamin and cofactor synthesis
ATP:4-amino-2-methyl-5-phosphomethylpyrimidine phosphotransferase	[c]: 4-Amino-2-methyl-5-phosphomethylpyrimidine + ATP --> ADP + 2-Methyl-4-amino-5-hydroxymethylpyrimidine diphosphate	EC-2.7.4.7	(BCAL2112) or (BCAL3145)	Thiamine metabolism	Vitamin and cofactor synthesis
ATP:4-amino-5-hydroxymethyl-2-methylpyrimidine 5-phosphotransferase	[c]: 4-Amino-5-hydroxymethyl-2-methylpyrimidine + ATP --> 4-Amino-2-methyl-5-phosphomethylpyrimidine + ADP + H+	EC-2.7.4.7	(BCAL2112) or (BCAL3145)	Thiamine metabolism	Vitamin and cofactor synthesis
ATP:thiamine phosphotransferase	[c]: ATP + Thiamin --> ADP + Thiamin monophosphate + H+	EC-2.7.1.89		Thiamine metabolism	Vitamin and cofactor synthesis
ATP:thiamin-phosphate phosphotransferase	[c]: Thiamin monophosphate + ATP --> ADP + Thiamin diphosphate	EC-2.7.4.16	(BCAL3396)	Thiamine metabolism	Vitamin and cofactor synthesis
Thiamin diphosphate phosphohydrolase	[c]: H2O + Thiamin diphosphate --> Orthophosphate + Thiamin monophosphate + H+	EC-3.6.1.15	(BCAL3015)	Thiamine metabolism	Vitamin and cofactor synthesis
Chorismate lyase	[c]: Chorismate --> 4-Hydroxybenzoate + Pyruvate	EC-4.1.3.40	(BCAL2441)	Ubiquinone and other terpenoid-quinone biosynthesis	Vitamin and cofactor synthesis
2-Octaprenyl-3-methyl-6-methoxy-1,4-benzoquinone ,NADPH2:oxygenoxidoreductase	[c]: 2-Octaprenyl-3-methyl-6-methoxy-1,4-benzoquinone + Oxygen + H+ + NADPH --> NADP+ + H2O + 2-Octaprenyl-3-methyl-5-hydroxy-6-methoxy-1,4-benzoquinone	EC-1.14.13.-	(BCAL3472)	Ubiquinone biosynthesis	Vitamin and cofactor synthesis
2-Octaprenyl-6-methoxyphenol hydroxylase	[c]: Oxygen + 2-Octaprenyl-6-methoxyphenol + H+ + NADPH --> NADP+ + H2O + 2-Octaprenyl-6-methoxy-1,4-benzoquinone	EC-1.14.13.-	(BCAL3472)	Ubiquinone biosynthesis	Vitamin and cofactor synthesis
2-Octaprenylphenol hydroxylase	[c]: (2) 2-Octaprenylphenol + Oxygen --> (2) 2-Octaprenyl-6-hydroxyphenol	UbiB	(BCAL0876)	Ubiquinone biosynthesis	Vitamin and cofactor synthesis
Uroporphyrinogen methyltransferase	[c]: Uroporphyrinogen III + (2) S-Adenosyl-L-methionine --> Precorrin 2 + (2) S-Adenosyl-L-homocysteine + H+	EC-2.1.1.107	(BCAL2680) and (BCAL2629)	Uroporphyrinogen methyl transfer	Vitamin and cofactor synthesis
Pyridoxine formation via glycolaldehyde	[c]: 2-Oxobutanoate + L-Alanine + Glycolaldehyde --> Pyridoxine			Vitamin B6 metabolism	Vitamin and cofactor synthesis
Pyridoxine 5'-phosphate synthase	[c]: NAD+ + 1-Deoxy-D-xylulose 5-phosphate + O-Phospho-4-hydroxy-L-threonine --> CO2 + NADH + (2) H2O + Orthophosphate + H+ + Pyridoxine phosphate		(BCAL0896 or BCAM0106) and (BCAL1008) and (BCAL2862)	Vitamin B6 metabolism	Vitamin and cofactor synthesis
Exchange Reactions
SINK: 5mta[e]	[e]: 5'-Methylthioadenosine -->
SINK: CO2[e]	[e]: CO2 -->
SOURCE: Fe[e]	[e]: --> Iron
SOURCE: Glucose[e]	[e]: --> D-Glucose
SOURCE: H+[e]	[e]: --> H+
SOURCE: K+[e]	[e]: --> Potassium
SOURCE: Magnesium[e]	[e]: --> Magnesium
SOURCE: Na+[e]	[e]: --> Sodium
SOURCE: NH4+[e]	[e]: --> NH4+
SOURCE: Oxygen[e]	[e]: --> Oxygen
SOURCE: pi[e]	[e]: --> Orthophosphate
SOURCE: Sulfate[e]	[e]: --> Sulfate
SOURCE: Thiamine[e]	[e]: --> Thiamin
SOURCE: Water[e]	[e]: --> H2O
SOURCE: Cadmium[e]	[e]: --> Cadmium
SOURCE: Chloride[e]	[e]: --> Cl-
SOURCE: Nitrate[e]	[e]: --> Nitrate
SOURCE: L-Serine[e]	[e]: --> L-Serine
SOURCE: L-Threonine[e]	[e]: --> L-Threonine
SOURCE: L-Alanine[e]	[e]: --> L-Alanine
SOURCE: Glycine[e]	[e]: --> Glycine
SOURCE: L-Proline[e]	[e]: --> L-Proline
SOURCE: L-Isoleucine[e]	[e]: --> L-Isoleucine
SOURCE: L-Leucine[e]	[e]: --> L-Leucine
SOURCE: L-Valine[e]	[e]: --> L-Valine
SOURCE: L-Aspartate[e]	[e]: --> L-Aspartate
SOURCE: L-Glutamate[e]	[e]: --> L-Glutamate
SOURCE: L-Phenylalanine[e]	[e]: --> L-Phenylalanine
SOURCE: L-Tyrosine[e]	[e]: --> L-Tyrosine
SOURCE: L-Tryptophan[e]	[e]: --> L-Tryptophan
SOURCE: L-Lysine[e]	[e]: --> L-Lysine
SOURCE: L-Histidine[e]	[e]: --> L-Histidine
SOURCE: L-Arginine[e]	[e]: --> L-Arginine
SOURCE: L-Ornithine[e]	[e]: --> L-Ornithine
SOURCE: L-Cysteine[e]	[e]: --> L-Cysteine
SOURCE: L-Methionine[e]	[e]: --> L-Methionine
SOURCE: (S)-Lactate[e]	[e]: --> (S)-Lactate
Objective Function
! bcj_biomass	[c]: (0.6996691) ala-L + (0.3729109) arg-L + (0.1323673) asn-L + (0.2973397) asp-L + (0.0467313) cys-L + (0.1719046) gln-L + (0.2263707) ile-L + 0.1196530) his-L + (0.4262000) gly + (0.2338615) glu-L + (0.5160657) leu-L + (0.1422462) lys-L + (0.1142926) met-L + (0.1837388) phe-L + (0.2682997) pro-L + (0.26722913) ser-L + (0.2823132) thr-L + (0.0715120) trp-L + (0.1233022) tyr-L + (0.3970402) val-…

## Sheet: Metabolites
Compound name	KEGG ID	Charge	Formular
H2O	C00001		H2O
H2O[e]	C00001		H2O
ATP	C00002	-4	C10H12N5O13P3
NAD+	C00003	-1	C21H26N7O14P2
NADH	C00004	-2	C21H27N7O14P2
NADPH	C00005	-4	C21H26N7O17P3
NADP+	C00006	-3	C21H25N7O17P3
Oxygen	C00007		O2
Oxygen[e]	C00007		O2
ADP	C00008	-3	C10H12N5O10P2
Orthophosphate	C00009	-2	HO4P
Orthophosphate[e]	C00009	-2	HO4P
CoA	C00010	-4	C21H32N7O16P3S
CO2	C00011		CO2
CO2[e]	C00011		CO2
Diphosphate	C00013	-3	HO7P2
NH3	C00014		H3N
UDP	C00015	-3	C9H11N2O12P2
FAD	C00016	-2	C27H31N9O15P2
Pyridoxal phosphate	C00018	-2	C8H8NO6P
S-Adenosyl-L-methionine	C00019	1	C15H23N6O5S
AMP	C00020	-2	C10H12N5O7P
S-Adenosyl-L-homocysteine	C00021		C14H20N6O5S
Pyruvate	C00022	-1	C3H3O3
Iron	C00023	2	Fe
Iron[e]	C00023	2	Fe
Acetyl-CoA	C00024	-4	C23H34N7O17P3S
L-Glutamate	C00025	-1	C5H8NO4
L-Glutamate[e]	C00025	-1	C5H8NO4
2-Oxoglutarate	C00026	-2	C5H4O5
2-Oxoglutarate[e]	C00026	-2	C5H4O5
H2O2	C00027		H2O2
UDPglucose	C00029	-2	C15H22N2O17P2
D-Glucose	C00031		C6H12O6
D-Glucose[e]	C00031		C6H12O6
Heme	C00032	-2	C34H30FeN4O4
Acetate	C00033	-1	C2H3O2
Acetate[e]	C00033	-1	C2H3O2
GDP	C00035	-3	C10H12N5O11P2
Oxaloacetate	C00036	-2	C4H2O5
Glycine	C00037		C2H5NO2
Glycine[e]	C00037		C2H5NO2
L-Alanine	C00041		C3H7NO2
L-Alanine[e]	C00041		C3H7NO2
Succinate	C00042	-2	C4H4O4
Succinate[e]	C00042	-2	C4H4O4
UDP-N-acetyl-D-glucosamine	C00043	-2	C17H25N3O17P2
GTP	C00044	-4	C10H12N5O14P3
L-Lysine	C00047	1	C6H15N2O2
L-Lysine[e]	C00047	1	C6H15N2O2
Glyoxylate	C00048	-1	C2H1O3
L-Aspartate	C00049	-1	C4H6NO4
L-Aspartate[e]	C00049	-1	C4H6NO4
Glutathione	C00051	-1	C10H16N3O6S
UDP-D-galactose	C00052	-2	C15H22N2O17P2
3'-Phosphoadenylyl sulfate	C00053	-4	C10H11N5O13P2S
Adenosine 3',5'-bisphosphate	C00054	-4	C10H11N5O10P2
CMP	C00055	-2	C9H12N3O8P
Formate	C00058	-1	CH1O2
Formate[e]	C00058	-1	CH1O2
Sulfate	C00059	-2	O4S
Sulfate[e]	C00059	-2	O4S
FMN	C00061	-2	C17H19N4O9P
L-Arginine	C00062	1	C6H15N4O2
L-Arginine[e]	C00062	1	C6H15N4O2
CTP	C00063	-4	C9H12N3O14P3
L-Glutamine	C00064		C5H10N2O3
L-Glutamine[e]	C00064		C5H10N2O3
L-Serine	C00065		C3H7NO3
L-Serine[e]	C00065		C3H7NO3
Thiamin diphosphate	C00068	-2	C12H16N4O7P2S
Copper	C00070		Cu
Copper[e]	C00070		Cu
L-Methionine	C00073		C5H11NO2S
L-Methionine[e]	C00073		C5H11NO2S
Phosphoenolpyruvate	C00074	-3	C3H2O6P
UTP	C00075	-4	C9H11N2O15P3
Calcium	C00076		Ca
Calcium[e]	C00076		Ca
L-Ornithine	C00077	1	C5H13N2O2
L-Ornithine[e]	C00077	1	C5H13N2O2
L-Tryptophan	C00078		C11H12N2O2
L-Tryptophan[e]	C00078		C11H12N2O2
L-Phenylalanine	C00079		C9H11NO2
L-Phenylalanine[e]	C00079		C9H11NO2
H+	C00080	1	H
H+[e]	C00080	1	H
ITP	C00081	-4	C10H11N4O14P3
L-Tyrosine	C00082		C9H11NO3
L-Tyrosine[e]	C00082		C9H11NO3
Malonyl-CoA	C00083	-5	C24H33N7O19P3S
Acetaldehyde	C00084		C2H4O
D-Fructose 6-phosphate	C00085	-2	C6H11O9P
Urea	C00086		CH4N2O
Sulfur	C00087		S
Nitrite	C00088	-1	NO2
Nitrite[e]	C00088	-1	NO2
Sucrose[e]	C00089		C12H22O11
Catechol	C00090		C6H6O2
Succinyl-CoA	C00091	-5	C25H35N7O19P3S
D-Glucose 6-phosphate	C00092	-2	C6H11O9P
D-Glucose 6-phosphate[e]	C00092	-2	C6H11O9P
Glycerol 3-phosphate	C00093	-2	C3H7O6P
Sulfite	C00094	-2	O3S
D-Fructose	C00095		C6H12O6
GDPmannose	C00096	-2	C16H23N5O16P2
L-Cysteine	C00097		C3H7NO2S
L-Cysteine[e]	C00097		C3H7NO2S
beta-Alanine	C00099		C3H7NO2
Propanoyl-CoA	C00100	-4	C24H36N7O17P3S
Tetrahydrofolate	C00101	-1	C19H22N7O6
D-Glucose 1-phosphate	C00103	-2	C6H11O9P
IDP	C00104	-3	C10H11N4O11P2
UMP	C00105	-2	C9H11N2O9P
Uracil	C00106		C4H4N2O2
anthranilate	C00108		C7H6NO2
Anthranilate	C00108	-1	C7H6NO2
2-Oxobutanoate	C00109	-1	C4H5O3
Dihydroxyacetone phosphate	C00111	-2	C3H5O6P
CDP	C00112	-3	C9H12N3O11P2
Glycerol	C00116		C3H8O3
Glycerol[e]	C00116		C3H8O3
D-Ribose 5-phosphate	C00117	-2	C5H9O8P
D-Glyceraldehyde 3-phosphate	C00118	-2	C3H5O6P
5-Phospho-alpha-D-ribose 1-diphosphate	C00119	-5	C5H8O14P3
Biotin	C00120	-1	C10H15N2O3S
D-Ribose	C00121		C5H10O5
Fumarate	C00122	-2	C4H2O4
Fumarate[e]	C00122	-2	C4H2O4
L-Leucine	C00123		C6H13NO2
L-Leucine[e]	C00123		C6H13NO2
D-Galactose	C00124		C6H12O6
D-Galactose[e]	C00124		C6H12O6
Ferricytochrome c	C00125	3	C42H50FeN8O6S2
Ferrocytochrome c	C00126	2	C42H50FeN8O6S2
Oxidized glutathione	C00127	-2	C20H30N6O12S2
Isopentenyl diphosphate	C00129	-3	C5H9O7P2
IMP	C00130	-2	C10H11N4O8P
dATP	C00131	-4	C10H12N5O12P3
D-Alanine	C00133		C3H7NO2
Putrescine	C00134	2	C4H14N2
Putrescine[e]	C00134	2	C4H14N2
L-Histidine	C00135		C6H9N3O2
L-Histidine[e]	C00135		C6H9N3O2
myo-Inositol	C00137		C6H12O6
myo-Inositol[e]	C00137		C6H12O6
N-Acetyl-D-glucosamine[e]	C00140		C8H15NO6
3-Methyl-2-oxobutanoate	C00141	-1	C5H7O3
5,10-Methylenetetrahydrofolate	C00143	-1	C20H22N7O6
GMP	C00144	-2	C10H12N5O8P
Adenine	C00147		C5H5N5
L-Proline	C00148		C5H9NO2
L-Proline[e]	C00148		C5H9NO2
(S)-Malate	C00149	-2	C4H4O5
(S)-Malate[e]	C00149	-2	C4H4O5
L-Asparagine	C00152		C4H8N2O3
L-Asparagine[e]	C00152		C4H8N2O3
Nicotinamide	C00153		C6H6N2O
L-Homocysteine	C00155		C4H9NO2S
4-Hydroxybenzoate	C00156	-1	C7H5O3
Citrate	C00158	-3	C6H5O7
Citrate[e]	C00158	-3	C6H5O7
Glycolate	C00160	-1	C2H3O3
Propanoate	C00163	-1	C3H5O2
Propanoate[e]	C00163	-1	C3H5O2
Acetoacetate	C00164	-1	C4H5O3
Phenylpyruvate	C00166	-1	C9H7O3
UDPglucuronate	C00167	-3	C15H19N2O18P2
Hydroxypyruvate	C00168	-1	C3H3O4
Carbamoyl phosphate	C00169	-2	CH2NO5P
5'-Methylthioadenosine	C00170		C11H15N5O3S
5'-Methylthioadenosine[e]	C00170		C11H15N5O3S
Cobalt	C00175		Co
Cobalt[e]	C00175		Co
Thymine	C00178		C5H6N2O2
Agmatine	C00179	2	C5H16N4
Glycogen	C00182		C6H10O5
L-Valine	C00183		C5H11NO2
L-Valine[e]	C00183		C5H11NO2
(S)-Lactate	C00186	-1	C3H5O3
(S)-Lactate[e]	C00186	-1	C3H5O3
L-Threonine	C00188		C4H9NO3
L-Threonine[e]	C00188		C4H9NO3
Ethanolamine	C00189	1	C2H8NO
Cobamide coenzyme	C00194	7	C72H101CoN18O17P
2,3-Dihydroxybenzoate	C00196	-1	C7H5O4
3-Phospho-D-glycerate	C00197	-3	C3H4O7P
D-Glucono-1,5-lactone	C00198		C6H10O6
D-Ribulose 5-phosphate	C00199	-2	C5H9O8P
2-Dehydro-3-deoxy-D-gluconate	C00204	-1	C6H9O6
2-Dehydro-3-deoxy-D-gluconate[e]	C00204	-1	C6H9O6
dADP	C00206	-3	C10H12N5O9P2
Acetone	C00207		C3H6O
Adenosine	C00212		C10H13N5O4
Thymidine	C00214		C10H14N2O5
Thymidine[e]	C00214		C10H14N2O5
D-Glutamate	C00217	-1	C5H8NO4
beta-D-Glucose	C00221		C6H12O6
3-Oxopropanoate	C00222	-1	C3H3O3
Adenylylsulfate	C00224	-2	C10H12N5O10PS
Acetyl phosphate	C00227	-2	C2H3O5P
D-Xylulose 5-phosphate	C00231	-2	C5H9O8P
Succinate semialdehyde	C00232	-1	C4H5O3
4-Methyl-2-oxopentanoate	C00233	-1	C6H9O3
10-Formyltetrahydrofolate	C00234	-1	C20H22N7O7
Dimethylallyl diphosphate	C00235	-3	C5H9O7P2
1,3-Bisphospho-D-glycerate	C00236	-4	C3H4O10P2
Potassium	C00238	1	K
Potassium[e]	C00238	1	K
dCMP	C00239	-2	C9H12N3O7P
Guanine	C00242		C5H5N5O
Nitrate	C00244	-1	NO3
Nitrate[e]	C00244	-1	NO3
Taurine	C00245		C2H7NO3S
Taurine[e]	C00245		C2H7NO3S
Lipoamide	C00248		C8H15NOS2
Pyridoxal	C00250		C8H9NO3
Chorismate	C00251	-2	C10H8O6
Nicotinate	C00253	-1	C6H4NO2
Prephenate	C00254	-2	C10H8O6
Riboflavin	C00255		C17H20N4O6
(R)-Lactate	C00256	-1	C3H5O3
(R)-Lactate[e]	C00256	-1	C3H5O3
D-Gluconic acid	C00257	-1	C6H11O7
D-Gluconic acid[e]	C00257	-1	C6H11O7
D-Glycerate	C00258	-1	C3H5O4
Hypoxanthine	C00262		C5H4N4O
L-Homoserine	C00263		C4H9NO3
Glycolaldehyde	C00266		C2H4O2
alpha-D-Glucose	C00267		C6H12O6
Dihydrobiopterin	C00268		C9H13N5O3
CDP-1,2-dihexadec-9-enoylglycerol	C00269	-2	C44H75N3O15P2
Tetrahydrobiopterin	C00272		C9H15N5O3
D-Mannose 6-phosphate	C00275	-2	C6H11O9P
D-Erythrose 4-phosphate	C00279	-2	C4H7O7P
Sedoheptulose 7-phosphate	C00281	-2	C7H13O10P
Hydrogen sulfide	C00283		H2S
dGTP	C00286	-4	C10H12N5O13P3
HCO3	C00288	-1	CHO3
Nickel	C00291		Ni
Nickel[e]	C00291		Ni
Inosine	C00294		C10H12N4O5
Orotate	C00295	-1	C5H3N2O4
Quinate	C00296		C7H12O6
Quinate[e]	C00296		C7H12O6
Uridine	C00299		C9H12N2O6
Uridine[e]	C00299		C9H12N2O6
Magnesium	C00305		Mg
Magnesium[e]	C00305		Mg
Isocitrate	C00311	-3	C6H5O7
Pyridoxine	C00314		C8H11NO3
Spermidine	C00315	3	C7H22N3
Spermidine[e]	C00315	3	C7H22N3
L-Carnitine	C00318		C7H15NO3
L-Carnitine[e]	C00318		C7H15NO3
2-Oxoadipate	C00322		C6H8O5
L-Citrulline	C00327		C6H13N3O3
L-kynurenine	C00328		C10H11N2O3
L-Kynurenine	C00328	-1	C10H11N2O3
Deoxyguanosine	C00330		C10H13N5O4
Acetoacetyl-CoA	C00332	-4	C25H36N7O18P3S
4-Aminobutanoate	C00334		C4H9NO2
4-Aminobutanoate[e]	C00334		C4H9NO2
(S)-Dihydroorotate	C00337	-1	C5H5N2O4
Geranyl diphosphate	C00341	-3	C10H17O7P2
6-Phospho-D-gluconate	C00345	-3	C6H10O10P
Undecaprenyl phosphate	C00348	-2	C55H89O4P
2-Methyl-3-oxopropanoate	C00349	-1	C4H5O3
pe161	C00350	0	C37H70N1O8P1
D-Glucosamine 6-phosphate	C00352	-1	C6H13NO8P
D-Fructose 1,6-bisphosphate	C00354	-4	C6H10O12P2
(S)-3-Hydroxy-3-methylglutaryl-CoA	C00356	-5	C27H39N7O20P3S
N-Acetyl-D-glucosamine 6-phosphate	C00357	-2	C8H14NO9P
dAMP	C00360	-2	C10H12N5O6P
dGDP	C00361	-3	C10H12N5O10P2
dGMP	C00362	-2	C10H12N5O7P
dTDP	C00363	-3	C10H13N2O11P2
dTMP	C00364	-2	C10H13N2O8P
dUMP	C00365	-2	C9H11N2O8P
Thiamin	C00378	1	C12H17N4OS
Thiamin[e]	C00378	1	C12H17N4OS
Cytosine	C00380		C4H5N3O
Malonate	C00383	-2	C3H2O4
Malonate[e]	C00383	-2	C3H2O4
Xanthine	C00385		C5H4N4O2
Guanosine	C00387		C10H13N5O5
Mannitol	C00392		C6H14O6
D-Aspartate	C00402		C4H7NO4
L-Isoleucine	C00407		C6H13NO2
L-Isoleucine[e]	C00407		C6H13NO2
Methanethiol	C00409		CH4S
Dihydrofolate	C00415	-1	C19H20N7O6
pa161	C00416	-2	C35H63O8P1
cis-Aconitate	C00417		C6H6O6
cis-Aconitate[e]	C00417		C6H6O6
5,6-Dihydrouracil	C00429		C4H6N2O2
5-Aminolevulinate	C00430		C5H9NO3
N2-Acetyl-L-ornithine	C00437		C7H14N2O3
N-Carbamoyl-L-aspartate	C00438	-2	C5H6N2O5
N-Formimino-L-glutamate	C00439	-1	C6H9N2O4
5-Methyltetrahydrofolate	C00440	-1	C20H24N7O6
L-Aspartate 4-semialdehyde	C00441		C4H7NO3
5,10-Methenyltetrahydrofolate	C00445	-1	C20H20N7O6
trans,trans-Farnesyl diphosphate	C00448	-3	C15H25O7P2
Nicotinamide D-ribonucleotide	C00455	-1	C11H14N2O8P
dCTP	C00458	-4	C9H12N3O13P3
dTTP	C00459	-4	C10H13N2O14P3
dUTP	C00460	-4	C9H11N2O14P3
Indole	C00463		C8H7N
Cytidine	C00475		C9H13N3O5
Formamide	C00488		CH3NO
Shikimate	C00493	-1	C7H9O5
Shikimate[e]	C00493	-1	C7H9O5
ADPglucose	C00498	-2	C16H23N5O15P2
Allantoate	C00499	-1	C4H7N4O4
Folic acid	C00504		C19H19N7O6
(R)-Pantoate	C00522	-1	C6H11O4
Deoxyuridine	C00526		C9H12N2O5
Glutaryl-CoA	C00527	-5	C26H37N7O19P3S
Pyridoxamine	C00534	1	C8H13N2O2
Triphosphate	C00536		H5O10P3
Homogentisate	C00544	-1	C8H7O4
Methylglyoxal	C00546		C3H4O2
Deoxyadenosine	C00559		C10H13N5O3
4-Aminobenzoate	C00568	-1	C7H6NO2
CDPethanolamine	C00570	-1	C11H19N4O11P2
D-Glyceraldehyde	C00577		C3H6O3
Dihydrolipoamide	C00579		C8H17NOS2
Phenylacetyl-CoA	C00582	-4	C29H38N7O17P3S
2-Hydroxy-2,4-pentadienoate	C00596	-1	C5H5O3
Phenylacetaldehyde	C00601		C8H8O
(-)-Ureidoglycolate	C00603	-1	C3H5N2O4
3-Sulfino-L-alanine	C00606		C3H7NO4S
N-Acetyl-L-glutamate	C00624	-2	C7H9NO5
Pyridoxine phosphate	C00627	-2	C8H10NO6P
2-Methylpropanoyl-CoA	C00630	-4	C25H38N7O17P3S
2-Phospho-D-glycerate	C00631	-3	C3H4O7P
D-Mannose 1-phosphate	C00636	-2	C6H11O9P
4-Hydroxyphenylacetate	C00642		C8H8O3
Pyridoxamine phosphate	C00647	-1	C8H12N2O5P
Xanthosine 5'-phosphate	C00655	-2	C10H11N4O9P
LL-2,6-Diaminoheptanedioate	C00666		C7H14N2O4
gamma-L-Glutamyl-L-cysteine	C00669	-1	C8H13N2O5S
2-Deoxy-D-ribose 1-phosphate	C00672	-2	C5H9O7P
2-Deoxy-D-ribose 5-phosphate	C00673	-2	C5H9O7P
5-Dehydro-4-deoxy-D-glucarate	C00679	-2	C6H6O7
meso-2,6-Diaminoheptanedioate	C00680		C7H14N2O4
(S)-2-Methyl-3-oxopropanoyl-CoA	C00683	-5	C25H35N7O19P3S
dTDP-4-dehydro-6-deoxy-L-mannose	C00688	-2	C16H22N2O15P2
alpha,alpha'-Trehalose 6-phosphate	C00689	-2	C12H21O14P
2,4,6/3,5-Pentahydroxycyclohexanone	C00691		C6H10O6
UDP-N-acetylmuramoyl-L-alanyl-D-glutamate	C00692	-4	C28H39N5O23P2
Cl	C00698		Cl
Cl-[e]	C00698		Cl
O2.	C00704	-1	O2
dCDP	C00705	-3	C9H12N3O10P2
D-Serine	C00740		C3H7NO3
Spermine	C00750		C10H26N4
Urocanate	C00785	-1	C6H5N2O2
(R)-Acetoin	C00810		C4H8O2
D-Glucarate	C00818	-2	C6H8O8
D-Glucarate[e]	C00818	-2	C6H8O8
L-Arogenate	C00826		C10H13NO5
Pantetheine	C00831		C11H22N2O4S
dTDPglucose	C00842	-2	C16H24N2O16P2
3-Oxoadipate	C00846	-2	C6H6O5
Deamino-NAD+	C00857	-2	C21H24N6O15P2
L-Histidinol	C00860	1	C6H12N3O
Pantothenate	C00864	-1	C9H16NO5
D-Galactonate	C00880	-1	C6H11O7
D-Galactonate[e]	C00880	-1	C6H11O7
Deoxycytidine	C00881		C9H13N3O4
Dephospho-CoA	C00882	-2	C21H33N7O13P2S
Isochorismate	C00885	-2	C10H8O6
Propenoyl-CoA	C00894		C24H38N7O17P3S
2-Acetolactate	C00900		C5H8O4
Dihydropteroate	C00921	-1	C14H13N6O3
Ferricytochrome	C00923		C33H34FeN4O4
Ferrocytochrome	C00924		C33H34FeN4O4
Porphobilinogen	C00931	-1	C10H13N2O4
3-Dehydroquinate	C00944	-1	C7H9O6
2-Dehydropantoate	C00966	-1	C6H9O4
O-Acetyl-L-serine	C00979		C5H9NO4
2-Phosphoglycolate	C00988	-3	C2H2O6P
D-Alanyl-D-alanine	C00993		C6H12N2O3
O-Phospho-L-serine	C01005	-2	C3H6NO6P
4-Hydroxy-L-proline	C01015		C5H9NO3
4-Hydroxy-L-proline[e]	C01015		C5H9NO3
Hydroxymethylbilane	C01024	-8	C40H38N4O17
Malonyl-ACP	C01029	-2	C14H22N2O10PRS
2-Methylbutanoyl-CoA	C01033	-4	C26H40N7O17P3S
4-Guanidinobutanoate	C01035		C5H11N3O2
4-Maleylacetoacetate	C01036	-2	C8H6O6
7,8-Diaminononanoate	C01037	1	C9H21N2O2
UDP-N-acetylmuramate	C01050	-3	C20H28N3O19P2
Uroporphyrinogen III	C01051	-8	C40H36N4O16
4-Fumarylacetoacetate	C01061	-2	C8H6O6
6-Carboxyhexanoyl-CoA	C01063	-5	C28H41N7O19P3S
O-Acetyl-L-homoserine	C01077		C6H11NO4
Protoporphyrinogen IX	C01079	-2	C34H38N4O4
Thiamin monophosphate	C01081	-1	C12H16N4O4PS
alpha,alpha-Trehalose	C01083		C12H22O11
alpha,alpha-Trehalose[e]	C01083		C12H22O11
(R)-3-Hydroxybutanoate	C01089	-1	C4H7O3
(R)-3-Hydroxybutanoate[e]	C01089	-1	C4H7O3
8-Amino-7-oxononanoate	C01092		C9H17NO3
D-Fructose 1-phosphate	C01094	-2	C6H11O9P
L-Histidinol phosphate	C01100	-1	C6H11N3O4P
O-Phospho-L-homoserine	C01102	-2	C4H8NO6P
Orotidine 5'-phosphate	C01103	-3	C10H10N2O11P
D-Arabinose 5-phosphate	C01112	-2	C5H9O8P
Pantetheine 4'-phosphate	C01134	-2	C11H21N2O7PS
S-Acetyldihydrolipoamide	C01136		C10H19NO2S2
S-Adenosylmethioninamine	C01137	2	C14H24N6O3S
(S)-3-Hydroxybutanoyl-CoA	C01144	-4	C25H38N7O18P3S
2-Hydroxy-3-oxopropanoate	C01146	-1	C3H3O4
trans-4-Hydroxy-L-proline	C01157		C5H9NO3
3,4-Dihydroxyphenylacetate	C01161	-1	C8H7O4
L-Glutamate 5-semialdehyde	C01165	0	C5H9NO3
S-Succinyldihydrolipoamide	C01169	-1	C12H20NO4S2
beta-D-Glucose 6-phosphate	C01172		C6H13O9P
3-(4-Hydroxyphenyl)pyruvate	C01179	-1	C9H7O4
Nicotinate D-ribonucleotide	C01185	-2	C11H12NO9P
3-Deoxy-D-manno-octulosonate	C01187	-1	C8H13O8
UDP-N-acetylmuramoyl-L-alanine	C01212	-3	C23H33N4O20P2
2-Dehydro-3-deoxy-D-galactonate	C01216	-1	C6H9O6
GDP-4-dehydro-6-deoxy-D-mannose	C01222	-2	C16H21N5O15P2
Guanosine 3',5'-bis(diphosphate)	C01228	-6	C10H11N5O17P4
all-trans-Hexaprenyl diphosphate	C01230		C30H52O7P2
D-Glucono-1,5-lactone 6-phosphate	C01236	-2	C6H9O9P
N-Acetyl-L-glutamate 5-semialdehyde	C01250	-1	C7H10NO4
3-(Imidazol-4-yl)-2-oxopropyl phosphate	C01267	-2	C6H7N2O5P
5-Amino-6-(5'-phosphoribosylamino)uracil	C01268	-2	C9H13N4O9P
5-O-(1-Carboxyvinyl)-3-phosphoshikimate	C01269	-4	C10H9O10P
4-Amino-5-hydroxymethyl-2-methylpyrimidine	C01279		C6H9N3O
2-Dehydro-3-deoxy-D-galactonate 6-phosphate	C01286	-3	C6H8O9P
2-Amino-4-hydroxy-6-hydroxymethyl-7,8-dihydropteridine	C01300	0	C7H9N5O2
1-(2-Carboxyphenylamino)-1'-deoxy-D-ribulose 5'-phosphate	C01302	-3	C12H13NO9P
2,5-Diamino-6-hydroxy-4-(5'-phosphoribosylamino)-pyrimidine	C01304	-2	C9H14N5O8P
Sodium	C01330	1	Na
Sodium[e]	C01330	1	Na
NH4+	C01342	1	H4N
NH4+[e]	C01342	1	H4N
dUDP	C01346	-3	C9H11N2O11P2
FADH2	C01352	-2	C27H33N9O15P2
Carbonic acid	C01353		CH2O3
NH4OH	C01358		H5NO
Cadmium[e]	C01413		Cd
Cyanate	C01417	-1	CNO
Cys-Gly	C01419		C5H10N2O3S
Carbamate	C01563		CH3NO2
Kievitone	C01590		C20H20O6
Ornithine	C01602	1	C5H12N2O2
Xanthosine	C01762		C10H12N4O6
Deoxyribose	C01801		C5H10O4
Reduced FMN	C01847		C17H23N4O9P
5-Oxoproline	C01879		C5H7NO3
5-Oxoproline[e]	C01879		C5H7NO3
Aminoacetone	C01888		C3H7NO
Dethiobiotin	C01909	-1	C10H17N2O3
(S)-Mevalonate	C02104		C6H12O4
2-Nitropropane	C02116		C3H7NO2
Protoporphyrin	C02191	-2	C34H32N4O4
2-Aminoacrylate	C02218		C3H5NO2
2-Aminomuconate	C02220		C6H7NO4
L-Cystathionine	C02291		C7H14N2O4S
Precorrin 2	C02463		C42H48N4O16
cis,cis-Muconate	C02480	0	C6H6O4
2-Isopropylmalate	C02504	-2	C7H10O5
Kievitone hydrate	C02549		C20H22O7
Sucrose 6-phosphate	C02591	-2	C12H21O14P
2-Isopropylmaleate	C02631	-2	C7H8O4
3-Dehydroshikimate	C02637	-1	C7H7O5
3-Ureidopropionate	C02642	-1	C4H7N2O3
L-Formylkynurenine	C02700	-1	C11H11N2O4
L-Formylkynurenine	C02700	-1	C11H11N2O4
ps161	C02737	-1	C38H69N1O10P1
Phosphoribosyl-ATP	C02739	-6	C15H19N5O20P4
Phosphoribosyl-AMP	C02741		C15H23N5O14P2
Propanoyl phosphate	C02876	-2	C3H5O5P
3-Methylbutanoyl-CoA	C02939	-4	C26H40N7O17P3S
(R,R)-Butane-2,3-diol	C03044		C4H10O2
2-Oxohept-3-enedioate	C03063		C7H8O5
3-Methylcrotonyl-CoA	C03069	-4	C26H38N7O17P3S
4-Guanidinobutanamide	C03078		C5H12N4O
4-Phospho-L-aspartate	C03082	-2	C4H6NO7P
5-Methylthio-D-ribose	C03089		C6H12O4S
5-Phosphoribosylamine	C03090	-1	C5H11NO7P
Dimethylbenzimidazole	C03114		C9H10N2
N-Ribosylnicotinamide	C03150	1	C11H15N2O5
Shikimate 3-phosphate	C03175	-3	C7H8O8P
3-Methylglutaconyl-CoA	C03231	-5	C27H37N7O19P3S
3-Phosphonooxypyruvate	C03232	-3	C3H2O7P
Coproporphyrinogen III	C03263	-4	C36H40N4O8
L-3-Amino-isobutanoate	C03284		C4H9NO2
L-Glutamyl 5-phosphate	C03287	-2	C5H8NO7P
N2-Succinyl-L-arginine	C03296	-1	C10H17N4O5
dTDP-6-deoxy-L-mannose	C03319	-2	C16H24N2O15P2
2,3-Dihydrodipicolinate	C03340	-2	C7H5NO4
2-Methylacetoacetyl-CoA	C03344	-4	C26H38N7O18P3S
Aminoimidazole ribotide	C03373	-2	C8H12N3O7P
D-Galactono-1,4-lactone	C03383		C6H10O6
N-(L-Arginino)succinate	C03406	-1	C10H17N4O6
N2-Succinyl-L-ornithine	C03415	-1	C9H15N2O5
(R)-S-Lactoylglutathione	C03451	-1	C13H20N3O8S
(Z)-5-Oxohex-2-enedioate	C03453		C6H6O5
5-Formyltetrahydrofolate	C03479		C20H23N7O7
D-4'-Phosphopantothenate	C03492	-3	C9H15NO8P
Deoxy-ribose 1-phosphate	C03496		C5H11O7P
Indoleglycerol phosphate	C03506	-2	C11H12NO6P
L-2-Amino-3-oxobutanoate	C03508		C4H7NO3
S-Ribosyl-L-homocysteine	C03539		C9H17NO6S
Undecaprenyl diphosphate	C03543	-3	C55H89O7P2
(R)-3-Hydroxybutanoyl-CoA	C03561	-4	C25H38N7O18P3S
2-Oxo-2,3-dihydrofuran-5-acetate	C03586	-1	C6H5O4
4-Hydroxy-2-oxopentanoate	C03589	-1	C5H7O4
4-Imidazolone-5-propanoate	C03680	-1	C6H7N2O3
Pyridine-2,3-dicarboxylate	C03722	-2	C7H3NO4
(S)-4-Amino-5-oxopentanoate	C03741		C5H9NO3
N6-(1,2-Dicarboxyethyl)-AMP	C03794	-4	C14H14N5O11P
2-Aminomuconate semialdehyde	C03824		C6H7NO3
5'-Phosphoribosylglycinamide	C03838	-1	C7H14N2O8P
(S)-1-Pyrroline-5-carboxylate	C03912	-1	C5H6NO2
2,3,4,5-Tetrahydrodipicolinate	C03972	-2	C7H7NO4
(2,3-Dihydroxybenzoyl)adenylate	C04030	-2	C17H16N5O10P
2,3-Dihydroxy-3-methylbutanoate	C04039		C5H10O4
5-Carboxy-2-oxohept-3-enedioate	C04052		C8H8O7
N-((R)-Pantothenoyl)-L-cysteine	C04079		C12H22N2O6S
2,5-Dihydro-5-oxofuran-2-acetate	C04105	-1	C6H5O4
CMP-3-deoxy-D-manno-octulosonate	C04121	-2	C17H24N3O15P
D-1-Aminopropan-2-ol O-phosphate	C04122		C3H10NO4P
N-Acetyl-L-glutamate 5-phosphate	C04133	-3	C7H9NO8P
Tetrahydropteroyltri-L-glutamate	C04144	-2	C24H32N8O12
all-trans-Octaprenyl diphosphate	C04146	-3	C40H65O7P2
5-Carboxymethyl-2-hydroxymuconate	C04186	-3	C8H5O7
all-trans-Heptaprenyl diphosphate	C04216	-1	C35H60O7P2
all-trans-Pentaprenyl diphosphate	C04217		C25H44O7P2
(2S)-2-Isopropyl-3-oxosuccinate	C04236	-2	C7H8O5
But-2-enoyl-ACP	C04246	-1	C15H25N2O8PRS
(R)-2,3-Dihydroxy-3-methylbutanoate	C04272	-1	C5H9O4
L-1-Pyrroline-3-hydroxy-5-carboxylate	C04281		C5H7NO3
3,5/4-Trihydroxycyclohexa-1,2-dione	C04287		C6H8O5
N-(5-Phospho-D-ribosyl)anthranilate	C04302	-3	C12H13NO9P
4-Methyl-5-(2-phosphoethyl)-thiazole	C04327	-2	C6H8NO4PS
6,7-Dimethyl-8-(1-D-ribityl)lumazine	C04332		C13H18N4O6
(R)-4'-Phosphopantothenoyl-L-cysteine	C04352	-3	C12H20N2O9PS
5'-Phosphoribosyl-N-formylglycinamide	C04376	-2	C8H13N2O9P
2-Amino-3-carboxymuconate semialdehyde	C04409		C7H7NO5
3-Isopropylmalate	C04411	-2	C7H10O5
N-Succinyl-LL-2,6-diaminoheptanedioate	C04421	-2	C11H16N2O7
S-(2-Methylpropanoyl)-dihydrolipoamide	C04424		C12H23NO2S2
S-Adenosyl-4-methylthio-2-oxobutanoate	C04425		C15H19N5O6S
2-Dehydro-3-deoxy-6-phospho-D-gluconate	C04442	-3	C6H8O9P
5-Amino-6-(5'-phosphoribitylamino)uracil	C04454	-2	C9H15N4O9P
N-Succinyl-2-L-amino-6-oxoheptanedioate	C04462	-3	C11H12NO8
3-Deoxy-D-manno-octulosonate 8-phosphate	C04478	-3	C8H12O11P
5-Methyltetrahydropteroyltri-L-glutamate	C04489	-2	C25H34N8O12
Guanosine 3'-diphosphate 5'-triphosphate	C04494	-7	C10H11N5O20P5
N-Acetyl-alpha-D-glucosamine 1-phosphate	C04501		C8H16NO9P
4-Amino-2-methyl-5-phosphomethylpyrimidine	C04556	-2	C6H8N3O4P
di-trans,poly-cis-Undecaprenyl diphosphate	C04574		C55H92O7P2
(R)-3-Hydroxybutanoyl-ACP	C04618	-1	C15H27N2O9PRS
(R)-3-Hydroxyoctanoyl-ACP	C04620	-1	C19H35N2O9PRS
UDP-N-acetyl-3-(1-carboxyvinyl)-D-glucosamine	C04631	-3	C20H26N3O19P2
2-(Formamido)-N1-(5'-phosphoribosyl)acetamidine	C04640	-1	C8H15N3O8P
2-Hydroxy-5-carboxymethylmuconate semialdehyde	C04642	-3	C8H5O6
UDP-2,3-bis(3-hydroxytetradecanoyl)glucosamine	C04652	-2	C43H75N3O20P2
D-erythro-1-(Imidazol-4-yl)glycerol 3-phosphate	C04666	-2	C6H9N2O6P
1-(5'-Phosphoribosyl)-5-amino-4-imidazolecarboxamide	C04677	-2	C9H13N4O8P
2-Dehydro-3-deoxy-D-arabino-heptonate 7-phosphate	C04691	-3	C7H10O10P
4-(1-D-Ribitylamino)-5-amino-2,6-dihydroxypyrimidine	C04732		C9H16N4O6
1-(5'-Phosphoribosyl)-5-formamido-4-imidazolecarboxamide	C04734	-2	C10H13N4O9P
UDP-3-O-(3-hydroxytetradecanoyl)-N-acetylglucosamine	C04738	-2	C31H51N3O19P2
1-(5-Phospho-D-ribosyl)-5-amino-4-imidazolecarboxylate	C04751	-3	C9H11N3O9P
2-Methyl-4-amino-5-hydroxymethylpyrimidine diphosphate	C04752	-3	C6H8N3O7P2
N1-(5-Phospho-alpha-D-ribosyl)-5,6-dimethylbenzimidazole	C04778	-2	C14H17N2O7P
2-Amino-7,8-dihydro-4-hydroxy-6-(diphosphooxymethyl)pteridine	C04807	-3	C7H8N5O8P2
1-(5'-Phosphoribosyl)-5-amino-4-(N-succinocarboxamide)-imidazole	C04823	-4	C13H15N4O12P
2,3-Bis(3-hydroxytetradecanoyl)-beta-D-glucosaminyl 1-phosphate	C04824	-2	C34H64NO12P
2-Amino-4-hydroxy-6-(D-erythro-1,2,3-trihydroxypropyl)-7,8-dihydropteridine	C04874	1	C9H14N5O4
UDP-N-acetylmuramoyl-L-alanyl-D-gamma-glutamyl-meso-2,6-diaminopimelate	C04877	-4	C35H51N7O26P2
UDP-N-acetylmuramoyl-L-alanyl-D-glutamyl-6-carboxy-L-lysyl-D-alanyl-D-alanine	C04882	-4	C41H61N9O28P2
2-Amino-4-hydroxy-6-(erythro-1,2,3-trihydroxypropyl)dihydropteridine triphosphate	C04895	-3	C9H13N5O13P3
5-(5-Phospho-D-ribosylaminoformimino)-1-(5-phosphoribosyl)-imidazole-4-carboxamide	C04896	-4	C15H21N5O15P2
N-(5'-Phospho-D-1'-ribulosylformimino)-5-amino-1-(5''-phospho-D-ribosyl)-4-imidazolecarboxamide	C04916	-4	C15H21N5O15P2
Lipid IV(A)	C04919	-4	C68H126N2O23P2
Lipid A disaccharide	C04932	-2	C68H127N2O20P
S-(2-Methylbutanoyl)-dihydrolipoamide	C05118		C13H25NO2S2
S-(3-Methylbutanoyl)-dihydrolipoamide	C05119		C13H25NO2S2
2-(alpha-Hydroxyethyl)thiamine diphosphate	C05125	-2	C14H20N4O8P2S
(S)-Hydroxydecanoyl-CoA	C05264	-4	C31H50N7O18P3S
trans-Dec-2-enoyl-CoA	C05275	-4	C31H48N7O17P3S
Phenethylamine	C05332	1	C8H12N
beta-D-Fructose 6-phosphate	C05345	-2	C6H11O9P
beta-D-Fructose 1,6-bisphosphate	C05378		C6H14O12P2
Oxalosuccinate	C05379		C6H6O7
3-Carboxy-1-hydroxypropyl-ThPP	C05381	-3	C16H21N4O10P2S
Deoxyinosine	C05512		C10H12N4O4
2-Hydroxyhepta-2,4-dienedioate	C05600		C7H8O5
3-Hydroxypropionyl-CoA	C05668		C24H40N7O18P3S
Butyryl-ACP	C05745	-1	C15H27N2O8PRS
3-Oxohexanoyl-ACP	C05746	-1	C17H29N2O9PRS
(R)-3-Hydroxyhexanoyl-ACP	C05747	-1	C17H31N2O9PRS
3-Oxooctanoyl-ACP	C05750	-1	C19H33N2O9PRS
trans-Oct-2-enoyl-ACP	C05751	-1	C19H33N2O8PRS
Octanoyl-ACP	C05752	-1	C19H35N2O8PRS
3-oxodecanoyl-ACP	C05753	-1	C21H37N2O9PRS
trans-Dec-2-enoyl-ACP	C05754	-1	C21H37N2O8PRS
Decanoyl-ACP	C05755	-1	C21H39N2O8PRS
3-Oxododecanoyl-ACP	C05756	-1	C23H41N2O9PRS
(R)-3-Hydroxydodecanoyl-ACP	C05757	-1	C23H43N2O9PRS
trans-Dodec-2-enoyl-ACP	C05758	-1	C23H41N2O8PRS
3-Oxotetradecanoyl-ACP	C05759	-1	C25H45N2O9PRS
3-Oxohexadecanoyl-ACP	C05762	-1	C27H49N2O9PRS
Precorrin 3A	C05772	-7	C43H43N4O16
Cobyrinate	C05773		C45H59CoN4O14
Cobinamide	C05774	5	C48H73CoN11O8
alpha-Ribazole	C05775		C14H18N2O4
3-Octaprenyl-4-hydroxybenzoate	C05809	-1	C47H69O3
2-Octaprenylphenol	C05810		C46H70O
2-Octaprenyl-6-hydroxyphenol	C05811		C46H70O2
2-Octaprenyl-6-methoxyphenol	C05812		C47H72O2
2-Octaprenyl-6-methoxy-1,4-benzoquinone	C05813		C47H72O3
2-Octaprenyl-3-methyl-6-methoxy-1,4-benzoquinone	C05814		C48H74O3
2-Octaprenyl-3-methyl-5-hydroxy-6-methoxy-1,4-benzoquinone	C05815		C48H72O4
Iminoaspartate	C05840	-1	C4H4NO4
Undecaprenyl-diphospho-N-acetylmuramoyl-L-alanyl-D-glutamyl-meso-2,6-diaminopimeloyl-D-alanyl-D-alanine	C05897	-4	C87H139N7O23P2
Undecaprenyl-diphospho-N-acetylmuramoyl-(N-acetylglucosamine)-L-alanyl-D-glutamyl-meso-2,6-diaminopimeloyl-D-alanyl-D-alanine	C05898	-4	C95H152N8O28P2
Biotinyl-5'-AMP	C05921	-1	C20H27N7O9PS
Formamidopyrimidine nucleoside triphosphate	C05922		C10H18N5O15P3
2,5-Diaminopyrimidine nucleoside triphosphate	C05923		C9H18N5O14P3
Dihydroneopterin phosphate	C05925	-1	C9H13N5O7P
N2-Succinyl-L-glutamate	C05931	-3	C9H10NO7
N2-Succinyl-L-glutamate 5-semialdehyde	C05932	-2	C9H11NO6
L-4-Hydroxyglutamate semialdehyde	C05938		C5H9NO4
D-4-Hydroxy-2-oxoglutarate	C05946		C5H6O6
L-erythro-4-Hydroxyglutamate	C05947		C5H9NO5
clpn161	C05980	-2	C73H132O17P2
Propinol adenylate	C05983		C13H18N5O8P
Acetyl adenylate	C05993		C12H16N5O8P
3-Hydroxyisovaleryl-CoA	C05998	-4	C26H40N7O18P3S
(S)-3-Hydroxyisobutyrate	C06001		C4H8O3
(S)-Methylmalonate semialdehyde	C06002		C4H6O3
(S)-2-Aceto-2-hydroxybutanoate	C06006	-1	C6H9O4
(R)-2,3-Dihydroxy-3-methylpentanoate	C06007	-1	C6H11O4
(R)-2-Oxo-3-methylpentanoate	C06008	-1	C6H9O3
(S)-2-Acetolactate	C06010	-1	C5H7O4
UDP-3-O-(3-hydroxytetradecanoyl)-D-glucosamine	C06022	-1	C29H50N3O18P2
3-Deoxy-D-manno-octulosonyl-lipid IV(A)	C06024	-5	C76H137N2O30P2
KDO2-lipid IV(A)	C06025	-6	C84H148N2O37P2
KDO-KO-lipid (A)	C06026	-6	C110H196N2O39P2
2-Oxo-3-hydroxy-4-phosphobutanoate	C06054	-3	C4H4O8P
O-Phospho-4-hydroxy-L-threonine	C06055	-2	C4H8NO7P
2,5-Diamino-6-(5'-triphosphoryl-3',4'-trihydroxy-2'-oxopentyl)-amino-4-oxopyrimidine	C06148		C9H18N5O14P3
D-Glucosamine 1-phosphate	C06156	-1	C6H13NO8P
S-Glutaryldihydrolipoamide	C06157		C13H23NO4S2
2,4-Dihydroxyhept-2-enedioate	C06201		C7H10O6
Ferrichrome	C06228		C27H45FeN9O12
Ferrichrome[e]	C06228		C27H45FeN9O12
Fe-enterobactin	C06230		C30H27FeN3O15
Fe-enterobactin[e]	C06230		C30H27FeN3O15
(R)-3-Hydroxy-3-methyl-2-oxobutanoate	C06237		C5H8O4
Precorrin 6Y	C06319		C44H56N4O16
Precorrin 6X	C06320		C44H54N4O16
ADP-D-glycero-D-manno-heptose	C06397	-2	C17H25N5O16P2
ADP-L-glycero-D-manno-heptose	C06398	-2	C17H25N5O16P2
Hydrogenobyrinate	C06399	-6	C45H54N4O14
Precorrin 3B	C06406	-6	C43H44N4O17
Precorrin 4	C06407	-8	C44H44N4O17
Precorrin 8X	C06408		C45H60N4O14
Precorrin 5	C06416	-8	C45H46N4O17
(6R)-6-(L-erythro-1,2-Dihydroxypropyl)-5,6,7,8-tetrahydro-4a-hydroxypterin	C06486		C9H14N4O3
(6R)-6-(L-erythro-1,2-Dihydroxypropyl)-7,8-dihydro-6H-pterin	C06487		C9H12N4O2
Hydrogenobyrinate a,c diamide	C06503	-4	C45H58N6O12
Cob(II)yrinate a,c diamide	C06504	-3	C45CoH59N6O12
Cob(I)yrinate a,c diamide	C06505		C45H64CoN6O12
Adenosyl cobyrinate a,c diamide	C06506		C55H76CoN11O15
Adenosyl cobyrinate hexaamide	C06507		C55H80CoN15O11
Adenosyl cobinamide	C06508	1	C58CoH87N16O11
Adenosyl cobinamide phosphate	C06509	4	C58H84CoN16O14P
Adenosine-GDP-cobinamide	C06510	4	C68H96CoN21O21P2
Phenylacetic acid	C07086	-1	C8H7O2
D-Glycero-D-manno-heptose 7-phosphate	C07836	-2	C7H13O10P
D-Glycero-D-manno-heptose 1-phosphate	C07838	-2	C7H13O10P
4-amino-4-deoxychorismate	C11355	-1	C10H10NO5
trans,trans,cis-Geranylgeranyl diphosphate	C11356		C20H36O7P2
2-C-Methyl-D-erythritol 4-phosphate	C11434	-2	C5H11O7P
4-(Cytidine 5'-diphospho)-2-C-methyl-D-erythritol	C11435	-2	C14H23N3O14P2
2-Phospho-4-(cytidine 5'-diphospho)-2-C-methyl-D-erythritol	C11436	-4	C14H22N3O17P3
1-Deoxy-D-xylulose 5-phosphate	C11437	-2	C5H9O7P
2-C-Methyl-D-erythritol 2,4-cyclodiphosphate	C11453	-2	C5H10O9P2
D-Glycero-D-manno-heptose 1,7-bisphosphate	C11472	-4	C7H12O13P2
Cobalt-precorrin 3	C11539		C43H48CoN4O16
Cobalt-precorrin 4	C11540		C44H51CoN4O16
Cobalt-precorrin 5	C11541		C45H53CoN4O16
Cobalt-precorrin 6	C11542		C44H53CoN4O16
Cobalt-dihydro-precorrin 6	C11543		C44H55CoN4O16
Cobalt-precorrin 8	C11545		C45H59CoN4O14
1-Hydroxy-2-methyl-2-butenyl 4-diphosphate	C11811	-3	C5H9O8P2
4,6-Dideoxy-4-oxo-dTDP-D-glucose	C11907	-2	C16H22N2O15P2
5-Carboxyamino-1-(5-phospho-D-ribosyl)imidazole	C15667		C9H14N3O9P
(R)-3-hydroxy-cis-dodec-5-enoyl-ACP		-1	C23H41N2O9PRS
(R)-3-hydroxy-cis-myristol-7-eoyl-ACP		-1	C25H45N2O9PRS
(R)-3-hydroxy-cis-palm-9-eoyl-ACP		-1	C27H49N2O9PRS
(R)-3-hydroxy-cis-vacc-11-enoyl-ACP		-1	C29H53N2O9PRS
(R)-3-Hydroxydecanoyl-ACP		-1	C21H39N2O9PRS
(R)-3-Hydroxytetradecanoyl-ACP		-1	C25H47N2O9PRS
(S)-3-Hydroxydecanoyl-CoA		-4	C31H50N7O18P3S
1,2-Diacylglycerol (E.coli) **			C1836H3448O250
1-hexadecanoyl-sn-glycerol 3-phosphate		-2	C19H37O7P1
1-hexadec-9-enoyl-sn-glycerol 3-phosphate		-2	C19H35O7P1
1-heptadecanoyl-sn-glycerol 3-phosphate		-2	C20H39O7P1
1-octadecanoyl-sn-glycerol 3-phosphate		-2	C21H41O7P1
1-octadec-11-enoyl-sn-glycerol 3-phosphate		-2	C21H39O7P1
2-heptyl-4-quinolone		0	C16H21ON
2-heptyl-4-quinolone[e]		0	C16H21ON
2-hydroxy-Octadec-ACP(n-C18:1)			C29H51N2O9PRS
2-keto-4-methylthiobutyrate		-1	C5H7O3S
3,4-dihydroxy-2-butanone 4-phosphate		-2	C4H7O6P
3-hydroxydecanoyl-3-hydroxydecanoate		0	C20H38O5
3-oxo-cis-dodec-5-enoyl-ACP		-1	C23H39N2O9PRS
3-oxo-cis-myristol-7-eoyl-ACP		-1	C25H45N2O9PRS
3-oxo-cis-palm-9-eoyl-ACP		-1	C27H47N2O9PRS
3-oxo-cis-vacc-11-enoyl-ACP		-1	C29H51N2O9PRS
3-Oxododecanoyl-CoA		-4	C33H52N7O18P3S
3-Oxoninadecanoyl-ACP		-1	C30H52N2O9PRS
Acetoacetyl-ACP		-1	C15H25N2O9PRS
Acetyl-ACP		-1	C13H23N2O8PRS
ACP		-1	C11H21N2O7PRS
BCJ-acolipa			None
BCJ-acolipa[e]			None
BCJ-Core-LipidA			None
beta-hydroxydecanoyl-beta-hydroxydecanoyl-S-CoA		0	C41H68O20N7P3S
Biomass			Biomass
CDP-1,2-diheptadecanoylglycerol		-2	C46H83N3O15P2
CDP-1,2-dihexadecanoylglycerol		-2	C44H79N3O15P2
CDPdiacylglycerol (E coli) **		-100	C2286H3998N150O750P100
CDP-1,2-dioctadec-11-enoylglycerol		-2	C48H83N3O15P2
CDP-pa160161		-2	C44H77N3O15P2
CDP-pa180181		-2	C48H85N3O15P2
cis-2-Dodecenoic acid		-1	C12H21O2
cis-2-Dodecenoic acid[e]		-1	C12H21O2
cis-dec-3-enoyl-ACP (n-C10:1)		-1	C21H37N2O8PRS
cis-dodec-5-enoyl-ACP (n-C12:1)		-1	C23H43N2O8PRS
clpn160		-2	C73H140O17P2
clpn160161			C73H136O17P2
clpn170cyc			None
clpn180181			C81H150O17P2
clpn181		-2	C81H148O17P2
clpn190cyc			None
Decanoyl-CoA (n-C10:0CoA)		-4	C31H50N7O17P3S
di-Rhamnolipid		0	C32H58O13
Dodecanoyl-ACP (n-C12:0ACP)		-1	C23H43N2O8PRS
Heptadec-ACP (n-C17:0 ACP)		-1	C29H55N2O8PRS
Hexadecenoyl-ACP (n-C16:1ACP)		-1	C27H49N2O8PRS
Hexanoyl-ACP		-1	C17H31N2O8PRS
KDO-KO-lipid4		-6	C84H148N2O38P2
L-Glutamyl-tRNA(Glu)			C5H7NO3R
LOL(3-OH-14:0)			None
LOL(3-OH-16:0)			None
mono-Rhamnolipid		0	C26H48O9
Myristoyl-ACP (n-C14:0ACP)		-1	C25H47N2O8PRS
N-Hexanoyl-L-homoserine lactone			C19H15NO3
N-Hexanoyl-L-homoserine lactone[e]			C19H15NO3
Ninadecenoyl-ACP (n-C19:1ACP)		-1	C30H53N2O8PRS
N-Octanoyl-L-homoserine lactone			C12H21NO3
N-Octanoyl-L-homoserine lactone[e]			C12H21NO3
Octadecanoyl-ACP (n C18:0 ACP)		-1	C29H55N2O8PRS
Octadecenoyl-ACP (n-C18:1ACP)		-1	C29H53N2O8PRS
Ornithine lipid (3-OH-14:0 2-OH-18:1)			None
Ornithine lipid (3-OH-16:0 2-OH-18:1)			None
Oxidized thioredoxin			X
pa160		-2	C35H67O8P1
pa160161		-2	C35H65O8P1
pa170		-2	C37H71O8P1
pa180181		-2	C39H73O8P1
pa181		-2	C39H71O8P1
palmACP		-1	C27H51N2O8PRS
pe160		0	C37H74N1O8P1
pe160161		0	C37H72N1O8P1
pe170		0	C39H78N1O8P1
pe170cyc			None
pe180181		0	C41H80N1O8P1
pe181		0	C41H78N1O8P1
pe190cyc			None
peptide		-1	C6H7N3O4R3
peptide[e]		-1	C6H7N3O4R3
peptido-EC		-2	C40H62N8O21
pg160		-1	C38H74O10P1
pg160161		-1	C38H72O10P1
pg161		-1	C38H70O10P1
pg170cyc			None
pg180181		-1	C42H80O10P1
pg181		-1	C42H78O10P1
pg190cyc			None
pgp160		-3	C38H73O13P2
pgp160161		-3	C38H71O13P2
pgp161		-3	C38H69O13P2
pgp180181		-3	C42H79O13P2
pgp181		-3	C42H77O13P2
Phospatidylglycerol (Ecoli) **		-50	C1986H3748O500P50
phosphatidate (E.coli) **		-100	C1836H3398O400P50
Phosphatidylethanolamine (Ecoli) **			C1936H3748N50O400P50
Phosphatidylglycerophosphate (Ecoli) **		-150	C1986H3698O650P100
phosphatidylserine (Ecoli) **		-50	C1986H3698N50O500P50
Power		0	Power
Propanoyl-ACP		-1	C14H26N2O8PRS
ps160		-1	C38H73N1O10P1
ps160161		-1	C38H71N1O10P1
ps170		-1	C40H77N1O10P1
ps180181		-1	C42H79N1O10P1
ps181		-1	C42H77N1O10P1
R-3-hydroxy-hexadecanoyl-ACP		-1	C27H51N2O9PRS
R-3-hydroxy-ninadecanoyl-ACP		-1	C30H55N2O9PRS
Reduced thioredoxin			XH2
semiquinone-8		0	C49H75O4
Succinamic Acid		-1	C4H7NO3
Succinamic Acid[e]		-1	C4H7NO3
Tetradecenoyl-ACP (n-C14:1ACP)		-1	C25H45N2O8PRS
trans-3-cis-11-vacceoyl-ACP		-1	C29H51N2O8PRS
trans-3-cis-5-dodecenoyl-ACP		-1	C23H39N2O8PRS
trans-3-cis-7-myristoleoyl-ACP		-1	C25H43N2O8PRS
trans-3-cis-9-palmitoleoyl-ACP		-1	C27H47N2O8PRS
trans-Hex-2-enoyl-ACP		-1	C17H29N2O8PRS
trans-Tetradec-2-enoyl-ACP			C14H25OSR
tRNA (Glu)			R
Ubiquinol-8			C49H76O4
Ubiquinone-8			C49H74O4
UDP-D-Quinovosamine			C17H25N3O16P2
UDP-L-(4-amino-4-deoxy-L-arabinose)-N-Formyl			C15H23N3O16P2
uridine-5-diphospho-beta-(4-amino-4-deoxy-L-arabinose)			C14H23N3O15P2
uridine 5-(beta-L-threo-pentapyranosyl-4-ulose diphosphate			C14H20N2O16P2
undecaprenylphosphate-L-(4-amino-4-deoxy-L-arabinose)-N-Formyl			C61H100NO8P
undecaprenyl phosphate-4-amino-4-deoxy-L-arabinose		0	C60H100N1O7P1

## Sheet: Minimal medium constraints
	Minimal Media with Glucose as Only Carbon Source
Reaction Name	Equation	Lower Bound	Upper Bound
2-Oxoglutarate carboxy-lyase	[c]: 2-Oxoglutarate --> Succinate semialdehyde + CO2	0.0	Infinity
5-Phosphoribosylamine:pyrophosphate phosphoribosyltransferase(glutamate-amidating) (R)	[c]: L-Glutamine + H2O + 5-Phospho-alpha-D-ribose 1-diphosphate --> 5-Phosphoribosylamine + L-Glutamate + Diphosphate	0.0	Infinity
Carbon-dioxide:L-glutamine amido-ligase (ADP-forming,carbamate-phosphorylating)	[c]: L-Glutamine + H2O + HCO3- + (2) ATP --> (2) ADP + Carbamoyl phosphate + L-Glutamate + Orthophosphate + (2) H+	0.0	Infinity
IMP:L-aspartate ligase (GDP-forming)	[c]: IMP + GTP + L-Aspartate --> N6-(1,2-Dicarboxyethyl)-AMP + Orthophosphate + (2) H+ + GDP	0.0	Infinity
L-Alanine:2-oxoglutarate aminotransferase	[c]: L-Alanine + 2-Oxoglutarate --> L-Glutamate + Pyruvate	0.0	Infinity
L-Asparagine amidohydrolase	[c]: H2O + L-Asparagine --> NH3 + H+ + L-Aspartate	0.0	Infinity
L-Aspartate ammonia-lyase	[c]: L-Aspartate --> Fumarate + NH3 + H+	0.0	Infinity
L-Aspartate:2-oxoglutarate aminotransferase	[c]: 2-Oxoglutarate + L-Aspartate <==> Oxaloacetate + L-Glutamate	-Infinity	Infinity
L-Aspartate:L-glutamine amido-ligase (AMP-forming)	[c]: L-Glutamine + H2O + L-Aspartate + ATP <==> AMP + L-Asparagine + L-Glutamate + H+ + Diphosphate	-Infinity	Infinity
L-Glutamate:NADP+ oxidoreductase (transaminating) (R)	[c]: L-Glutamine + 2-Oxoglutarate + H+ + NADPH --> NADP+ + (2) L-Glutamate	0.0	Infinity
Agmatine amidinohydrolase	[c]: Agmatine + H2O --> Putrescine + Urea	0.0	Infinity
D-4-Hydroxy-2-oxoglutarate glyoxylate-lyase	[c]: D-4-Hydroxy-2-oxoglutarate --> Glyoxylate + (2) H+ + Pyruvate	0.0	Infinity
D-Aspartate:2-oxoglutarate aminotransferase	[c]: D-Aspartate + D-4-Hydroxy-2-oxoglutarate <==> L-erythro-4-Hydroxyglutamate + Oxaloacetate + (2) H+	-Infinity	Infinity
L-1-Pyrroline-3-hydroxy-5-carboxylate:NAD+ oxidoreductase	[c]: (2) H2O + L-1-Pyrroline-3-hydroxy-5-carboxylate + NAD+ --> L-erythro-4-Hydroxyglutamate + NADH + H+	0.0	Infinity
L-1-Pyrroline-5-carboxylate:NAD+ oxidoreductase	[c]: (S)-1-Pyrroline-5-carboxylate + NADP+ + (2) H2O --> L-Glutamate + H+ + NADPH	0.0	Infinity
L-1-Pyrroline-5-carboxylate:NAD+ oxidoreductase	[c]: (S)-1-Pyrroline-5-carboxylate + (2) H2O + NAD+ --> NADH + L-Glutamate + H+	0.0	Infinity
L-Arginine carboxy-lyase	[c]: L-Arginine + H+ --> Agmatine + CO2	0.0	Infinity
L-Erythro-4-Hydroxyglutamate:NAD+ oxidoreductase	[c]: L-erythro-4-Hydroxyglutamate + NADH + H+ --> H2O + NAD+ + L-4-Hydroxyglutamate semialdehyde	0.0	Infinity
L-Ornithine carboxy-lyase	[c]: L-Ornithine --> CO2 + Putrescine	0.0	Infinity
L-Proline:NADP+ 5-oxidoreductase	[c]: NADP+ + L-Proline <==> (S)-1-Pyrroline-5-carboxylate + (2) H+ + NADPH	-Infinity	Infinity
2-N-Succinyl-L-arginine iminohydrolase (decarboxylating)	[c]: N2-Succinyl-L-arginine + (2) H2O --> CO2 + (2) NH3 + N2-Succinyl-L-ornithine	0.0	Infinity
N2-Succinylglutamate desuccinylase	[c]: N2-Succinyl-L-glutamate + H2O --> Succinate + L-Glutamate	0.0	Infinity
N2-Succinyl-L-glutamate 5-semialdehyde:NAD+ oxidoreductase	[c]: H2O + NAD+ + N2-Succinyl-L-glutamate 5-semialdehyde --> N2-Succinyl-L-glutamate + NADH + (2) H+	0.0	Infinity
N2-Succinyl-L-ornithine:2-oxo-acid aminotransferase	[c]: 2-Oxoglutarate + N2-Succinyl-L-ornithine --> L-Glutamate + N2-Succinyl-L-glutamate 5-semialdehyde	0.0	Infinity
Succinyl-CoA:L-arginine N2-succinyltransferase	[c]: L-Arginine + Succinyl-CoA --> N2-Succinyl-L-arginine + CoA + H+	0.0	Infinity
trans-4-Hydroxy-L-proline:NAD+ 5-oxidoreductase	[c]: NAD+ + trans-4-Hydroxy-L-proline --> NADH + L-1-Pyrroline-3-hydroxy-5-carboxylate + H+	0.0	Infinity
Succinate-semialdehyde:NAD+ oxidoreductase	[c]: Succinate semialdehyde + H2O + NAD+ --> NADH + Succinate + (2) H+	0.0	Infinity
Succinate-semialdehyde:NADP+ oxidoreductase	[c]: NADP+ + Succinate semialdehyde + H2O --> Succinate + (2) H+ + NADPH	0.0	Infinity
L-Cysteine:oxygen oxidoreductase	[c]: Oxygen + L-Cysteine --> 3-Sulfino-L-alanine	0.0	Infinity
L-Serine hydro-lyase (deaminating)	[c]: L-Serine --> 2-Aminoacrylate + H2O	0.0	Infinity
D-Alanine:2-oxoglutarate aminotransferase	[c]: 2-Oxoglutarate + D-Alanine <==> D-Glutamate + Pyruvate	-Infinity	Infinity
5-Oxoproline amidohydrolase (ATP-hydrolysing)	[c]: (2) H2O + 5-Oxoproline + ATP --> ADP + L-Glutamate + Orthophosphate	0.0	Infinity
(5-L-glutamyl)-peptide:amino-acid 5-glutamyltransferase	[c]: Glutathione + H2O --> Cys-Gly + L-Glutamate	0.0	Infinity
Glutathione:hydrogen-peroxide oxidoreductase	[c]: H2O2 + (2) Glutathione --> Oxidized glutathione + (2) H2O	0.0	Infinity
Membrane alanyl aminopeptidase	[c]: H2O + Cys-Gly --> Glycine + L-Cysteine	0.0	Infinity
3-Phosphoserine:2-oxoglutarate aminotransferase	[c]: O-Phospho-L-serine + 2-Oxoglutarate --> 3-Phosphonooxypyruvate + L-Glutamate	0.0	Infinity
Aminoacetone:oxygen oxidoreductase(deaminating)(flavin-containing)	[c]: Aminoacetone + H2O + Oxygen <==> H2O2 + Methylglyoxal + NH3	-Infinity	Infinity
ATP:L-homoserine O-phosphotransferase	[c]: L-Homoserine + ATP --> ADP + O-Phospho-L-homoserine + H+	0.0	Infinity
D-serine ammonia-lyase	[c]: D-Serine <==> NH3 + H+ + Pyruvate	-Infinity	Infinity
L-Serine ammonia-lyase	[c]: L-Serine <==> NH3 + H+ + Pyruvate	-Infinity	Infinity
L-Threonine acetaldehyde-lyase	[c]: L-Threonine <==> Acetaldehyde + Glycine	-Infinity	Infinity
L-Threonine ammonia-lyase	[c]: L-Threonine --> 2-Oxobutanoate + NH3 + H+	0.0	Infinity
L-Threonine:NAD+ oxidoreductase	[c]: L-Threonine + NAD+ --> L-2-Amino-3-oxobutanoate + NADH + H+	0.0	Infinity
Succinyl-CoA:glycine C-succinyl-transferase(decarboxylating)	[c]: Acetyl-CoA + Glycine --> L-2-Amino-3-oxobutanoate + CoA	0.0	Infinity
4,5-Dihydro-4-oxo-5-imidazolepropanoate hydro-lyase (R)	[c]: H2O + Urocanate --> 4-Imidazolone-5-propanoate	0.0	Infinity
4-Imidazolone-5-propanoate amidohydrolase	[c]: H2O + 4-Imidazolone-5-propanoate --> N-Formimino-L-glutamate	0.0	Infinity
L-Histidine ammonia-lyase	[c]: L-Histidine <==> Urocanate + NH4+	-Infinity	Infinity
N-Formimino-L-glutamate formiminohydrolase	[c]: H2O + N-Formimino-L-glutamate --> Formamide + L-Glutamate	0.0	Infinity
L-Valine:NADP+ oxidoreductase (deaminating)	[c]: NADP+ + H2O + L-Valine --> NH3 + NADPH + 3-Methyl-2-oxobutanoate	0.0	Infinity
2-Oxoadipate:lipoamde 2-oxidoreductase(decarboxylating andacceptor-succinylating)	[c]: Lipoamide + 2-Oxoadipate --> CO2 + S-Glutaryldihydrolipoamide	0.0	Infinity
Glutaryl-CoA:dihydrolipoamide S-succinyltransferase	[c]: Dihydrolipoamide + Glutaryl-CoA + H+ <==> S-Glutaryldihydrolipoamide + CoA	-Infinity	Infinity
4-Hydroxy-2-oxopentanoate hydro-lyase	[c]: 2-Hydroxy-2,4-pentadienoate + H2O --> 4-Hydroxy-2-oxopentanoate	0.0	Infinity
4-Hydroxy-2-oxovalerate pyruvate-lyase	[c]: Acetaldehyde + Pyruvate <==> 4-Hydroxy-2-oxopentanoate	-Infinity	Infinity
Phenethylamine:oxygen oxidoreductase (deaminating)(copper-containing)	[c]: Phenethylamine + H2O + Oxygen <==> H2O2 + NH3 + H+ + Phenylacetaldehyde	-Infinity	Infinity
Phenylacetaldehyde:NAD+ oxidoreductase	[c]: H2O + NAD+ + Phenylacetaldehyde --> NADH + Phenylacetic acid + (2) H+	0.0	Infinity
Phenylacetate:CoA ligase	[c]: Phenylacetic acid + CoA + ATP --> AMP + Phenylacetyl-CoA + Diphosphate	0.0	Infinity
2-Amino-3-carboxymuconate semialdehyde carboxy-lyase	[c]: 2-Amino-3-carboxymuconate semialdehyde --> CO2 + 2-Aminomuconate semialdehyde	0.0	Infinity
2-Aminomuconate aminohydrolase	[c]: H2O + 2-Aminomuconate --> (Z)-5-Oxohex-2-enedioate + NH3	0.0	Infinity
2-Aminomuconate semialdehyde:NAD+ 6-oxidoreductase	[c]: H2O + NAD+ + 2-Aminomuconate semialdehyde --> NADH + 2-Aminomuconate + H+	0.0	Infinity
3-Hydroxyanthranilate:oxygen 3,4-oxidoreductase (decyclizing)	[c]: Oxygen + 3-Hydroxyanthranilate --> 2-Amino-3-carboxymuconate semialdehyde	0.0	Infinity
4-Oxalocrotonate carboxy-lyase	[c]: (Z)-5-Oxohex-2-enedioate --> 2-Hydroxy-2,4-pentadienoate + CO2	0.0	Infinity
2-Oxohept-3-enedioate hydro-lyases	[c]: H2O + 2-Oxohept-3-enedioate <==> 2,4-Dihydroxyhept-2-enedioate	-Infinity	Infinity
2-Hydroxyhepta-2,4-dienedioate isomerase	[c]: 2-Oxohept-3-enedioate <==> 2-Hydroxyhepta-2,4-dienedioate	-Infinity	Infinity
3,4-Dihydroxyphenylacetate:oxygen 2,3-oxidoreductase (decyclizing)	[c]: 3,4-Dihydroxyphenylacetate + Oxygen <==> 2-Hydroxy-5-carboxymethylmuconate semialdehyde + (2) H+	-Infinity	Infinity
4-Fumarylacetoacetate fumarylhydrola (R)	[c]: H2O + 4-Fumarylacetoacetate --> Fumarate + Acetoacetate + H+	0.0	Infinity
4-Hydroxyphenylacetate,NADH:oxygen oxidoreductase (3-hydroxylating)	[c]: NADH + 4-Hydroxyphenylacetate + Oxygen --> H2O + 3,4-Dihydroxyphenylacetate + NAD+	0.0	Infinity
4-Hydroxyphenylpyruvate:oxygen oxidoreductase(hydroxylating,decarboxylating)	[c]: 3-(4-Hydroxyphenyl)pyruvate + Oxygen --> CO2 + Homogentisate	0.0	Infinity
4-Maleylacetoacetate cis-trans-isomerase	[c]: 4-Maleylacetoacetate --> 4-Fumarylacetoacetate	0.0	Infinity
5-Carboxymethyl-2-hydroxymuconatedelta2,delta4-2-oxo,delta3-isomerase	[c]: 5-Carboxymethyl-2-hydroxymuconate --> 5-Carboxy-2-oxohept-3-enedioate	0.0	Infinity
5-Carboxymethyl-2-hydroxymuconic-semialdehyde:NAD+ oxidoreductase	[c]: H2O + NAD+ + 2-Hydroxy-5-carboxymethylmuconate semialdehyde <==> NADH + 5-Carboxymethyl-2-hydroxymuconate + H+	-Infinity	Infinity
5-Oxopent-3-ene-1,2,5-tricarboxylate carboxy-lyase	[c]: 5-Carboxy-2-oxohept-3-enedioate --> CO2 + 2-Hydroxyhepta-2,4-dienedioate	0.0	Infinity
Homogentisate:oxygen 1,2-oxidoreductase (decyclizing)	[c]: Oxygen + Homogentisate --> 4-Maleylacetoacetate + H+	0.0	Infinity
L-Tyrosine:2-oxoglutarate aminotransferase	[c]: L-Tyrosine + 2-Oxoglutarate <==> 3-(4-Hydroxyphenyl)pyruvate + L-Glutamate	-Infinity	Infinity
Hydroxyheptandioate succinate semialdehyde-lyase	[c]: 2,4-Dihydroxyhept-2-enedioate --> Succinate semialdehyde + Pyruvate	0.0	Infinity
(S)-3-Hydroxy-3-methylglutaryl-CoA hydro-lyase	[c]: (S)-3-Hydroxy-3-methylglutaryl-CoA <==> H2O + 3-Methylglutaconyl-CoA	-Infinity	Infinity
Dihydrolipoyl transacylase	[c]: 2-Methylbutanoyl-CoA + Dihydrolipoamide --> CoA + S-(2-Methylbutanoyl)-dihydrolipoamide	0.0	Infinity
Dihydrolipoyl transacylase	[c]: 2-Methylpropanoyl-CoA + Dihydrolipoamide --> S-(2-Methylpropanoyl)-dihydrolipoamide + CoA	0.0	Infinity
3-Hydroxyisopentyl-CoA hydro-lyase	[c]: 3-Hydroxyisovaleryl-CoA <==> H2O + 3-Methylcrotonyl-CoA	-Infinity	Infinity
Dihydrolipoyl transacylase	[c]: Dihydrolipoamide + 3-Methylbutanoyl-CoA <==> S-(3-Methylbutanoyl)-dihydrolipoamide + CoA	-Infinity	Infinity
3-Methylbutanoyl-CoA:(acceptor) 2,3-oxidoreductase	[c]: 3-Methylbutanoyl-CoA + FAD --> FADH2 + 3-Methylcrotonyl-CoA	0.0	Infinity
3-Methylcrotonoyl-CoA:carbon-dioxide ligase (ADP-forming)	[c]: HCO3- + 3-Methylcrotonyl-CoA + ATP --> ADP + 3-Methylglutaconyl-CoA + Orthophosphate + H+	0.0	Infinity
4-Methyl-2-oxopentanoate:lipoamide oxidoreductase(decarboxylatingand acceptor-2-methylpropanoylating)	[c]: Lipoamide + 4-Methyl-2-oxopentanoate + H+ --> CO2 + S-(3-Methylbutanoyl)-dihydrolipoamide	0.0	Infinity
L-3-Amino-isobutanoate:2-oxoglutarate aminotransferase	[c]: L-3-Amino-isobutanoate + 2-Oxoglutarate + H+ <==> L-Glutamate + (S)-Methylmalonate semialdehyde	-Infinity	Infinity
L-Alanine:3-oxopropanoate aminotransferase	[c]: L-Alanine + (S)-Methylmalonate semialdehyde <==> L-3-Amino-isobutanoate + H+ + Pyruvate	-Infinity	Infinity
L-Isoleucine:2-oxoglutarate aminotransferase (R)	[c]: (R)-2-Oxo-3-methylpentanoate + L-Glutamate <==> L-Isoleucine + 2-Oxoglutarate + H+	-Infinity	Infinity
L-Leucine:2-oxoglutarate aminotransferase	[c]: 2-Oxoglutarate + L-Leucine <==> 4-Methyl-2-oxopentanoate + L-Glutamate	-Infinity	Infinity
L-Valine:2-oxoglutarate aminotransferase	[c]: L-Valine + 2-Oxoglutarate <==> L-Glutamate + 3-Methyl-2-oxobutanoate	-Infinity	Infinity
Propanoyl-CoA:acetyl-CoA C-acyltransferase (R)	[c]: 2-Methylacetoacetyl-CoA + CoA --> Acetyl-CoA + Propanoyl-CoA	0.0	Infinity
Propanoyl-CoA:carbon-dioxide ligase (ADP-forming)	[c]: Propanoyl-CoA + HCO3- + ATP --> ADP + (S)-2-Methyl-3-oxopropanoyl-CoA + Orthophosphate + H+	0.0	Infinity
4-Aminobutanoate:2-oxoglutarate aminotransferase	[c]: 2-Oxoglutarate + 4-Aminobutanoate <==> Succinate semialdehyde + L-Glutamate	-Infinity	Infinity
L-Alanine:3-oxopropanoate aminotransferase	[c]: L-Alanine + 3-Oxopropanoate --> beta-Alanine + Pyruvate	0.0	Infinity
L-Alanine:NAD+ oxidoreductase (deaminating) (R)	[c]: NADH + NH3 + H+ + Pyruvate --> L-Alanine + H2O + NAD+	0.0	Infinity
L-Aspartate racemase	[c]: H+ + L-Aspartate <==> D-Aspartate	-Infinity	Infinity
L-Glutamate:NAD+ oxidoreductase (transaminating)	[c]: NAD+ + (2) L-Glutamate <==> L-Glutamine + NADH + 2-Oxoglutarate	-Infinity	Infinity
Acetyl-CoA:L-Glutamate N-acetyltransferase	[c]: Acetyl-CoA + L-Glutamate --> N-Acetyl-L-glutamate + CoA + H+	0.0	Infinity
ATP:L-Glutamate 5-phosphotransferase	[c]: L-Glutamate + ATP --> ADP + L-Glutamyl 5-phosphate	0.0	Infinity
ATP:N-Acetyl-L-glutamate 5-phosphotransferase	[c]: N-Acetyl-L-glutamate + ATP --> ADP + N-Acetyl-L-glutamate 5-phosphate	0.0	Infinity
Carbamoyl-phosphate:L-aspartate carbamoyltransferase	[c]: Carbamoyl phosphate + L-Aspartate --> N-Carbamoyl-L-aspartate + Orthophosphate + H+	0.0	Infinity
Carbamoyl-phosphate:L-ornithine carbamoyltransferase	[c]: Carbamoyl phosphate + L-ornithine <==> orthophosphate + L-Citrulline + H+	-Infinity	Infinity
L-Citrulline:L-aspartate ligase (AMP-forming)	[c]: ATP + L-Citrulline + L-Aspartate --> AMP + H+ + Diphosphate + N-(L-Arginino)succinate	0.0	Infinity
L-Glutamate 5-semialdehyde dehydratase (spontaneous)	[c]: L-Glutamate 5-semialdehyde <==> (S)-1-Pyrroline-5-carboxylate + H2O + H+	-Infinity	Infinity
L-Glutamate-5-semialdehyde:NADP+ 5-oxidoreductase (phosphorylationg)	[c]: NADP+ + L-Glutamate 5-semialdehyde + orthophosphate <==> L-Glutamyl 5-phosphate + H+ + NADPH	-Infinity	Infinity
L-Ornithine ammonia-lyase(cyclizing)	[c]: L-Ornithine --> NH3 + H+ + L-Proline	0.0	Infinity
N-(L-Argininosuccinate) arginie-lyase	[c]: N-(L-Arginino)succinate --> Fumarate + L-Arginine	0.0	Infinity
N2-Acetyl-L-ornithine amidohydrolase	[c]: H2O + N2-Acetyl-L-ornithine --> Acetate + L-Ornithine	0.0	Infinity
N2-Acetyl-L-ornithine:2-oxoglutarate aminotransferase	[c]: N2-Acetyl-L-ornithine + 2-Oxoglutarate <==> N-Acetyl-L-glutamate 5-semialdehyde + L-Glutamate	-Infinity	Infinity
N-Acetyl-L-glutamate-5-semialdehyde:NADP+ 5-oxidoreductase(phosphrylating)	[c]: NADP+ + N-Acetyl-L-glutamate 5-semialdehyde + orthophosphate <==> H+ + N-Acetyl-L-glutamate 5-phosphate + NADPH	-Infinity	Infinity
5-Methyltetrahydropteroyltri-L-glutamate:L-homocysteineS-methyltransferase	[c]: L-Homocysteine + 5-Methyltetrahydropteroyltri-L-glutamate --> Tetrahydropteroyltri-L-glutamate + L-Methionine	0.0	Infinity
Homoserine O-acetyltransferase	[c]: Acetyl-CoA + L-Homoserine <==> O-Acetyl-L-homoserine + CoA	-Infinity	Infinity
O-Acetyl-L-homoserine acetate-lyase (adding methanethiol)	[c]: Methanethiol + O-Acetyl-L-homoserine --> Acetate + L-Methionine + H+	0.0	Infinity
S-Adenosyl-L-homocysteine homocysteinylribohydrolase	[c]: H2O + S-Adenosyl-L-homocysteine --> S-Ribosyl-L-homocysteine + Adenine	0.0	Infinity
S-Adenosyl-L-homocysteine hydrolase	[c]: H2O + S-Adenosyl-L-homocysteine --> L-Homocysteine + Adenosine	0.0	Infinity
L-Alanine racemase	[c]: L-Alanine <==> D-Alanine	-Infinity	Infinity
L-Glutamate racemase	[c]: L-Glutamate <==> D-Glutamate	-Infinity	Infinity
UDP-N-acetylmuramate:L-Alanine ligase (ADP-forming)	[c]: L-Alanine + UDP-N-acetylmuramate + ATP --> ADP + UDP-N-acetylmuramoyl-L-alanine + Orthophosphate + H+	0.0	Infinity
UDP-N-acetylmuramoyl-L-Alanine:D-Glutamate ligase(ADP-forming)	[c]: UDP-N-acetylmuramoyl-L-alanine + D-Glutamate + ATP --> ADP + Orthophosphate + H+ + UDP-N-acetylmuramoyl-L-alanyl-D-glutamate	0.0	Infinity
Gamma-L-Glutamyl-L-cysteine:glycine ligase (ADP-forming)	[c]: Glycine + gamma-L-Glutamyl-L-cysteine + ATP --> ADP + Glutathione + Orthophosphate + H+	0.0	Infinity
L-Glutamate:L-cysteine gamma-ligase (ADP-forming)	[c]: L-Glutamate + ATP + L-Cysteine --> ADP + gamma-L-Glutamyl-L-cysteine + Orthophosphate + H+	0.0	Infinity
NADPH:oxidized-glutathione oxidoreductase	[c]: NADP+ + (2) Glutathione <==> Oxidized glutathione + H+ + NADPH	-Infinity	Infinity
5,10-Methylenetetrahydrofolate:glycine hydroxymethyltransferase	[c]: H2O + Glycine + 5,10-Methylenetetrahydrofolate <==> Tetrahydrofolate + L-Serine	-Infinity	Infinity
ATP:L-aspartate 4-phosphotransferase	[c]: L-Aspartate + ATP --> ADP + 4-Phospho-L-aspartate	0.0	Infinity
L-Aspartate-4-semialdehyde:NADP+ oxidoreductase (phosphorylating)	[c]: NADP+ + orthophosphate + L-Aspartate 4-semialdehyde <==> 4-Phospho-L-aspartate + H+ + NADPH	-Infinity	Infinity
L-Homoserine:NAD+ oxidoreductase	[c]: L-Homoserine + NAD+ <==> NADH + L-Aspartate 4-semialdehyde + H+	-Infinity	Infinity
L-O-Phosphoserine phosphohydrolase	[c]: O-Phospho-L-serine + H2O --> L-Serine + Orthophosphate	0.0	Infinity
O-Phospho-L-homoserine phospho-lyase (adding water)	[c]: H2O + O-Phospho-L-homoserine --> L-Threonine + Orthophosphate	0.0	Infinity
1-(5-Phospho-D-ribosyl)-ATP:pyrophosphate phosphoribosyl-transferase	[c]: Phosphoribosyl-ATP + Diphosphate <==> 5-Phospho-alpha-D-ribose 1-diphosphate + ATP	-Infinity	Infinity
Imidazole glycerol phosphate synthase	[c]: L-Glutamine + N-(5'-Phospho-D-1'-ribulosylformimino)-5-amino-1-(5''-phospho-D-ribosyl)-4-imidazolecarboxamide --> 1-(5'-Phosphoribosyl)-5-amino-4-imidazolecarboxamide + L-Glutamate + D-erythro-1-(Imidazol-4-yl)glycerol 3-phosphate + H+	0.0	Infinity
5-Amino-2-oxopentanoate:2-oxoglutarate aminotransferase (R)	[c]: 3-(Imidazol-4-yl)-2-oxopropyl phosphate + L-Glutamate --> L-Histidinol phosphate + 2-Oxoglutarate	0.0	Infinity
D-erythro-1-(Imidazol-4-yl)glycerol 3-phosphate hydro-lyase	[c]: D-erythro-1-(Imidazol-4-yl)glycerol 3-phosphate --> 3-(Imidazol-4-yl)-2-oxopropyl phosphate + H2O	0.0	Infinity
L-Histidinol:NAD+ oxidoreductase	[c]: H2O + L-Histidinol + (2) NAD+ --> (2) NADH + L-Histidine + (3) H+	0.0	Infinity
L-Histidinol-phosphate phosphohydrolase	[c]: H2O + L-Histidinol phosphate --> L-Histidinol + Orthophosphate	0.0	Infinity
N-(5'-Phospho-D-ribosylformimino)-5-amino-1-(5''-phospho-D-ribosyl)-4-imidazolecarboxamide ketol-isomerase	[c]: 5-(5-Phospho-D-ribosylaminoformimino)-1-(5-phosphoribosyl)-imidazole-4-carboxamide <==> N-(5'-Phospho-D-1'-ribulosylformimino)-5-amino-1-(5''-phospho-D-ribosyl)-4-imidazolecarboxamide	-Infinity	Infinity
Phosphoribosyl-AMP 1,6-hydrolase	[c]: H2O + Phosphoribosyl-AMP --> 5-(5-Phospho-D-ribosylaminoformimino)-1-(5-phosphoribosyl)-imidazole-4-carboxamide + (4) H+	0.0	Infinity
Phosphoribosyl-ATP pyrophosphohydrolase	[c]: H2O + Phosphoribosyl-ATP + (3) H+ --> Phosphoribosyl-AMP + Diphosphate	0.0	Infinity
2,3,4,5-Tetrahydrodipicolinate:NADP+ oxidoreductase (R)	[c]: 2,3-Dihydrodipicolinate + H+ + NADPH --> NADP+ + 2,3,4,5-Tetrahydrodipicolinate	0.0	Infinity
L-Aspartate-4-semialdehyde hydro-lyase (adding pyruvate andcyclizing)	[c]: L-Aspartate 4-semialdehyde + Pyruvate --> (2) H2O + 2,3-Dihydrodipicolinate + H+	0.0	Infinity
LL-2,6-Diaminoheptanedioate 2-epimerase	[c]: LL-2,6-Diaminoheptanedioate <==> meso-2,6-Diaminoheptanedioate	-Infinity	Infinity
Meso-2,6-Diaminoheptanedioate carboxy-lyase	[c]: meso-2,6-Diaminoheptanedioate + H+ --> CO2 + L-Lysine	0.0	Infinity
N-Succinyl-L-2,6-diaminoheptanedioate:2-ocoglytarateamino-transferase	[c]: N-Succinyl-LL-2,6-diaminoheptanedioate + 2-Oxoglutarate <==> N-Succinyl-2-L-amino-6-oxoheptanedioate + L-Glutamate	-Infinity	Infinity
N-Succinyl-LL-2,6-diaminoheptanedioate amidohydrolase	[c]: H2O + N-Succinyl-LL-2,6-diaminoheptanedioate --> LL-2,6-Diaminoheptanedioate + Succinate	0.0	Infinity
Succinyl-CoA:2,3,4,5-tetrahydropyridine-2-carboxylateN-succinyltransferase	[c]: H2O + 2,3,4,5-Tetrahydrodipicolinate + Succinyl-CoA --> N-Succinyl-2-L-amino-6-oxoheptanedioate + CoA	0.0	Infinity
UDP-N-acetylmuramoyl-L-alanyl-D-glutamate:meso-2,6-diaminoheptanedioate ligase (ADP-forming)	[c]: meso-2,6-Diaminoheptanedioate + ATP + UDP-N-acetylmuramoyl-L-alanyl-D-glutamate --> UDP-N-acetylmuramoyl-L-alanyl-D-gamma-glutamyl-meso-2,6-diaminopimelate + ADP + Orthophosphate + H+	0.0	Infinity
L-Phenylalanine,tetrahydrobiopterin:oxygen oxidoreductase(4-hydroxylating)	[c]: Tetrahydrobiopterin + L-Phenylalanine + Oxygen --> L-Tyrosine + H2O + Dihydrobiopterin	0.0	Infinity
L-Phenylalanine:2-oxoglutarate aminotransferase	[c]: L-Phenylalanine + 2-Oxoglutarate <==> Phenylpyruvate + L-Glutamate	-Infinity	Infinity
1-(2-Carboxyphenylamino)-1-deoxy-D-ribulose-5-phosphatecarboxy-lyase(cyclizing)	[c]: 1-(2-Carboxyphenylamino)-1'-deoxy-D-ribulose 5'-phosphate + H+ --> CO2 + H2O + Indoleglycerol phosphate	0.0	Infinity
2-Dehydro-3-deoxy-D-arabino-heptonate 7-phosphate phosphate-lyase(cyclyzing)	[c]: 2-Dehydro-3-deoxy-D-arabino-heptonate 7-phosphate --> 3-Dehydroquinate + Orthophosphate	0.0	Infinity
3-Dehydroquinate hydro-lyase	[c]: 3-Dehydroquinate <==> H2O + 3-Dehydroshikimate	-Infinity	Infinity
5-O-(1-Carboxyvinyl)-3-phosphoshikimate phosphate-lyase	[c]: 5-O-(1-Carboxyvinyl)-3-phosphoshikimate --> Chorismate + Orthophosphate	0.0	Infinity
ATP:shikimate 3-phosphotransferase	[c]: Shikimate + ATP --> ADP + Shikimate 3-phosphate + H+	0.0	Infinity
Chorismate pyruvate-lyase (amino-accepting)	[c]: L-Glutamine + Chorismate --> L-Glutamate + Anthranilate + H+ + Pyruvate	0.0	Infinity
Chorismate pyruvatemutase	[c]: Chorismate --> Prephenate	0.0	Infinity
Indole hydro-lyase (adding indoleglycerol-phosphate)	[c]: D-Glyceraldehyde 3-phosphate + Indole <==> Indoleglycerol phosphate	-Infinity	Infinity
L-Arogenate hydro-lyase (decarboxylating)	[c]: L-Arogenate --> H2O + CO2 + L-Phenylalanine	0.0	Infinity
L-Aspartate:2-oxoglutarate aminotransferase (R)	[c]: H+ + L-Aspartate + Prephenate --> Oxaloacetate + L-Arogenate	0.0	Infinity
L-Serine hydro-lyase (adding indoleglycerol-phosphate)	[c]: L-Serine + Indoleglycerol phosphate <==> H2O + L-Tryptophan + D-Glyceraldehyde 3-phosphate	-Infinity	Infinity
L-Serine hydro-lyase (adding indoleglycerol-phosphate)	[c]: L-Serine + Indole --> H2O + L-Tryptophan	0.0	Infinity
N-(5-Phospho-beta-D-ribosyl)anthranilate ketol-isomerase	[c]: N-(5-Phospho-D-ribosyl)anthranilate --> 1-(2-Carboxyphenylamino)-1'-deoxy-D-ribulose 5'-phosphate	0.0	Infinity
N-(5-Phospho-D-ribosyl)anthranilate:pyrophosphatephosphoribosyl-transferase	[c]: N-(5-Phospho-D-ribosyl)anthranilate + Diphosphate <==> 5-Phospho-alpha-D-ribose 1-diphosphate + Anthranilate	-Infinity	Infinity
Phosphoenolpyruvate:3-phosphoshikimate5-O-(1-carboxyvinyl)-transferase	[c]: Phosphoenolpyruvate + Shikimate 3-phosphate <==> orthophosphate + 5-O-(1-Carboxyvinyl)-3-phosphoshikimate	-Infinity	Infinity
Phosphoenolpyruvate:D-erythrose-4-phosphateC-(1-carboxyvinyl)transferase (phosphate hydrolysing,2-carboxy-2-oxoethyl-forming)	[c]: Phosphoenolpyruvate + H2O + D-Erythrose 4-phosphate --> 2-Dehydro-3-deoxy-D-arabino-heptonate 7-phosphate + Orthophosphate	0.0	Infinity
Prephenate hydro-lyase (decarboxylating)	[c]: H+ + Prephenate --> CO2 + H2O + Phenylpyruvate	0.0	Infinity
Quinate:NAD+ 5-oxidoreductase	[c]: Quinate + NAD+ <==> NADH + 3-Dehydroquinate + H+	-Infinity	Infinity
Shikimate:NADP+ 5-oxidoreductase	[c]: NADP+ + Shikimate <==> 3-Dehydroshikimate + H+ + NADPH	-Infinity	Infinity
(R)-2,3-Dihydroxy-3-methylbutanoate hydro-lyase	[c]: (R)-2,3-Dihydroxy-3-methylbutanoate --> H2O + 3-Methyl-2-oxobutanoate	0.0	Infinity
(R)-2,3-Dihydroxy-3-methylbutanoate:NADP+ oxidoreductase(isomerizing)	[c]: (R)-2,3-Dihydroxy-3-methylbutanoate + NADP+ <==> (R)-3-Hydroxy-3-methyl-2-oxobutanoate + NADPH	-Infinity	Infinity
(R)-2,3-Dihydroxy-3-methylpentanoate hydro-lyase	[c]: (R)-2,3-Dihydroxy-3-methylpentanoate --> H2O + (R)-2-Oxo-3-methylpentanoate	0.0	Infinity
(S)-2-Acetolactate methylmutase	[c]: (S)-2-Acetolactate + H+ <==> (R)-3-Hydroxy-3-methyl-2-oxobutanoate	-Infinity	Infinity
2-Isopropylmalate hydro-lyase	[c]: 2-Isopropylmalate <==> H2O + 2-Isopropylmaleate	-Infinity	Infinity
3-Isopropylmalate hydro-lyase	[c]: 3-Isopropylmalate <==> H2O + 2-Isopropylmaleate	-Infinity	Infinity
3-Isopropylmalate:NAD+ oxidoreductase	[c]: 3-Isopropylmalate + NAD+ <==> NADH + (2S)-2-Isopropyl-3-oxosuccinate + H+	-Infinity	Infinity
3-Isopropylmalate dehydrogenase	[c]: (2S)-2-Isopropyl-3-oxosuccinate + H+ --> CO2 + 4-Methyl-2-oxopentanoate	0.0	Infinity
Ketol-acid reductoisomerase (2-Aceto-2-hydroxybutanoate)	[c]: (S)-2-Aceto-2-hydroxybutanoate + H+ + NADPH --> NADP+ + (R)-2,3-Dihydroxy-3-methylpentanoate	0.0	Infinity
L-Aspartate 1-carboxy-lyase	[c]: H+ + L-Aspartate --> CO2 + beta-Alanine	0.0	Infinity
Acetyl-CoA:D-glucosamine-1-phosphate N-acetyltransferase	[c]: Acetyl-CoA + D-Glucosamine 1-phosphate --> N-Acetyl-alpha-D-glucosamine 1-phosphate + CoA + H+	0.0	Infinity
D-Glucosamine 1-phosphate 1,6-phosphomutase	[c]: D-Glucosamine 1-phosphate <==> D-Glucosamine 6-phosphate	-Infinity	Infinity
L-Glutamine:D-fructose-6-phosphate aminotransferase (hexoseisomerizing)	[c]: L-Glutamine + D-Fructose 6-phosphate <==> D-Glucosamine 6-phosphate + L-Glutamate	-Infinity	Infinity
N-Acetyl-D-glucosamine-6-phosphate amidohydrolase	[c]: H2O + N-Acetyl-D-glucosamine 6-phosphate --> D-Glucosamine 6-phosphate + Acetate	0.0	Infinity
Phosphoenolpyruvate:UDP-N-acetyl-D-glucosamine1-carboxyvinyl-transferase	[c]: Phosphoenolpyruvate + UDP-N-acetyl-D-glucosamine --> UDP-N-acetyl-3-(1-carboxyvinyl)-D-glucosamine + Orthophosphate	0.0	Infinity
UTP:N-acetyl-alpha-D-glucosamine-1-phosphate uridylyltransferase	[c]: N-Acetyl-alpha-D-glucosamine 1-phosphate + UTP --> UDP-N-acetyl-D-glucosamine + H+ + Diphosphate	0.0	Infinity
dTDP-4-dehydro-6-deoxy-D-glucose 3,5-epimerase	[c]: 4,6-Dideoxy-4-oxo-dTDP-D-glucose <==> dTDP-4-dehydro-6-deoxy-L-mannose	-Infinity	Infinity
D-Alanine-D-alanine ligase	[c]: (2) D-Alanine + ATP <==> D-Alanyl-D-alanine + ADP + orthophosphate + H+	-Infinity	Infinity
Peptidoglycan subunit synthesis	[c]: Undecaprenyl-diphospho-N-acetylmuramoyl-(N-acetylglucosamine)-L-alanyl-D-glutamyl-meso-2,6-diaminopimeloyl-D-alanyl-D-alanine --> Undecaprenyl diphosphate + H+ + peptido_EC	0.0	Infinity
UDP MurAc(oyl-L-Ala-D-gamma-Glu-L-Lys-D-Ala-D-Ala):undecaprenyl-phosphate phospho-N-acetylmuramoyl-pentapeptide-transferase	[c]: UDP-N-acetylmuramoyl-L-alanyl-D-glutamyl-6-carboxy-L-lysyl-D-alanyl-D-alanine + Undecaprenyl phosphate <==> UMP + Undecaprenyl-diphospho-N-acetylmuramoyl-L-alanyl-D-glutamyl-meso-2,6-diaminopimeloyl-D-alanyl-D-alanine	-Infinity	Infinity
UDP-N-acetylmuramate:NADP+ oxidoreductase (R)	[c]: NADH + UDP-N-acetyl-3-(1-carboxyvinyl)-D-glucosamine + H+ --> NAD+ + UDP-N-acetylmuramate	0.0	Infinity
UDP-N-acetylmuramoyl-L-alanyl-D-glutamyl-meso-2,6-diaminoheptanedioate:D-alanyl-D-alanine ligase(ADP-forming)	[c]: UDP-N-acetylmuramoyl-L-alanyl-D-gamma-glutamyl-meso-2,6-diaminopimelate + D-Alanyl-D-alanine + ATP --> ADP + UDP-N-acetylmuramoyl-L-alanyl-D-glutamyl-6-carboxy-L-lysyl-D-alanyl-D-alanine + Orthophosphate + H+	0.0	Infinity
UDP-N-acetyl-D-glucosamine:N-acetyl-alpha-D-muramyl(oyl-L-Ala-gamma-	[c]: UDP-N-acetyl-D-glucosamine + Undecaprenyl-diphospho-N-acetylmuramoyl-L-alanyl-D-glutamyl-meso-2,6-diaminopimeloyl-D-alanyl-D-alanine --> Undecaprenyl-diphospho-N-acetylmuramoyl-(N-acetylglucosamine)-L-alanyl-D-glutamyl-meso-2,6-diaminopimeloyl-D-alanyl-D-alanine + H+ + UDP	0.0	Infinity
D-Mannose 6-phosphate 1,6-phosphomutase	[c]: D-Mannose 6-phosphate <==> D-Mannose 1-phosphate	-Infinity	Infinity
GDP:D-mannose-1-phosphate guanylyltransferase	[c]: D-Mannose 1-phosphate + H+ + GDP --> GDPmannose + Orthophosphate	0.0	Infinity
GDPmannose 4,6-hydro-lyase	[c]: GDPmannose --> H2O + GDP-4-dehydro-6-deoxy-D-mannose	0.0	Infinity
UDPglucose 4-epimerase	[c]: UDPglucose <==> UDP-D-galactose	-Infinity	Infinity
dTDP-glucose 4,6-dehydratase	[c]: dTDPglucose --> H2O + 4,6-Dideoxy-4-oxo-dTDP-D-glucose	0.0	Infinity
dTTP:alpha-D-glucose-1-phosphate thymidylyltransferase	[c]: D-Glucose 1-phosphate + dTTP + H+ <==> Diphosphate + dTDPglucose	-Infinity	Infinity
Uridine-5-diphospho-beta-(4-amino-4-deoxy-L-arabinose) formyltransferase	[c]: 10-Formyltetrahydrofolate + uridine-5-diphospho-beta-(4-amino-4-deoxy-L-arabinose) --> Tetrahydrofolate + UDP-L-(4-amino-4-deoxy-L-arabinose)-N-Formyl	0.0	Infinity
UDP-4-deoxy-4-formamido-L-arabinose:undecaprenyl-phosphate	[c]: Undecaprenyl phosphate + UDP-L-(4-amino-4-deoxy-L-arabinose)-N-Formyl --> undecaprenylphosphate-L-(4-amino-4-deoxy-L-arabinose)-N-Formyl + UDP	0.0	Infinity
Oxidative decarboxylation of UDPglucuronate	[c]: NAD+ + UDPglucuronate --> CO2 + NADH + uridine 5-(beta-L-threo-pentapyranosyl-4-ulose diphosphate + H+	0.0	Infinity
Transaminataion of 4'-keto moiety	[c]: uridine 5-(beta-L-threo-pentapyranosyl-4-ulose diphosphate + L-Glutamate --> 2-Oxoglutarate + uridine-5-diphospho-beta-(4-amino-4-deoxy-L-arabinose)	0.0	Infinity
Undecaprenylphosphate-L-(4-amino-4-deoxy-L-arabinose)-N-Formyl formylase	[c]: H2O + undecaprenylphosphate-L-(4-amino-4-deoxy-L-arabinose)-N-Formyl --> undecaprenylphosphate-L-(4-amino-4-deoxy-L-arabinose) + Formate	0.0	Infinity
4-Amino-4-deoxy-L-arabinotransferase (LPS lipid A modification)	[c]: undecaprenylphosphate-L-(4-amino-4-deoxy-L-arabinose) + BCJ_Core_LipidA --> BCJ_acolipa + Undecaprenyl phosphate	0.0	Infinity
ADP-D-glycero-D-manno-heptose 6-epimerase	[c]: ADP-D-glycero-D-manno-heptose --> ADP-L-glycero-D-manno-heptose	0.0	Infinity
Heptose 1-phosphate adenyltransferase	[c]: D-Glycero-D-manno-heptose 1-phosphate + H+ + ATP --> ADP-D-glycero-D-manno-heptose + Diphosphate	0.0	Infinity
Heptose 7-phosphate kinase	[c]: D-Glycero-D-manno-heptose 7-phosphate + ATP --> ADP + D-Glycero-D-manno-heptose 1,7-bisphosphate + H+	0.0	Infinity
D-glycero-D-manno-heptose 1,7-bisphosphate phosphatase	[c]: H2O + D-Glycero-D-manno-heptose 1,7-bisphosphate --> D-Glycero-D-manno-heptose 1-phosphate + Orthophosphate	0.0	Infinity
dTDP-6-deoxy-L-mannose:NADP+ 4-oxidoreductase (R)	[c]: dTDP-4-dehydro-6-deoxy-L-mannose + H+ + NADPH --> NADP+ + dTDP-6-deoxy-L-mannose	0.0	Infinity
Phosphoheptose isomerase	[c]: Sedoheptulose 7-phosphate --> D-Glycero-D-manno-heptose 7-phosphate	0.0	Infinity
Nucleotide sugar epimerase/dehydratase	[c]: UDP-N-acetyl-D-glucosamine + H+ + NADPH --> NADP+ + UDP-N-acetyl-D-quinovosamine + H2O	0.0	Infinity
Undecaprenyl-diphosphate phosphohydrolase	[c]: Undecaprenyl diphosphate + H2O <==> Undecaprenyl phosphate + orthophosphate + H+	-Infinity	Infinity
Kdo Oxidation	[c]: KDO2-Lipid4 + O2 + 2-oxoglutarate --> KDO-KO-Lipid4 + succinate + CO2	0.0	Infinity
(KDO)-(KO)-(lauroyl)-lipid iva acyltransferase	[c]: KDO-KO-lipid4 + Myristoyl-ACP (n-C14:0ACP) --> KDO-KO-lipid (A) + ACP	0.0	Infinity
2-Dehydro-3-deoxy-D-octonate-8-phosphateD-arabinose-5-phosphate-lyase (pyruvate-phosphorylating) (R)	[c]: D-Arabinose 5-phosphate + Phosphoenolpyruvate + H2O --> 3-Deoxy-D-manno-octulosonate 8-phosphate + Orthophosphate	0.0	Infinity
3-Deoxy-D-manno-octulosonic-acid transferase	[c]: CMP-3-deoxy-D-manno-octulosonate + 3-Deoxy-D-manno-octulosonyl-lipid IV(A) --> KDO2-lipid4 + CMP + H+	0.0	Infinity
UDP-3-O-(3-hydroxymyristoyl)glucosamine acyltransferase	[c]: R-3-hydroxy-hexadecanoyl-ACP + UDP-3-O-(3-hydroxytetradecanoyl)-D-glucosamine --> UDP-2,3-bis(3-hydroxytetradecanoyl)glucosamine + ACP + H+	0.0	Infinity
UDP-2,3-bis(3-hydroxytetradecanoyl)glucosamine diphosphatase	[c]: H2O + UDP-2,3-bis(3-hydroxytetradecanoyl)glucosamine --> 2,3-Bis(3-hydroxytetradecanoyl)-beta-D-glucosaminyl 1-phosphate + UMP + (2) H+	0.0	Infinity
UDP-N-acetylglucosamine acyltransferase	[c]: (R)-3-Hydroxytetradecanoyl-ACP + UDP-N-acetyl-D-glucosamine --> ACP + UDP-3-O-(3-hydroxytetradecanoyl)-N-acetylglucosamine	0.0	Infinity
3-Deoxy-D-manno-octulosonate-8-phosphate 8-phosphohydrolase	[c]: 3-Deoxy-D-manno-octulosonate 8-phosphate + H2O --> 3-Deoxy-D-manno-octulosonate + Orthophosphate	0.0	Infinity
3-Deoxy-D-manno-octulosonic acid transferase	[c]: Lipid IV(A) + CMP-3-deoxy-D-manno-octulosonate --> CMP + 3-Deoxy-D-manno-octulosonyl-lipid IV(A) + H+	0.0	Infinity
CTP:3-deoxy-D-manno-octulosonate cytidylyltransferase	[c]: 3-Deoxy-D-manno-octulosonate + CTP --> Diphosphate + CMP-3-deoxy-D-manno-octulosonate	0.0	Infinity
Tetraacyldisaccharide 4'kinase	[c]: ATP + Lipid A disaccharide --> ADP + Lipid IV(A) + H+	0.0	Infinity
UDP-2,3-bis(3-hydroxytetradecanoyl)-beta-D-glucosamine:2,3-bis-(3-hydroxytetradecanoyl)-beta-D-glucosaminyl-1-phosphate	[c]: 2,3-Bis(3-hydroxytetradecanoyl)-beta-D-glucosaminyl 1-phosphate + UDP-2,3-bis(3-hydroxytetradecanoyl)glucosamine --> H+ + Lipid A disaccharide + UDP	0.0	Infinity
UDP-3-O-[3-hydroxymyristoyl] N-acetylglucosamine deacetylase	[c]: H2O + UDP-3-O-(3-hydroxytetradecanoyl)-N-acetylglucosamine --> Acetate + UDP-3-O-(3-hydroxytetradecanoyl)-D-glucosamine	0.0	Infinity
BCJ: KDO-KO-Lipid A _Core Synthesis	[c]: KDO-KO-lipid (A) + UDP-N-acetyl-D-quinovosamine + UDP-D-galactose + (2) UDPglucose + (5) ADP-L-glycero-D-manno-heptose + dTDP-6-deoxy-L-mannose --> (5) ADP + dTDP + BCJ_Core_LipidA + (6) H+ + (4) UDP	0.0	Infinity
UDPglucose:NAD+ oxidoreductase	[c]: H2O + (2) NAD+ + UDPglucose --> (2) NADH + UDPglucuronate + (3) H+	0.0	Infinity
UTP:alpha-D-glucose-1-phosphate uridylyltransferase	[c]: UTP + D-Glucose 1-phosphate + H+ <==> UDPglucose + Diphosphate	-Infinity	Infinity
Succinamic acid amidohydrolase	[c]: Succinamic Acid + H2O <==> Succinate + NH3	-Infinity	Infinity
(S)-Malate hydro-lyase	[c]: (S)-Malate <==> Fumarate + H2O	-Infinity	Infinity
(S)-Malate:NAD+ oxidoreductase	[c]: (S)-Malate + NAD+ <==> Oxaloacetate + NADH + H+	-Infinity	Infinity
2-Oxoglutarate:Thiamin diphosphate 2-oxidoreductase(decarboxylatingand acceptor-succinylating)	[c]: 2-Oxoglutarate + H+ + Thiamin diphosphate --> 3-Carboxy-1-hydroxypropyl-ThPP + CO2	0.0	Infinity
3-Carboxy-1-hydroxypropyl-ThPP:lipoamde2-oxidoreductase(decarboxylating and acceptor-succinylating)	[c]: Lipoamide + 3-Carboxy-1-hydroxypropyl-ThPP --> S-Succinyldihydrolipoamide + Thiamin diphosphate	0.0	Infinity
Citrate hydro-lyase	[c]: Citrate + (3) H+ <==> H2O + cis-Aconitate	-Infinity	Infinity
Citrate oxaloacetate-lyase ((pro-3S)-CH2COO leads to acetyl-CoA)	[c]: Citrate + CoA + H+ <==> Acetyl-CoA + H2O + Oxaloacetate	-Infinity	Infinity
Isocitrate hydro-lyase	[c]: Isocitrate + (3) H+ <==> H2O + cis-Aconitate	-Infinity	Infinity
Isocitrate:NADP+ oxidoreductase (decarboxylating)	[c]: NADP+ + Isocitrate + (2) H+ <==> Oxalosuccinate + NADPH	-Infinity	Infinity
Oxalosuccinate:NADP+ oxidoreductase (decarboxylating)	[c]: Oxalosuccinate <==> CO2 + 2-Oxoglutarate + (2) H+	-Infinity	Infinity
Succinate:(acceptor) oxidoreductase	[c]: Succinate + FAD <==> Fumarate + FADH2	-Infinity	Infinity
Succinate:CoA ligase (ADP-forming)	[c]: Succinate + CoA + ATP <==> ADP + Succinyl-CoA + orthophosphate	-Infinity	Infinity
Succinyl-CoA:dihydrolipoamide S-succinyltransferase	[c]: Dihydrolipoamide + Succinyl-CoA <==> S-Succinyldihydrolipoamide + CoA	-Infinity	Infinity
2-(alpha-Hydroxyethyl)thiamine diphosphate pyruvate-lyase(carboxylating) (R)	[c]: H+ + Thiamin diphosphate + Pyruvate --> CO2 + 2-(alpha-Hydroxyethyl)thiamine diphosphate	0.0	Infinity
2-Phospho-D-glucerate hydro-lyase	[c]: 2-Phospho-D-glycerate <==> Phosphoenolpyruvate + H2O	-Infinity	Infinity
2-Phospho-D-glycerate 2,3-phosphomutase	[c]: 2-Phospho-D-glycerate <==> 3-Phospho-D-glycerate	-Infinity	Infinity
3-Phospho-D-glycerate:NAD+ 2-oxidoreductase	[c]: 3-Phospho-D-glycerate + NAD+ --> NADH + 3-Phosphonooxypyruvate + H+	0.0	Infinity
Acetate:CoA ligase (AMP-forming)	[c]: CoA + Acetate + ATP --> Acetyl-CoA + AMP + Diphosphate	0.0	Infinity
ATP:3-phospho-D-glycerate 1-phosphotransferase	[c]: 3-Phospho-D-glycerate + ATP <==> ADP + 1,3-Bisphospho-D-glycerate	-Infinity	Infinity
ATP:D-fructose-6-phosphate 1-phosphotransferase	[c]: D-Fructose 6-phosphate + ATP --> ADP + D-Fructose 1,6-bisphosphate + H+	0.0	Infinity
ATP:D-fructose-6-phosphate 1-phosphotransferase	[c]: beta-D-Fructose 6-phosphate + (3) H+ + ATP --> ADP + beta-D-Fructose 1,6-bisphosphate	0.0	Infinity
ATP:pyruvate O2-phosphotransferase (R)	[c]: ADP + Phosphoenolpyruvate + H+ --> ATP + Pyruvate	0.0	Infinity
beta-D-Fructose 1,6-bisphosphate D-glyceraldehyde-3-phosphate-lyase	[c]: D-Fructose 1,6-bisphosphate <==> Dihydroxyacetone phosphate + (4) H+ + D-Glyceraldehyde 3-phosphate	-Infinity	Infinity
D-Fructose 1-phosphate D-glyceraldehyde-3-phosphate-lyase	[c]: D-Fructose 1-phosphate <==> D-Glyceraldehyde + Dihydroxyacetone phosphate	-Infinity	Infinity
D-Fructose-1,6-bisphosphate 1-phosphohydrolase	[c]: H2O + D-Fructose 1,6-bisphosphate --> D-Fructose 6-phosphate + Orthophosphate	0.0	Infinity
D-Glyceraldehyde-3-phosphate ketol-isomerase	[c]: D-Glyceraldehyde 3-phosphate <==> Dihydroxyacetone phosphate	-Infinity	Infinity
D-Glyceraldehyde-3-phosphate:NAD+ oxidoreductase(phosphorylating)	[c]: NAD+ + orthophosphate + D-Glyceraldehyde 3-phosphate <==> NADH + H+ + 1,3-Bisphospho-D-glycerate	-Infinity	Infinity
Fructose-1-phosphate kinase	[c]: D-Fructose 1-phosphate + ATP --> ADP + D-Fructose 1,6-bisphosphate + H+	0.0	Infinity
Glycogen synthase (ADPglucose)	[c]: ADPglucose --> ADP + H+ + Glycogen	0.0	Infinity
ITP:oxaloacetate carboxy-lyase (transphosphorylating)	[c]: Oxaloacetate + ITP <==> Phosphoenolpyruvate + CO2 + IDP	-Infinity	Infinity
L-Lactate dehydrogenase (ubiquinone)	[c]: (L)-Lactate + Ubiquinone-8 --> Ubiquinol-8 + Pyruvate	0.0	Infinity
ATP:D-ribose 5-phosphotransferase	[c]: ADP + H+ + 2-Deoxy-D-ribose 5-phosphate <==> Deoxyribose + ATP	-Infinity	Infinity
2-Deoxy-D-ribose-5-phosphate acetaldehyde-lyase	[c]: 2-Deoxy-D-ribose 5-phosphate <==> Acetaldehyde + D-Glyceraldehyde 3-phosphate	-Infinity	Infinity
6-Phospho-D-gluconate hydro-lyase	[c]: 6-Phospho-D-gluconate --> H2O + 2-Dehydro-3-deoxy-6-phospho-D-gluconate	0.0	Infinity
6-Phospho-D-gluconate:NADP+ 2-oxidoreductase (decarboxylating)	[c]: NADP+ + 6-Phospho-D-gluconate --> CO2 + D-Ribulose 5-phosphate + NADPH	0.0	Infinity
6-Phospho-D-glucono-1,5-lactone lactonohydrolase	[c]: H2O + D-Glucono-1,5-lactone 6-phosphate --> 6-Phospho-D-gluconate + H+	0.0	Infinity
ATP:2-Dehydro-3-deoxy-D-gluconate 6-phosphotransferase	[c]: 2-Dehydro-3-deoxy-D-gluconate + ATP --> ADP + 2-Dehydro-3-deoxy-6-phospho-D-gluconate + H+	0.0	Infinity
ATP:D-Gluconate 6-phosphotransferase	[c]: D-Gluconic acid + ATP --> ADP + 6-Phospho-D-gluconate + H+	0.0	Infinity
ATP:D-ribose 5-phosphotransferase	[c]: D-Ribose + ATP --> ADP + D-Ribose 5-phosphate + H+	0.0	Infinity
ATP:D-ribose-5-phosphate pyrophosphotransferase	[c]: D-Ribose 5-phosphate + ATP <==> AMP + 5-Phospho-alpha-D-ribose 1-diphosphate + H+	-Infinity	Infinity
beta-D-Glucose:NAD+ 1-oxoreductase	[c]: NAD+ + beta-D-Glucose <==> NADH + D-Glucono-1,5-lactone + H+	-Infinity	Infinity
beta-D-Glucose:NADP+ 1-oxoreductase	[c]: NADP+ + beta-D-Glucose <==> D-Glucono-1,5-lactone + H+ + NADPH	-Infinity	Infinity
D-Arabinose-5-phosphate ketol-isomerase	[c]: D-Arabinose 5-phosphate <==> D-Ribulose 5-phosphate	-Infinity	Infinity
D-Ribose-5-phosphate ketol-isomerase	[c]: D-Ribose 5-phosphate <==> D-Ribulose 5-phosphate	-Infinity	Infinity
D-Ribulose-5-phosphate 3-epimerase	[c]: D-Ribulose 5-phosphate <==> D-Xylulose 5-phosphate	-Infinity	Infinity
Sedoheptulose-7-phosphate:D-glyceraldehyde-3-phosphateglyceronetransferase	[c]: Sedoheptulose 7-phosphate + D-Glyceraldehyde 3-phosphate <==> D-Erythrose 4-phosphate + D-Fructose 6-phosphate	-Infinity	Infinity
Sedoheptulose-7-phosphate:D-glyceraldehyde-3-phosphateglycolaldehyde transferase	[c]: Sedoheptulose 7-phosphate + D-Glyceraldehyde 3-phosphate <==> D-Xylulose 5-phosphate + D-Ribose 5-phosphate	-Infinity	Infinity
Sedoheptulose-7-phosphate:D-glyceraldehyde-3-phosphateglycolaldehyde transferase	[c]: D-Fructose 6-phosphate + D-Glyceraldehyde 3-phosphate <==> D-Xylulose 5-phosphate + D-Erythrose 4-phosphate	-Infinity	Infinity
Orthophosphate:oxaloacetate carboxyl-lyase (phosphorylating)	[c]: Oxaloacetate + orthophosphate + H+ <==> Phosphoenolpyruvate + H2O + CO2	-Infinity	Infinity
alpha,alpha-Trehalose glucohydrolase	[c]: alpha,alpha-Trehalose + H2O --> (2) D-Glucose	0.0	Infinity
ATP:alpha-D-glucose-1-phosphate adenyltransferase	[c]: D-Glucose 1-phosphate + H+ + ATP --> ADPglucose + Diphosphate	0.0	Infinity
Sucrose 6-phosphate fructohydrolase	[c]: H2O + Sucrose 6-phosphate + (2) H+ <==> D-Glucose 6-phosphate + D-Fructose	-Infinity	Infinity
Trehalose-6-phosphate phosphohydrolase	[c]: H2O + alpha,alpha'-Trehalose 6-phosphate --> alpha,alpha-Trehalose + Orthophosphate	0.0	Infinity
UDPglucose:D-glucose-6-phosphate 1-alpha-D-glucosyltransferase	[c]: D-Glucose 6-phosphate + UDPglucose --> alpha,alpha'-Trehalose 6-phosphate + UDP	0.0	Infinity
Hydorogen-peroxide:hydrogen-peroxide oxidoreductase	[c]: (2) H2O2 --> (2) H2O + Oxygen	0.0	Infinity
Pyridoxine 5-phosphate:oxygen oxidoreductase (deaminating)	[c]: Oxygen + Pyridoxine phosphate --> H2O2 + Pyridoxal phosphate	0.0	Infinity
Superoxide:superoxide oxidoreductase	[c]: (2) O2.- + (2) H+ --> H2O2 + Oxygen	0.0	Infinity
2-Nitropropane:oxygen 2-oxidoreductase	[c]: Oxygen + (2) 2-Nitropropane <==> (2) Nitrite + (2) Acetone + (2) H+	-Infinity	Infinity
Ammonium-hydroxide:NADP+ oxidoreductase (R)	[c]: (3) NADH + Nitrite + (4) H+ --> H2O + (3) NAD+ + NH4OH	0.0	Infinity
Carbonic acid hydro-lyase	[c]: Carbonic acid <==> CO2 + H2O	-Infinity	Infinity
Cyanate C-N-lyase	[c]: Cyanate + HCO3- + H+ <==> CO2 + Carbamate	-Infinity	Infinity
Deamino-NAD+:ammonia ligase (AMP-forming)	[c]: Deamino-NAD+ + NH3 + ATP --> AMP + NAD+ + Diphosphate	0.0	Infinity
Glycine synthase	[c]: Glycine + Tetrahydrofolate + NAD+ <==> NADH + CO2 + NH4+ + 5,10-Methylenetetrahydrofolate	-Infinity	Infinity
L-Cystathionine L-homocysteine-lyase (deaminating)	[c]: L-Cystathionine + H2O --> NH4+ + L-Homocysteine + Pyruvate	0.0	Infinity
L-Glutamate:ammonia ligase (ADP-forming)	[c]: L-Glutamate + NH3 + ATP --> L-Glutamine + ADP + Orthophosphate	0.0	Infinity
L-Glutamate:ferredoxin oxidoreductase (transaminating)	[c]: (2) L-Glutamate --> L-Glutamine + 2-Oxoglutarate + (2) H+	0.0	Infinity
L-Glutamate:NAD+ oxidoreductase (deaminating)	[c]: H2O + NAD+ + L-Glutamate <==> NADH + 2-Oxoglutarate + NH3 + (2) H+	-Infinity	Infinity
L-Glutamine amidohydrolase	[c]: L-Glutamine + H2O --> L-Glutamate + NH3 + H+	0.0	Infinity
ATP synthase (four protons for one ATP)	(4) H+[e] + ADP[c] + Orthophosphate[c] --> H2O[c] + (3) H+[c] + ATP[c]	0.0	Infinity
Cytochrome-c oxidase	(0.5) Oxygen[c] + (2) Ferrocytochrome c[c] + (4) H+[c] --> (4) H+[e] + H2O[c] + (2) Ferricytochrome c[c]	0.0	Infinity
Cytochrome oxidase bo3 (ubiquinol-8: 2.5 protons)	(2) Ubiquinol-8[c] + Oxygen[c] + (5) H+[c] --> (5) H+[e] + (2) H2O[c] + (2) Ubiquinone-8[c]	0.0	Infinity
Cytochrome-c peroxidase	[c]: H2O2 + (2) Ferrocytochrome c + (2) H+ --> (2) H2O + (2) Ferricytochrome c	0.0	Infinity
NAD transhydrogenase	[c]: NAD+ + NADPH --> NADP+ + NADH	0.0	Infinity
NAD(P) transhydrogenase	(2) H+[e] + NADP+[c] + NADH[c] --> NAD+[c] + (2) H+[c] + NADPH[c]	0.0	Infinity
NADH dehydrogenase	[c]: NADH + Ubiquinone-8 + H+ --> Ubiquinol-8 + NAD+	0.0	Infinity
NADH dehydrogenase (ubiquinone-8: 2 protons)	NADH[c] + Ubiquinone-8[c] + (3) H+[c] --> (2) H+[e] + Ubiquinol-8[c] + NAD+[c]	0.0	Infinity
Quinone oxidoreductase	[c]: Ubiquinone-8 + NADPH --> NADP+ + semiquinone-8	0.0	Infinity
Succinate dehyrdogenase	[c]: Ubiquinone-8 + FADH2 <==> Ubiquinol-8 + FAD	-Infinity	Infinity
Thioredoxin reductase (NADPH)	[c]: Oxidized thioredoxin + H+ + NADPH --> NADP+ + Reduced thioredoxin	0.0	Infinity
Cytochrome-c reductase (ubiquinone)	Ubiquinol-8[c] + (2) Ferricytochrome[c] --> (2) H+[e] + (2) Ferrocytochrome[c] + Ubiquinone-8[c]	0.0	Infinity
(R)-Lactate:NAD+ oxidoreductase	[c]: NAD+ + (R)-Lactate <==> NADH + H+ + Pyruvate	-Infinity	Infinity
(R)-S-Lactoylglutathione methylglyoxal-lyase (isomerizing)	[c]: (R)-S-Lactoylglutathione <==> Glutathione + Methylglyoxal	-Infinity	Infinity
(S)-2-Acetolactate pyruvate-lyase (carboxylating)	[c]: CO2 + (S)-2-Acetolactate <==> H+ + (2) Pyruvate	-Infinity	Infinity
2-Oxoglutarate dehydrogenase complex: pyruvate dehydrogenase	[c]: Lipoamide + 2-(alpha-Hydroxyethyl)thiamine diphosphate --> S-Acetyldihydrolipoamide + Thiamin diphosphate
2-Oxoglutarate dehydrogenase, lipoamidedehydrogenase component	[c]: Dihydrolipoamide + NAD+ --> Lipoamide + NADH + H+	0.0	Infinity
3-Carboxy-3-hydroxy-4-methylpentanoate3-methyl-2-oxobutanoate-lyase (CoA-acetylating) (R)	[c]: Acetyl-CoA + H2O + 3-Methyl-2-oxobutanoate --> CoA + H+ + 2-Isopropylmalate	0.0	Infinity
Acetaldehyde:NAD+ oxidoreductase (CoA-acetylating)	[c]: Acetaldehyde + NAD+ + CoA <==> Acetyl-CoA + NADH + H+	-Infinity	Infinity
Acetate:CoA ligase (AMP-forming)	[c]: (2) H+ + ATP + Acetate --> Acetyl adenylate + Diphosphate	0.0	Infinity
Acetyl adenylate:CoA ligase (AMP-forming)	[c]: Acetyl adenylate + CoA <==> Acetyl-CoA + AMP + (2) H+	-Infinity	Infinity
Acetyl phosphate phosphohydrolase	[c]: H2O + Acetyl phosphate --> Orthophosphate + Acetate	0.0	Infinity
Acetyl-CoA:carbon-dioxide ligase (ADP-forming)	[c]: Acetyl-CoA + HCO3- + ATP --> ADP + Orthophosphate + Malonyl-CoA + H+	0.0	Infinity
Acetyl-CoA:dihydrolipoamide S-acetyltransferase	[c]: Acetyl-CoA + Dihydrolipoamide <==> S-Acetyldihydrolipoamide + CoA	-Infinity	Infinity
ATP:acetate phosphotransferase	[c]: ATP + Acetate --> ADP + Acetyl phosphate	0.0	Infinity
ATP:pyruvate,water phosphotransferase	[c]: H2O + ATP + Pyruvate --> Phosphoenolpyruvate + AMP + Orthophosphate + (2) H+	0.0	Infinity
GTP:oxaloacetate carboxy-lyase (transphosphorylating)	[c]: GTP + Oxaloacetate --> Phosphoenolpyruvate + CO2 + GDP	0.0	Infinity
Malonate decarboxylase	[c]: Malonate + H+ --> CO2 + Acetate	0.0	Infinity
Pyrophosphate phosphohydrolase	[c]: H2O + Diphosphate --> (2) Orthophosphate + H+	0.0	Infinity
Pyruvate:2-oxobutanoate acetaldehydetransferase (decarboxylating)	[c]: 2-Oxobutanoate + Pyruvate <==> CO2 + (S)-2-Aceto-2-hydroxybutanoate	-Infinity	Infinity
S-(2-Hydroxyacyl)glutathione hydrolase	[c]: H2O + (R)-S-Lactoylglutathione --> Glutathione + (R)-Lactate + H+	0.0	Infinity
(3R)-3-Hydroxybutanoyl-ACP:NADP+ oxidoreductase	[c]: H+ + Acetoacetyl-ACP + NADPH --> NADP+ + (R)-3-Hydroxybutanoyl-ACP	0.0	Infinity
(3R)-3-Hydroxybutanoyl-[acyl-carrier-protein] hydro-lyase	[c]: (R)-3-Hydroxybutanoyl-ACP --> But-2-enoyl-ACP + H2O	0.0	Infinity
(3R)-3-Hydroxy-cis-dodec-5-enoyl-[acyl-carrier-protein] hydro-lyase	[c]: (R)-3-hydroxy-cis-dodec-5-enoyl-ACP --> trans-3-cis-5-dodecenoyl-ACP + H2O	0.0	Infinity
(3R)-3-Hydroxy-cis-dodec-5-enoyl-[acyl-carrier-protein]:NADP+ oxidoreductase	[c]: 3-oxo-cis-dodec-5-enoyl-ACP + H+ + NADPH --> NADP+ + (R)-3-hydroxy-cis-dodec-5-enoyl-ACP	0.0	Infinity
(3R)-3-Hydroxy-cis-tetradec-7-enoyl-[acyl-carrier-protein] hydro-lyase	[c]: (R)-3-hydroxy-cis-myristol-7-eoyl-ACP --> H2O + trans-3-cis-7-myristoleoyl-ACP	0.0	Infinity
(3R)-3-Hydroxy-cis-tetradec-7-enoyl-[acyl-carrier-protein]:NADP+ oxidoreductase	[c]: 3-oxo-cis-myristol-7-eoyl-ACP + H+ + NADPH --> NADP+ + (R)-3-hydroxy-cis-myristol-7-eoyl-ACP	0.0	Infinity
(3R)-3-Hydroxydecanoyl-[acyl-carrier-protein] hydro-lyase	[c]: (R)-3-Hydroxydecanoyl-ACP --> H2O + trans-Dec-2-enoyl-ACP	0.0	Infinity
(3R)-3-Hydroxydecanoyl-[acyl-carrier-protein]:NADP+ oxidoreductase	[c]: 3-oxodecanoyl-ACP + H+ + NADPH --> NADP+ + (R)-3-Hydroxydecanoyl-ACP	0.0	Infinity
(3R)-3-Hydroxydodecanoyl-[acyl-carrier-protein] hydro-lyase	[c]: (R)-3-Hydroxydodecanoyl-ACP --> H2O + trans-Dodec-2-enoyl-ACP	0.0	Infinity
(3R)-3-Hydroxydodecanoyl-[acyl-carrier-protein]:NADP+ oxidoreductase	[c]: 3-Oxododecanoyl-ACP + H+ + NADPH --> NADP+ + (R)-3-Hydroxydodecanoyl-ACP	0.0	Infinity
(3R)-3-Hydroxyhexadecanoyl-[acyl-carrier-protein] hydro-lyase	[c]: R-3-hydroxy-hexadecanoyl-ACP --> H2O + Hexadecenoyl-ACP (n-C16:1ACP)	0.0	Infinity
(3R)-3-Hydroxyhexadecanoyl-[acyl-carrier-protein]:NADP+ oxidoreductase	[c]: 3-Oxohexadecanoyl-ACP + H+ + NADPH --> NADP+ + R-3-hydroxy-hexadecanoyl-ACP	0.0	Infinity
(3R)-3-Hydroxyhexanoyl-[acyl-carrier-protein] hydro-lyase	[c]: (R)-3-Hydroxyhexanoyl-[acp] --> trans-Hex-2-enoyl-[acp] + H2O	0.0	Infinity
(3R)-3-Hydroxyhexanoyl-[acyl-carrier-protein]:NADP+ oxidoreductase	[c]: H+ + 3-Oxohexanoyl-ACP + NADPH --> NADP+ + (R)-3-Hydroxyhexanoyl-[acp]	0.0	Infinity
(3R)-3-Hydroxyninadecanoyl-[acyl-carrier-protein]:NADP+ oxidoreductase	[c]: 3-Oxoninadecanoyl-ACP + H+ + NADPH --> NADP+ + R-3-hydroxy-ninadecanoyl-ACP	0.0	Infinity
(3R)-3-Hydroxyoctanoyl-[acyl-carrier-protein] hydro-lyase	[c]: (R)-3-Hydroxyoctanoyl-ACP --> H2O + trans-Oct-2-enoyl-[acp]	0.0	Infinity
(3R)-3-Hydroxyoctanoyl-[acyl-carrier-protein]:NADP+ oxidoreductase	[c]: 3-Oxooctanoyl-ACP + H+ + NADPH --> (R)-3-Hydroxyoctanoyl-ACP + NADP+	0.0	Infinity
(3R)-3-Hydroxypalmitoyl-[acyl-carrier-protein] hydro-lyase	[c]: (R)-3-Hydroxytetradecanoyl-ACP --> H2O + trans-Tetradec-2-enoyl-[acp]	0.0	Infinity
(3R)-3-Hydroxytetradecanoyl-[acyl-carrier-protein]:NADP+ oxidoreductase	[c]: 3-Oxotetradecanoyl-ACP + H+ + NADPH --> NADP+ + (R)-3-Hydroxytetradecanoyl-ACP	0.0	Infinity
1-Heptadecanoyl-sn-glycerol 3-phosphate O-acyltransferase (n-C17:0)	[c]: 1-heptadecanoyl-sn-glycerol 3-phosphate + Heptadec-ACP (n-C17:0 ACP) --> pa170 + ACP	0.0	Infinity
1-Hexadec-7-enoyl-sn-glycerol 3-phosphate O-acyltransferase (n-C16:1)	[c]: Hexadecenoyl-ACP (n-C16:1ACP) + 1-hexadec-9-enoyl-sn-glycerol 3-phosphate --> ACP + pa161	0.0	Infinity
1-Hexadecanoyl-sn-glycerol 3-phosphate O-acyltransferase (n-C16:0)	[c]: palmACP + 1-hexadecanoyl-sn-glycerol 3-phosphate --> pa160 + ACP	0.0	Infinity
1-Hexadecanoyl-sn-glycerol 3-phosphate O-acyltransferase (n-C16:1)	[c]: Hexadecenoyl-ACP (n-C16:1ACP) + 1-hexadecanoyl-sn-glycerol 3-phosphate --> ACP + pa160161	0.0	Infinity
1-Octadec-7-enoyl-sn-glycerol 3-phosphate O-acyltransferase (n-C18:1)	[c]: 1-octadec-11-enoyl-sn-glycerol 3-phosphate + Octadecenoyl-ACP (n-C18:1ACP) --> pa181 + ACP	0.0	Infinity
3-Hydroxy-2-methylpropanoate:NAD+ oxidoreductase	[c]: (S)-3-Hydroxyisobutyrate + NAD+ <==> NADH + (S)-Methylmalonate semialdehyde + H+	-Infinity	Infinity
3-Hydroxyacyl-[acyl-carrier-protein] dehydratase (n-C16:1)	[c]: (R)-3-hydroxy-cis-palm-9-eoyl-ACP --> H2O + trans-3-cis-9-palmitoleoyl-ACP	0.0	Infinity
3-Hydroxyacyl-[acyl-carrier-protein] dehydratase (n-C18:1)	[c]: (R)-3-hydroxy-cis-vacc-11-enoyl-ACP --> H2O + trans-3-cis-11-vacceoyl-ACP	0.0	Infinity
3-Oxoacyl-[acyl-carrier-protein] reductase (n-C16:1)	[c]: 3-oxo-cis-palm-9-eoyl-ACP + H+ + NADPH --> (R)-3-hydroxy-cis-palm-9-eoyl-ACP + NADP+	0.0	Infinity
3-Oxoacyl-[acyl-carrier-protein] reductase (n-C18:1)	[c]: 3-oxo-cis-vacc-11-enoyl-ACP + H+ + NADPH --> NADP+ + (R)-3-hydroxy-cis-vacc-11-enoyl-ACP	0.0	Infinity
3-Oxoacyl-[acyl-carrier-protein] synthase (n-C12:1)	[c]: cis-dec-3-enoyl-ACP (n-C10:1) + H+ + Malonyl-ACP --> 3-oxo-cis-dodec-5-enoyl-ACP + CO2 + ACP	0.0	Infinity
3-Oxoacyl-[acyl-carrier-protein] synthase (n-C16:1)	[c]: Tetradecenoyl-ACP (n-C14:1ACP) + H+ + Malonyl-ACP --> CO2 + 3-oxo-cis-palm-9-eoyl-ACP + ACP	0.0	Infinity
3-Oxoacyl-[acyl-carrier-protein] synthase (n-C18:1)	[c]: Hexadecenoyl-ACP (n-C16:1ACP) + H+ + Malonyl-ACP --> CO2 + ACP + 3-oxo-cis-vacc-11-enoyl-ACP	0.0	Infinity
Acetyl-CoA ACP transacylase	[c]: Acetyl-CoA + ACP --> Acetyl-ACP + CoA	0.0	Infinity
Acyl-[acyl-carrier-protein]:malonyl-[acyl-carrier-protein] C-acyltransferase (decarboxylating)	[c]: Acetyl-ACP + H+ + Malonyl-ACP --> CO2 + ACP + Acetoacetyl-ACP	0.0	Infinity
Butyryl-ACP:malonyl-[acyl-carrier-protein] C-acyltransferase (decarboxylating)	[c]: Butyryl-ACP + H+ + Malonyl-ACP --> CO2 + ACP + 3-Oxohexanoyl-ACP	0.0	Infinity
Butyryl-ACP:malonyl-CoA C-acyltransferase(decarboxylating, oxoacyl- and enoyl-reducing and thioester-hydrolysing)	[c]: But-2-enoyl-ACP + NADH + H+ --> NAD+ + Butyryl-ACP	0.0	Infinity
cis-5-dodecenoyl-ACP:malonyl-[acyl-carrier-protein] C-acyltransferase	[c]: cis-dodec-5-enoyl-ACP (n-C12:1) + H+ + Malonyl-ACP --> CO2 + ACP + 3-oxo-cis-myristol-7-eoyl-ACP	0.0	Infinity
Decanoyl-ACP:malonyl-[acyl-carrier-protein] C-acyltransferase	[c]: Decanoyl-ACP + H+ + Malonyl-ACP --> 3-Oxododecanoyl-ACP + CO2 + ACP	0.0	Infinity
Decanoyl-ACP:malonyl-CoA C-acyltransferase(decarboxylating, oxoacyl- and enoyl-reducing and thioester-hydrolysing) (R)	[c]: NADH + trans-Dec-2-enoyl-ACP + H+ --> NAD+ + Decanoyl-ACP	0.0	Infinity
Dodecanoyl-ACP: malonyl-CoA C-acyltransferase(decarboxylating, oxoacyl- and enoyl-reducing andthioester-hydrolysing)	[c]: NADH + H+ + trans-Dodec-2-enoyl-ACP --> Dodecanoyl-ACP (n-C12:0ACP) + NAD+	0.0	Infinity
Dodecanoyl-[acyl-carrier-protein]:malonyl-[acyl-carrier-protein] C-acyltransferase	[c]: Dodecanoyl-ACP (n-C12:0ACP) + H+ + Malonyl-ACP --> CO2 + 3-Oxotetradecanoyl-ACP + ACP	0.0	Infinity
Enoyl-[acyl-carrier-protein] reductase (NADH) (n-C14:1)	[c]: NADH + H+ + trans-3-cis-7-myristoleoyl-ACP --> NAD+ + Tetradecenoyl-ACP (n-C14:1ACP)	0.0	Infinity
Enoyl-[acyl-carrier-protein] reductase (NADH) (n-C16:1)	[c]: NADH + trans-3-cis-9-palmitoleoyl-ACP + H+ --> NAD+ + Hexadecenoyl-ACP (n-C16:1ACP)	0.0	Infinity
Enoyl-[acyl-carrier-protein] reductase (NADH) (n-C18:1)	[c]: NADH + trans-3-cis-11-vacceoyl-ACP + H+ --> Octadecenoyl-ACP (n-C18:1ACP) + NAD+	0.0	Infinity
Glycerol-3-phosphate acyltransferase (C16:0)	[c]: palmACP + Glycerol 3-phosphate --> ACP + 1-hexadecanoyl-sn-glycerol 3-phosphate	0.0	Infinity
Glycerol-3-phosphate acyltransferase (C16:1)	[c]: Hexadecenoyl-ACP (n-C16:1ACP) + Glycerol 3-phosphate --> 1-hexadec-9-enoyl-sn-glycerol 3-phosphate + ACP	0.0	Infinity
Glycerol-3-phosphate acyltransferase (C17:0)	[c]: Glycerol 3-phosphate + Heptadec-ACP (n-C17:0 ACP) --> ACP + 1-heptadecanoyl-sn-glycerol 3-phosphate	0.0	Infinity
Glycerol-3-phosphate acyltransferase (C18:1)	[c]: Octadecenoyl-ACP (n-C18:1ACP) + Glycerol 3-phosphate --> 1-octadec-11-enoyl-sn-glycerol 3-phosphate + ACP	0.0	Infinity
Heptadec-ACP synthesis	[c]: Propanoyl-ACP + (24) H+ + (8) Malonyl-ACP + (16) NADPH --> (16) NADP+ + (8) CO2 + (8) H2O + (8) ACP + Heptadec-ACP (n-C17:0 ACP)	0.0	Infinity
Heptadecanoyl-[acyl-carrier-protein]:malonyl-[acyl-carrier-protein] C-acyltransferase	[c]: H+ + Heptadec-ACP (n-C17:0 ACP) + Malonyl-ACP --> 3-Oxoninadecanoyl-ACP + CO2 + ACP	0.0	Infinity
Hexadecanoyl-[acyl-carrier protein:malonyl-CoA C-acyltransferase(decarboxylating, oxoacyl- and enoyl-reducing and thioester-hydrolysing)	[c]: NADH + Hexadecenoyl-ACP (n-C16:1ACP) + H+ --> NAD+ + palmACP	0.0	Infinity
Hexanoyl-ACP:malonyl-[acyl-carrier-protein] C-acyltransferase	[c]: Hexanoyl-ACP + H+ + Malonyl-ACP --> CO2 + 3-Oxooctanoyl-ACP + ACP	0.0	Infinity
Hexanoyl-ACP:malonyl-CoA C-acyltransferase(decarboxylating, oxoacyl- and enoyl-reducing and thioester-hydrolysing)	[c]: trans-Hex-2-enoyl-[acp] + NADH + H+ --> Hexanoyl-ACP + NAD+	0.0	Infinity
Lyso-ornithine lipid (3-OH-14:0)(ornithine N-acyltransferase)	[c]: ornithine + (R)-3-Hydroxytetradecanoyl-ACP --> LOL(3-OH-14:0) + ACP	0.0	Infinity
Lyso-ornithine lipid (3-OH-16:0)(ornithine N-acyltransferase)	[c]: ornithine + R-3-hydroxy-hexadecanoyl-ACP --> LOL(3-OH-16:0) + ACP	0.0	Infinity
Malonyl-CoA-ACP transacylase	[c]: ACP + Malonyl-CoA <==> CoA + Malonyl-ACP	-Infinity	Infinity
Octadecanoyl-ACP synthase	[c]: NADH + Octadecenoyl-ACP (n-C18:1ACP) + H+ --> NAD+ + Octadecanoyl-ACP (n C18:0 ACP)	0.0	Infinity
Octanoyl-ACP:malonyl-[acyl-carrier-protein] C-acyltransferase (decarboxylating)	[c]: Octanoyl-ACP + H+ + Malonyl-ACP --> CO2 + 3-oxodecanoyl-ACP + ACP	0.0	Infinity
Octanoyl-ACP:malonyl-CoA C-acyltransferase(decarboxylating, oxoacyl- and enoyl-reducing and thioester-hydrolysing)	[c]: NADH + trans-Oct-2-enoyl-[acp] + H+ --> Octanoyl-ACP + NAD+	0.0	Infinity
Ornithine lipid (3-OH-140 2-OH-181)	[c]: LOL(3-OH-16:0) + 2-hydroxy-Octadec-ACP(n-C18:1) --> ornithine lipid (3-OH-16:0 2-OH-18:1) + ACP	0.0	Infinity
Ornithine lipid (3-OH-140 2-OH-181)	[c]: 2-hydroxy-Octadec-ACP(n-C18:1) + LOL(3-OH-14:0) --> ornithine lipid (3-OH-14:0 2-OH-18:1) + ACP	0.0	Infinity
Propanoyl-CoA ACP transacylase	[c]: Propanoyl-CoA + ACP --> Propanoyl-ACP + CoA	0.0	Infinity
Tetradecanoyl-ACP:malonyl-CoA C-acyltransferase(decarboxylating, oxoacyl- and enoyl-reducing)	[c]: trans-Tetradec-2-enoyl-[acp] + NADH + H+ --> Myristoyl-ACP (n-C14:0ACP) + NAD+	0.0	Infinity
Tetradecanoyl-[acyl-carrier-protein]:malonyl-[acyl-carrier-protein] C-acyltransferase	[c]: Myristoyl-ACP (n-C14:0ACP) + H+ + Malonyl-ACP --> CO2 + 3-Oxohexadecanoyl-ACP + ACP	0.0	Infinity
trans,cis-Dodec-2,5-dienoyl-acp 2-reductase	[c]: trans-3-cis-5-dodecenoyl-ACP + NADH + H+ --> cis-dodec-5-enoyl-ACP (n-C12:1) + NAD+	0.0	Infinity
trans-2-Decenoyl-ACP isomerase	[c]: trans-Dec-2-enoyl-ACP <==> cis-dec-3-enoyl-ACP (n-C10:1)	-Infinity	Infinity
(3R)-3-Hydroxyninadecanoyl-[acyl-carrier-protein] hydro-lyase	[c]: R-3-hydroxy-ninadecanoyl-ACP --> H2O + Ninadecenoyl-ACP (n-C19:1ACP)	0.0	Infinity
Acetyl-CoA:acetyl-CoA C-acetyltransferase	[c]: (2) Acetyl-CoA <==> Acetoacetyl-CoA + CoA	-Infinity	Infinity
Ninadecenoyl-ACP (n-C19:1ACP) 2-Oxidation	[c]: NADH + Oxygen + Ninadecenoyl-ACP (n-C19:1ACP) + H+ --> CO2 + (2) H2O + 2-hydroxy-Octadec-ACP(n-C18:1) + NAD+	0.0	Infinity
Phosphatidylserine decarboxylase (Ecoli)	[c]: phosphatidylserine (Ecoli) ** + (50) H+ --> Phosphatidylethanolamine (Ecoli) ** + (50) CO2	0.0	Infinity
Cardiolipin synthase (n-C18:0 18:1)	[c]: (2) pg180181 --> clpn180181 + Glycerol	0.0	Infinity
Phosphatidylserine decarboxylase (n-C16:1)	[c]: ps161 + H+ --> pe161 + CO2	0.0	Infinity
Phosphatidylserine decarboxylase (n-C18:0 18:1)	[c]: ps180181 + H+ --> CO2 + pe180181	0.0	Infinity
Phosphatidylserine decarboxylase (n-C18:1)	[c]: H+ + ps181 --> CO2 + pe181	0.0	Infinity
1-Octadecanoyl-sn-glycerol 3-phosphate O-acyltransferase (n-C18:0)	[c]: 1-octadecanoyl-sn-glycerol 3-phosphate + Octadecenoyl-ACP (n-C18:1ACP) --> pa180181 + ACP	0.0	Infinity
ATP:glycerol 3-phosphotransferase	[c]: Glycerol + ATP --> ADP + Glycerol 3-phosphate + H+	0.0	Infinity
Cardiolipin synthase (n-C16:0)	[c]: (2) pg160 <==> Glycerol + clpn160	-Infinity	Infinity
CDP-Diacylglycerol synthetase (Ecoli)	[c]: (50) CTP + (50) H+ + phosphatidate (E.coli) ** <==> CDPdiacylglycerol (E coli) ** + (50) Diphosphate	-Infinity	Infinity
CDP-diacylglycerol synthetase (n-C16:0)	[c]: pa160 + CTP + H+ --> CDP-1,2-dihexadecanoylglycerol + Diphosphate	0.0	Infinity
CDP-diacylglycerol synthetase (n-C16:1)	[c]: CTP + pa161 + H+ --> CDP-1,2-dihexadec-9-enoylglycerol + Diphosphate	0.0	Infinity
CDP-diacylglycerol synthetase (n-C17:0)	[c]: pa170 + CTP + H+ --> CDP-1,2-diheptadecanoylglycerol + Diphosphate	0.0	Infinity
CDP-diacylglycerol synthetase (n-C18:0 18:1)	[c]: pa180181 + CTP + H+ --> CDP-pa180181 + Diphosphate	0.0	Infinity
CDP-diacylglycerol synthetase (n-C18:1)	[c]: pa181 + CTP + H+ --> CDP-1,2-dioctadec-11-enoylglycerol + Diphosphate	0.0	Infinity
Cyclopropanation Cardiolipin(n-C19cyc)	[c]: (2) clpn180181 + S-Adenosyl-L-methionine --> clpn190cyc + (2) H+	0.0	Infinity
Glycerol:NADP+ oxidoreductase	[c]: NADP+ + Glycerol <==> D-Glyceraldehyde + H+ + NADPH	-Infinity	Infinity
Glycerol-3-phosphate acyltransferase (C18:0)	[c]: Octadecanoyl-ACP (n C18:0 ACP) + Glycerol 3-phosphate --> 1-octadecanoyl-sn-glycerol 3-phosphate + ACP	0.0	Infinity
S-Adenosylmethionine decarboxylase proenzyme	[c]: pe160161 + S-Adenosyl-L-methionine --> pe170cyc + H+ + S-Adenosylmethioninamine	0.0	Infinity
S-Adenosylmethionine decarboxylase proenzyme	[c]: pe180181 + S-Adenosyl-L-methionine --> pe190cyc + H+	0.0	Infinity
S-Adenosylmethionine decarboxylase proenzyme	[c]: pg160161 + S-Adenosyl-L-methionine --> pg170cyc + H+ + S-Adenosylmethioninamine	0.0	Infinity
S-Adenosylmethionine decarboxylase proenzyme	[c]: pg180181 + S-Adenosyl-L-methionine --> H+ + pg190cyc	0.0	Infinity
Phosphatidylglycerol phosphate phosphatase (n-C16:0 16:1)	[c]: pgp160161 + H2O --> pg160161 + orthophosphate	0.0	Infinity
Phosphatidylglycerol phosphate phosphatase (n-C18:0 18:1)	[c]: pgp180181 + H2O --> pg180181 + orthophosphate	0.0	Infinity
Phosphatidylglycerol phosphate phosphatase (n-C18:1)	[c]: H2O + pgp181 --> orthophosphate + pg181	0.0	Infinity
Phosphatidylglycerol synthase (n-C16:0 16:1)	[c]: CDP-pa160161 + Glycerol 3-phosphate --> pgp160161 + CMP + H+	0.0	Infinity
Phosphatidylglycerol synthase (n-C16:1)	[c]: CDP-1,2-dihexadec-9-enoylglycerol + Glycerol 3-phosphate --> pgp161 + CMP + H+	0.0	Infinity
Phosphatidylglycerol synthase (n-C18:0 18:1)	[c]: CDP-pa180181 + Glycerol 3-phosphate --> pgp180181 + CMP + H+	0.0	Infinity
Phosphatidylserine syntase (n-C18:0 18:1)	[c]: L-Serine + CDP-pa180181 --> ps180181 + CMP + H+	0.0	Infinity
Phosphatidylserine synthase (n-C16:0)	[c]: L-Serine + CDP-1,2-dihexadecanoylglycerol --> CMP + ps160 + H+	0.0	Infinity
3,4-Dihydroxy-2-butanone-4-phosphate synthase	[c]: D-Ribose 5-phosphate --> H+ + 3,4-dihydroxy-2-butanone 4-phosphate + Formate	0.0	Infinity
Cardiolipin synthase (n-C16:0 16:1)	[c]: (2) pg160161 --> Glycerol + clpn160161	0.0	Infinity
Cardiolipin synthase (n-C16:1)	[c]: (2) pg161 <==> Glycerol + clpn161	-Infinity	Infinity
Cardiolipin synthase (n-C18:1)	[c]: (2) pg181 <==> Glycerol + clpn181	-Infinity	Infinity
Phosphatidylserine decarboxylase (n-C16:0 16:1)	[c]: ps160161 + H+ --> pe160161 + CO2	0.0	Infinity
Phosphatidylserine synthase (Ecoli)	[c]: CDPdiacylglycerol (E coli) ** + (50) L-Serine <==> phosphatidylserine (Ecoli) ** + (50) CMP + (50) H+	-Infinity	Infinity
CDP-diacylglycerol synthetase (n-C16:0 16:1)	[c]: CTP + H+ + pa160161 --> CDP-pa160161 + Diphosphate	0.0	Infinity
Diacylglycerol kinase	[c]: 1,2-Diacylglycerol (E.coli) ** + (50) ATP --> (50) ADP + (50) H+ + phosphatidate (E.coli) **	0.0	Infinity
Ethanolamine ammonia-lyase	[c]: Ethanolamine <==> Acetaldehyde + NH3 + H+	-Infinity	Infinity
Ethanolamine phosphotransferase	[c]: Phosphatidylethanolamine (Ecoli) ** + (50) CMP + (50) H+ --> 1,2-Diacylglycerol (E.coli) ** + (50) CDPethanolamine	0.0	Infinity
Glycerol-3-phosphate dehydrogenase (ubiquinone-8)	[c]: Ubiquinone-8 + Glycerol 3-phosphate --> Ubiquinol-8 + Dihydroxyacetone phosphate	0.0	Infinity
GAR transformylase-T	[c]: ATP + 5'-Phosphoribosylglycinamide + Formate --> ADP + 5'-Phosphoribosyl-N-formylglycinamide + Orthophosphate + H+	0.0	Infinity
Phosphatidylglycerol phosphate phosphatase (Ecoli)	[c]: (50) H2O + Phosphatidylglycerophosphate (Ecoli) ** --> Phospatidylglycerol (Ecoli) ** + (50) Orthophosphate	0.0	Infinity
Phosphatidylglycerol phosphate phosphatase (n-C16:0)	[c]: pgp160 + H2O --> pg160 + orthophosphate	0.0	Infinity
Phosphatidylglycerol phosphate phosphatase (n-C16:1)	[c]: pgp161 + H2O --> pg161 + orthophosphate	0.0	Infinity
Phosphatidylglycerol synthase (Ecoli)	[c]: CDPdiacylglycerol (E coli) ** + (50) Glycerol 3-phosphate <==> (50) CMP + Phosphatidylglycerophosphate (Ecoli) ** + (50) H+	-Infinity	Infinity
Phosphatidylglycerol synthase (n-C16:0)	[c]: CDP-1,2-dihexadecanoylglycerol + Glycerol 3-phosphate --> pgp160 + CMP + H+	0.0	Infinity
Phosphatidylglycerol synthase (n-C18:1)	[c]: CDP-1,2-dioctadec-11-enoylglycerol + Glycerol 3-phosphate --> CMP + pgp181 + H+	0.0	Infinity
Phosphatidylserine synthase (n-C16:0 16:1)	[c]: L-Serine + CDP-pa160161 --> CMP + ps160161 + H+	0.0	Infinity
Phosphatidylserine synthase (n-C16:1)	[c]: L-Serine + CDP-1,2-dihexadec-9-enoylglycerol --> ps161 + CMP + H+	0.0	Infinity
Phosphatidylserine synthase (n-C17:0)	[c]: L-Serine + CDP-1,2-diheptadecanoylglycerol --> ps170 + CMP + H+	0.0	Infinity
Phosphatidylserine synthase (n-C18:1)	[c]: L-Serine + CDP-1,2-dioctadec-11-enoylglycerol --> CMP + H+ + ps181	0.0	Infinity
Riboflavin synthase	[c]: 3,4-dihydroxy-2-butanone 4-phosphate + 4-(1-D-Ribitylamino)-5-amino-2,6-dihydroxypyrimidine --> 6,7-Dimethyl-8-(1-D-ribityl)lumazine + (2) H2O + Orthophosphate	0.0	Infinity
sn-Glycerol-3-phosphate:(acceptor) 2-oxidoreductase	[c]: Glycerol 3-phosphate + FAD --> Dihydroxyacetone phosphate + FADH2	0.0	Infinity
sn-Glycerol-3-phosphate:NAD+ 2-oxidoreductase	[c]: NAD+ + Glycerol 3-phosphate <==> NADH + Dihydroxyacetone phosphate + H+	-Infinity	Infinity
sn-Glycerol-3-phosphate:NADP+ 2-oxidoreductase	[c]: NADP+ + Glycerol 3-phosphate <==> Dihydroxyacetone phosphate + H+ + NADPH	-Infinity	Infinity
3-hydroxybutyrate dehydrogenase	[c]: NAD+ + (R)-3-Hydroxybutanoate <==> NADH + Acetoacetate + (2) H+	-Infinity	Infinity
Acetoacetate carboxy-lyase	[c]: Acetoacetate --> CO2 + Acetone	0.0	Infinity
S-adenosylmethionine decarboxylase proenzyme	[c]: clpn160161 + (2) S-Adenosyl-L-methionine --> clpn170cyc + (2) H+ + S-Adenosylmethioninamine	0.0	Infinity
Hydroxymethylglutaryl-CoA lyase	[c]: (S)-3-Hydroxy-3-methylglutaryl-CoA --> Acetyl-CoA + Acetoacetate + (5) H+	0.0	Infinity
Phosphatidylserine decarboxylase (n-C16:0)	[c]: ps160 + H+ --> pe160 + CO2	0.0	Infinity
Phosphatidylserine decarboxylase (n-C17:0)	[c]: ps170 + H+ --> CO2 + pe170	0.0	Infinity
Succinyl-CoA:3-oxo-acid CoA-transferase	[c]: Acetoacetate + Succinyl-CoA <==> Succinate + Acetoacetyl-CoA	-Infinity	Infinity
Ribonucleoside-diphosphate reductase (UDP)	[c]: Reduced thioredoxin + UDP --> H2O + dUDP + Oxidized thioredoxin	0.0	Infinity
2'-Deoxyadenosine 5'-monophosphate phosphohydrolase	[c]: H2O + dAMP <==> Deoxyadenosine + orthophosphate	-Infinity	Infinity
2'-Deoxyguanosine 5'-monophosphate phosphohydrolase	[c]: H2O + dGMP --> Deoxyguanosine + Orthophosphate	0.0	Infinity
Allantoate amidinohydrolase	[c]: Allantoate + H2O --> (-)-Ureidoglycolate + Urea	0.0	Infinity
AMP:pyrophosphate phosphoribosyltransferase	[c]: AMP + Diphosphate <==> Adenine + 5-Phospho-alpha-D-ribose 1-diphosphate	-Infinity	Infinity
ATP:(d)GMP phosphotransferase	[c]: GMP + ATP <==> ADP + GDP	-Infinity	Infinity
ATP:(d)GMP phosphotransferase	[c]: ATP + dGMP <==> ADP + dGDP	-Infinity	Infinity
ATP:AMP phosphotransferase	[c]: dAMP + ATP <==> dADP + ADP	-Infinity	Infinity
ATP:AMP phosphotransferase	[c]: AMP + ATP <==> (2) ADP	-Infinity	Infinity
ATP:GTP 3'-pyrophosphotransferase	[c]: GTP + ATP --> Guanosine 3'-diphosphate 5'-triphosphate + AMP + H+	0.0	Infinity
ATP:nucleoside-diphosphate phosphatransferase	[c]: dADP + ATP <==> ADP + dATP	-Infinity	Infinity
ATP:nucleoside-diphosphate phosphatransferase	[c]: ATP + GDP <==> ADP + GTP	-Infinity	Infinity
ATP:nucleoside-diphosphate phosphatransferase	[c]: dGDP + ATP <==> ADP + dGTP	-Infinity	Infinity
dATP:pyruvate O2-phosphotransferase (R)	[c]: Phosphoenolpyruvate + dADP + H+ --> dATP + Pyruvate	0.0	Infinity
dATP:pyruvate O2-phosphotransferase (R)	[c]: Phosphoenolpyruvate + dGDP + H+ --> dGTP + Pyruvate	0.0	Infinity
Deoxyadenosine aminohydrolase	[c]: H2O + Deoxyadenosine --> Deoxyinosine + NH3	0.0	Infinity
dGTP triphosphohydrolase	[c]: dGTP + H2O + (4) H+ --> Deoxyguanosine + Triphosphate	0.0	Infinity
GMP:pyrophosphate phosphoribosyltransferase	[c]: GMP + Diphosphate <==> 5-Phospho-alpha-D-ribose 1-diphosphate + Guanine	-Infinity	Infinity
IMP:pyrophosphate phosphoribosyltransferase	[c]: IMP + Diphosphate <==> 5-Phospho-alpha-D-ribose 1-diphosphate + Hypoxanthine	-Infinity	Infinity
Inosine 5'-monophosphate phosphohydrolase	[c]: IMP + H2O --> Inosine + Orthophosphate	0.0	Infinity
Ribonucleoside-diphosphate reductase (ADP)	[c]: ADP + Reduced thioredoxin --> dADP + H2O + Oxidized thioredoxin	0.0	Infinity
Ribonucleoside-diphosphate reductase (GDP)	[c]: Reduced thioredoxin + GDP --> H2O + Oxidized thioredoxin + dGDP	0.0	Infinity
Xanthosine ribohydrolase	[c]: Xanthosine + H2O --> Xanthine + D-Ribose	0.0	Infinity
Deoxycytidine aminohydrolase	[c]: Deoxycytidine + H2O --> Deoxyuridine + NH3	0.0	Infinity
Glutamate N-acetyltransferase	[c]: N2-Acetyl-L-ornithine + L-Glutamate + H+ <==> ornithine + N-Acetyl-L-glutamate	-Infinity	Infinity
1-(5-Phospho-D-ribosyl)-5-amino-4-imidazolecarboxylate carboxy-lyase	[c]: 1-(5-Phospho-D-ribosyl)-5-amino-4-imidazolecarboxylate + H+ --> CO2 + Aminoimidazole ribotide	0.0	Infinity
1-(5'-Phosphoribosyl)-5-amino-4-(N-succinocarboxamide)-imidazoleAMP-lyase	[c]: 1-(5'-Phosphoribosyl)-5-amino-4-(N-succinocarboxamide)-imidazole <==> Fumarate + 1-(5'-Phosphoribosyl)-5-amino-4-imidazolecarboxamide	-Infinity	Infinity
1-(5-Phosphoribosyl)-5-amino-4-carboxyimidazole:L-aspartate ligase(ADP-forming)	[c]: 1-(5-Phospho-D-ribosyl)-5-amino-4-imidazolecarboxylate + L-Aspartate + ATP <==> ADP + 1-(5'-Phosphoribosyl)-5-amino-4-(N-succinocarboxamide)-imidazole + orthophosphate + H+	-Infinity	Infinity
10-Formyltetrahydrofolate:5'-phosphoribosyl-5-amino-4-imidazolecarboxamide formyltransferase	[c]: 1-(5'-Phosphoribosyl)-5-amino-4-imidazolecarboxamide + 10-Formyltetrahydrofolate <==> Tetrahydrofolate + 1-(5'-Phosphoribosyl)-5-formamido-4-imidazolecarboxamide	-Infinity	Infinity
10-Formyltetrahydrofolate:5'-phosphoribosylglycinamideformyltransferase	[c]: 10-Formyltetrahydrofolate + 5'-Phosphoribosylglycinamide <==> Tetrahydrofolate + 5'-Phosphoribosyl-N-formylglycinamide + H+	-Infinity	Infinity
2-(Formamido)-N1-(5-phosphoribosyl)acetamidine cyclo-ligase(ADP-forming)	[c]: 2-(Formamido)-N1-(5'-phosphoribosyl)acetamidine + ATP --> ADP + Aminoimidazole ribotide + Orthophosphate + (2) H+	0.0	Infinity
4a-Hydroxytetrahydrobiopterin hydro-lyase	[c]: (6R)-6-(L-erythro-1,2-Dihydroxypropyl)-5,6,7,8-tetrahydro-4a-hydroxypterin --> H2O + (6R)-6-(L-erythro-1,2-Dihydroxypropyl)-7,8-dihydro-6H-pterin	0.0	Infinity
5-Amino-1-(5-phospho-D-ribosyl)imidazole:carbon-dioxide ligase (ADP-forming)	[c]: Aminoimidazole ribotide + HCO3- + ATP --> 5-Carboxyamino-1-(5-phospho-D-ribosyl)imidazole + ADP + Orthophosphate	0.0	Infinity
5-Carboxyamino-1-(5-phospho-D-ribosyl)imidazole carboxymutase	[c]: 5-Carboxyamino-1-(5-phospho-D-ribosyl)imidazole <==> 1-(5-Phospho-D-ribosyl)-5-amino-4-imidazolecarboxylate	-Infinity	Infinity
5-Phospho-D-ribosylamine:glycine ligase (ADP-forming)	[c]: Glycine + 5-Phosphoribosylamine + ATP <==> ADP + orthophosphate + H+ + 5'-Phosphoribosylglycinamide	-Infinity	Infinity
5'-Phosphoribosylformylglycinamide:L-glutamine amido-ligase(ADP-forming)	[c]: L-Glutamine + H2O + 5'-Phosphoribosyl-N-formylglycinamide + ATP --> ADP + 2-(Formamido)-N1-(5'-phosphoribosyl)acetamidine + L-Glutamate + Orthophosphate + H+	0.0	Infinity
Adenosine aminohydrolase	[c]: H2O + Adenosine --> Inosine + NH3	0.0	Infinity
AMP phosphoribohydrolase	[c]: H2O + AMP --> D-Ribose 5-phosphate + Adenine	0.0	Infinity
GTP cyclohydrolase II	[c]: GTP + (3) H2O --> 2,5-Diamino-6-hydroxy-4-(5'-phosphoribosylamino)-pyrimidine + (2) H+ + Diphosphate + Formate	0.0	Infinity
Guanosine 3'-diphosphate 5'-triphosphate 5'-phosphohydrolase	[c]: Guanosine 3'-diphosphate 5'-triphosphate + H2O --> Orthophosphate + H+ + Guanosine 3',5'-bis(diphosphate)	0.0	Infinity
Guanosine ribohydrolase	[c]: H2O + Guanosine --> D-Ribose + Guanine	0.0	Infinity
Guanosine-3',5'-bis(diphosphate) 3'-pyrophosphohydrolase	[c]: H2O + Guanosine 3',5'-bis(diphosphate) --> GDP + Diphosphate	0.0	Infinity
IMP 1,2-hydrolase (decyclizing)	[c]: IMP + H2O <==> 1-(5'-Phosphoribosyl)-5-formamido-4-imidazolecarboxamide	-Infinity	Infinity
IMP:NAD+ oxidoreductase	[c]: IMP + H2O + NAD+ --> NADH + H+ + Xanthosine 5'-phosphate	0.0	Infinity
Inosine ribohydrolase	[c]: H2O + Inosine --> D-Ribose + Hypoxanthine	0.0	Infinity
N6-(1,2-Dicarboxyethyl)AMP AMP-lyase	[c]: N6-(1,2-Dicarboxyethyl)-AMP <==> Fumarate + AMP	-Infinity	Infinity
Urea amidohydrolase	[c]: H2O + Urea --> CO2 + (2) NH3	0.0	Infinity
Ureidoglycolate amidohydrolase (decarboxylating)	[c]: H2O + (-)-Ureidoglycolate --> CO2 + Glyoxylate + (2) NH3	0.0	Infinity
Xanthosine-5'-phosphate:ammonia ligase (AMP-forming)	[c]: NH3 + ATP + Xanthosine 5'-phosphate --> GMP + AMP + H+ + Diphosphate	0.0	Infinity
Xanthosine-5'-phosphate:L-glutamine amido-ligase (AMP-forming)	[c]: L-Glutamine + H2O + ATP + Xanthosine 5'-phosphate --> GMP + AMP + L-Glutamate + (2) H+ + Diphosphate	0.0	Infinity
XMP:pyrophosphate phosphoribosyltransferase	[c]: Diphosphate + Xanthosine 5'-phosphate <==> Xanthine + 5-Phospho-alpha-D-ribose 1-diphosphate	-Infinity	Infinity
(S)-Dihydroorotate amidohydrolase	[c]: H2O + (S)-Dihydroorotate <==> N-Carbamoyl-L-aspartate + H+	-Infinity	Infinity
(S)-Dihydroorotate:oxygen oxidoreductase	[c]: (S)-Dihydroorotate + Oxygen --> Orotate + H2O2	0.0	Infinity
5,6-Dihydrouracil amidohydrolase	[c]: H2O + 5,6-Dihydrouracil <==> 3-Ureidopropionate + H+	-Infinity	Infinity
Deoxyuridine:orthophosphate deoxy-D-ribosyltransferase	[c]: Deoxyuridine + Orthophosphate --> Uracil + Deoxy-ribose 1-phosphate	0.0	Infinity
Diaminohydroxyphosphoribosylaminopryrimidine deaminase	[c]: 2,5-Diamino-6-hydroxy-4-(5'-phosphoribosylamino)-pyrimidine + H2O + H+ --> NH4+ + 5-Amino-6-(5'-phosphoribosylamino)uracil	0.0	Infinity
Orotidine-5'-phosphate carboxy-lyase	[c]: Orotidine 5'-phosphate + H+ --> CO2 + UMP	0.0	Infinity
Thymidine:orthophosphate deoxyribosyltransferase	[c]: Thymidine + orthophosphate <==> 2-Deoxy-D-ribose 1-phosphate + Thymine	-Infinity	Infinity
UTP:ammonia ligase(ADP-forming)	[c]: L-Glutamine + UTP + H2O + ATP --> ADP + CTP + L-Glutamate + Orthophosphate + (2) H+	0.0	Infinity
! bcj_biomass	[c]: (0.6996691) ala-L + (0.3729109) arg-L + (0.1323673) asn-L + (0.2973397) asp-L + (0.0467313) cys-L + (0.1719046) gln-L + (0.2263707) ile-L + 0.1196530) his-L + (0.4262000) gly + (0.2338615) glu-L + (0.5160657) leu-L + (0.1422462) lys-L + (0.1142926) met-L + (0.1837388) phe-L + (0.2682997) pro-L + (0.26722913) ser-L + (0.2823132) thr-L + (0.0715120) trp-L + (0.1233022) tyr-L + (0.3970402) val-…	0.0	Infinity
ATP:L-Methione S-adenosyltransferase (R)	[c]: H2O + L-Methionine + ATP --> Orthophosphate + S-Adenosyl-L-methionine + Diphosphate	0.0	Infinity
L-Cysteine L-homocysteine-lyase (deaminating) (R)	[c]: Hydrogen sulfide + NH3 + H+ + Pyruvate --> H2O + L-Cysteine	0.0	Infinity
L-Serine acetyltransferase	[c]: Acetyl-CoA + L-Serine --> O-Acetyl-L-serine + CoA	0.0	Infinity
Methylthioadenosine methylthioribohydrolase	[c]: H2O + 5'-Methylthioadenosine --> Adenine + 5-Methylthio-D-ribose	0.0	Infinity
O3-Acetyl-L-serine acetate-lyase (adding hydrogen sulfide)	[c]: Hydrogen sulfide + O-Acetyl-L-serine --> H+ + Acetate + L-Cysteine	0.0	Infinity
O-Acetyl-L-homoserine acetate-lyase (adding methanethiol)	[c]: Hydrogen sulfide + O-Acetyl-L-homoserine --> L-Homocysteine + H+ + Acetate	0.0	Infinity
S-Adenosyl-L-methionine carboxy-lyase	[c]: H+ + S-Adenosyl-L-methionine <==> CO2 + S-Adenosylmethioninamine	-Infinity	Infinity
S-Adenosylmethioninamine:putrescine 3-aminopropyltransferase	[c]: Putrescine + S-Adenosylmethioninamine --> H+ + 5'-Methylthioadenosine + Spermidine	0.0	Infinity
S-Adenosylmethioninamine:putrescine 3-aminopropyltransferase	[c]: S-Adenosylmethioninamine + Spermidine --> Spermine + (5) H+ + 5'-Methylthioadenosine	0.0	Infinity
2-Keto-4-methylthiobutyrate transamination	[c]: 2-keto-4-methylthiobutyrate + L-Glutamate --> 2-Oxoglutarate + L-Methionine	0.0	Infinity
Adenosine 3',5'-bisphosphate 3'(2')-phosphohydrolase	[c]: H2O + Adenosine 3',5'-bisphosphate --> AMP + Orthophosphate	0.0	Infinity
Adenosine 5'-monophosphate phosphohydrolase	[c]: H2O + AMP --> Adenosine + Orthophosphate	0.0	Infinity
ATP:adenylylsulfate 3'-phosphotransferase	[c]: Adenylylsulfate + ATP --> ADP + H+ + 3'-Phosphoadenylyl sulfate	0.0	Infinity
ATP:sulfate adenylyltransferase	[c]: H+ + ATP + Sulfate --> Adenylylsulfate + Diphosphate	0.0	Infinity
Guanosine 5'-monophosphate phosphohydrolase	[c]: GMP + H2O --> Guanosine + Orthophosphate	0.0	Infinity
Xanthine:NAD+ oxidoreductase	[c]: H2O + NAD+ + Hypoxanthine --> Xanthine + NADH + H+	0.0	Infinity
Xanthosine 5'-phosphate phosphohydrolase	[c]: H2O + Xanthosine 5'-phosphate --> Xanthosine + Orthophosphate	0.0	Infinity
2'-Deoxycytidine 5'-monophosphate phosphohydrolase	[c]: H2O + dCMP --> Deoxycytidine + Orthophosphate	0.0	Infinity
5,10-Methylenetetrahydrofolate:dUMP C-methyltransferase	[c]: 5,10-Methylenetetrahydrofolate + dUMP --> dTMP + Dihydrofolate	0.0	Infinity
ATP:CMP phosphotransferase	[c]: CMP + ATP <==> ADP + CDP	-Infinity	Infinity
ATP:dTMP phosphotransferase	[c]: dTMP + ATP <==> ADP + dTDP	-Infinity	Infinity
ATP:dTMP phosphotransferase	[c]: dUMP + ATP <==> ADP + dUDP	-Infinity	Infinity
ATP:nucleoside-diphosphate phosphatransferase	[c]: dCDP + ATP <==> ADP + dCTP	-Infinity	Infinity
ATP:nucleoside-diphosphate phosphatransferase	[c]: ATP + UDP <==> ADP + UTP	-Infinity	Infinity
ATP:nucleoside-diphosphate phosphatransferase	[c]: dUDP + ATP <==> ADP + dUTP	-Infinity	Infinity
ATP:nucleoside-diphosphate phosphatransferase	[c]: dTDP + ATP <==> ADP + dTTP	-Infinity	Infinity
ATP:nucleoside-diphosphate phosphatransferase	[c]: CDP + ATP <==> ADP + CTP	-Infinity	Infinity
ATP:nucleoside-phosphate phosphotransferase	[c]: UMP + ATP <==> ADP + UDP	-Infinity	Infinity
Cytidine aminohydrolase	[c]: Cytidine + H2O --> NH3 + Uridine	0.0	Infinity
Cytosine aminohydrolase	[c]: H2O + Cytosine --> Uracil + NH3	0.0	Infinity
dCTP aminohydrolase	[c]: H2O + dCTP --> dUTP + NH3	0.0	Infinity
5'-Ribonucleotide phosphohydrolase	[c]: H2O + dUMP --> Deoxyuridine + Orthophosphate	0.0	Infinity
dUTP nucleotidohydrolase	[c]: dUTP + H2O --> dUMP + H+ + Diphosphate	0.0	Infinity
Orotidine-5'-phosphate:pyrophosphate phosphoribosyltransferase	[c]: orotidine 5'-phosphate + Diphosphate <==> orotate + 5-Phospho-alpha-D-ribose 1-diphosphate	-Infinity	Infinity
Ribonucleoside-diphosphate reductase (CDP)	[c]: CDP + Reduced thioredoxin --> H2O + Oxidized thioredoxin + dCDP	0.0	Infinity
Thymidylate 5'-phosphohydrolase	[c]: H2O + dTMP --> Thymidine + Orthophosphate	0.0	Infinity
UMP:pyrophosphate phosphoribosyltransferase	[c]: UMP + Diphosphate --> Uracil + 5-Phospho-alpha-D-ribose 1-diphosphate	0.0	Infinity
Uridine 5'-monophosphate phosphohydrolase	[c]: H2O + UMP --> Orthophosphate + Uridine	0.0	Infinity
Hydrogen-sulfide:NADP+ oxidoreductase	[c]: Hydrogen sulfide + (3) NADP+ + (3) H2O <==> (5) H+ + Sulfite + (3) NADPH	-Infinity	Infinity
Phosphoadenylyl-sulfate reductase (thioredoxin)	[c]: Reduced thioredoxin + 3'-Phosphoadenylyl sulfate --> Oxidized thioredoxin + Adenosine 3',5'-bisphosphate + (2) H+ + Sulfite	0.0	Infinity
D-lactate transportvia proton symport	(R)-Lactate[e] + H+[e] <==> (R)-Lactate[c] + H+[c]	-Infinity	Infinity
L-Lactate reversible transport via proton symport	(S)-Lactate[e] + H+[e] <==> (S)-Lactate[c] + H+[c]	-Infinity	Infinity
Citrate/malate transporter	(S)-Malate[e] + Citrate[e] <==> (S)-Malate[c] + Citrate[c]	-Infinity	Infinity
Malate transportvia proton symport (2 H)	(S)-Malate[e] + (2) H+[e] --> (S)-Malate[c] + (2) H+[c]	0.0	Infinity
2-Dehydro-3-deoxy-D-gluconate transportvia proton symport, reversible	2-Dehydro-3-deoxy-D-gluconate[e] + H+[e] <==> 2-Dehydro-3-deoxy-D-gluconate[c] + H+[c]	-Infinity	Infinity
2-Oxoglutarate reversible transport via symport	2-Oxoglutarate[e] + H+[e] <==> 2-Oxoglutarate[c] + H+[c]	-Infinity	Infinity
4-Aminobutyrate transport in via proton symport	4-Aminobutanoate[e] + H+[e] --> 4-Aminobutanoate[c] + H+[c]	0.0	Infinity
Hydroxy-L-proline transportvia ABC	4-Hydroxy-L-proline[e] + H2O[c] + ATP[c] --> ADP[c] + 4-Hydroxy-L-proline[c] + orthophosphate[c] + H+[c]	0.0	Infinity
L-Hydroxyproline transport via sodium	4-Hydroxy-L-proline[e] + Sodium[e] --> 4-Hydroxy-L-proline[c] + Sodium[c]	0.0	Infinity
5'-Methylthioadenosine transport (irreversible, extracellular)	5'-Methylthioadenosine[c] --> 5'-Methylthioadenosine[e]	0.0	Infinity
Pyroglutamic acid transportvia diffusion	5-Oxoproline[e] <==> 5-Oxoproline[c]	-Infinity	Infinity
Acetate reversible transport via proton symport	H+[e] + Acetate[e] <==> H+[c] + Acetate[c]	-Infinity	Infinity
NH4+ transport	NH4+[e] <==> NH4+[c]	-Infinity	Infinity
BDSF release	cis-2-Dodecenoic acid[c] --> cis-2-Dodecenoic acid[e]	0.0	Infinity
Ca2+ / H+ antiporter	H+[e] + Calcium[c] <==> Calcium[e] + H+[c]	-Infinity	Infinity
Calcium / Sodium antiporter	Sodium[e] + Calcium[c] <==> Calcium[e] + Sodium[c]	-Infinity	Infinity
CO2 transporter via diffusion	CO2[e] <==> CO2[c]	-Infinity	Infinity
Chlorine ion transport via proton antiport	Cl-[e] + H+[c] --> H+[e] + Cl-[c]	0.0	Infinity
cis-aconitate transport	cis-Aconitate[e] <==> cis-Aconitate[c]	-Infinity	Infinity
Citrate transportin via Mg complex	Citrate[e] + Magnesium[e] + H+[e] --> Citrate[c] + Magnesium[c] + H+[c]	0.0	Infinity
Citrate transportin/out via proton symport	Citrate[e] + H+[e] <==> Citrate[c] + H+[c]	-Infinity	Infinity
Cobalt transportin/out via permease (no H+)	Cobalt[c] <==> Cobalt[e]	-Infinity	Infinity
Cobalt transportout via antiport	H+[e] + Cobalt[c] --> Cobalt[e] + H+[c]	0.0	Infinity
Copper export via ATPase	H2O[c] + Copper[c] + ATP[c] --> Copper[e] + ADP[c] + orthophosphate[c] + H+[c]	0.0	Infinity
D-Galactonate transport via proton symport, reversible	D-Galactonate[e] + H+[e] <==> H+[c] + D-Galactonate[c]	-Infinity	Infinity
D-Galactose transportvia ABC system	D-Galactose[e] + H2O[c] + ATP[c] --> ADP[c] + D-Galactose[c] + Orthophosphate[c] + H+[c]	0.0	Infinity
D-Glucarate transportvia proton symport, reversible	H+[e] + D-Glucarate[e] <==> H+[c] + D-Glucarate[c]	-Infinity	Infinity
D-Gluconate transportvia proton symport, reversible	D-Gluconic acid[e] + H+[e] <==> D-Gluconic acid[c] + H+[c]	-Infinity	Infinity
Glucose-6-phosphate transportvia phosphate antiport	D-Glucose 6-phosphate[e] + (2) Orthophosphate[c] --> (2) Orthophosphate[e] + D-Glucose 6-phosphate[c]	0.0	Infinity
D-Glucose transport via PEP:Pyr PTS	D-Glucose[e] + Phosphoenolpyruvate[c] --> D-Glucose 6-phosphate[c] + Pyruvate[c]	0.0	Infinity
Ferroxamine transportvia ABC system	Fe-enterobactin[e] + H2O[c] + ATP[c] --> ADP[c] + Fe-enterobactin[c] + orthophosphate[c] + H+[c]	0.0	Infinity
Ferrichrome transportvia ABC system	Ferrichrome[e] + H2O[c] + ATP[c] --> ADP[c] + Ferrichrome[c] + orthophosphate[c] + H+[c]	0.0	Infinity
Formate transport via diffusion	Formate[e] <==> Formate[c]	-Infinity	Infinity
Fumarate transport via proton symport (2 H)	Fumarate[e] + (2) H+[e] --> Fumarate[c] + (2) H+[c]	0.0	Infinity
Glycerol transportvia channel	Glycerol[c] <==> Glycerol[e]	-Infinity	Infinity
Glycine reversible transportvia proton symport	Glycine[e] + H+[e] <==> Glycine[c] + H+[c]	-Infinity	Infinity
Probable AGCS sodium/alanine/glycine symporter	Glycine[e] + Sodium[e] --> Glycine[c] + Sodium[c]	0.0	Infinity
HHQ release	2-heptyl-4-quinolone[c] --> 2-heptyl-4-quinolone[e]	0.0	Infinity
Iron (II) transportvia ABC system	Iron[e] + H2O[c] + ATP[c] --> ADP[c] + Iron[c] + Orthophosphate[c] + H+[c]	0.0	Infinity
L-Alanine transportvia ABC system	L-Alanine[e] + H2O[c] + ATP[c] --> L-Alanine[c] + ADP[c] + Orthophosphate[c] + H+[c]	0.0	Infinity
Probable AGCS sodium/alanine/glycine symporter	L-Alanine[e] + Sodium[e] <==> L-Alanine[c] + Sodium[c]	-Infinity	Infinity
L-Arginine transportvia ABC system	L-Arginine[e] + H2O[c] + ATP[c] --> ADP[c] + L-Arginine[c] + Orthophosphate[c] + H+[c]	0.0	Infinity
L-Asparagine transportvia ABC system	L-Asparagine[e] + H2O[c] + ATP[c] --> ADP[c] + L-Asparagine[c] + Orthophosphate[c] + H+[c]	0.0	Infinity
L-Aspartate transport via ABC system	L-Aspartate[e] + H2O[c] + ATP[c] --> ADP[c] + Orthophosphate[c] + H+[c] + L-Aspartate[c]	0.0	Infinity
Aspartate transport via proton symport (2 H)	(2) H+[e] + L-Aspartate[e] --> (2) H+[c] + L-Aspartate[c]	0.0	Infinity
L-Aspartate transportin via proton symport	L-Aspartate[e] + H+[e] <==> H+[c] + L-Aspartate[c]	-Infinity	Infinity
L-Carnitine transportvia ABC system	L-Carnitine[e] + H2O[c] + ATP[c] --> ADP[c] + L-Carnitine[c] + Orthophosphate[c] + H+[c]	0.0	Infinity
L-Cysteine transport via ABC system	L-Cysteine[e] + H2O[c] + ATP[c] --> ADP[c] + Orthophosphate[c] + H+[c] + L-Cysteine[c]	0.0	Infinity
L-Glutamate transport via ABC system	L-Glutamate[e] + H2O[c] + ATP[c] --> ADP[c] + Orthophosphate[c] + L-Glutamate[c] + H+[c]	0.0	Infinity
L-Glutamate transport via proton symport, reversible	L-Glutamate[e] + H+[e] <==> L-Glutamate[c] + H+[c]	-Infinity	Infinity
L-Glutamine transportvia ABC system	L-Glutamine[e] + H2O[c] + ATP[c] --> L-Glutamine[c] + ADP[c] + orthophosphate[c] + H+[c]	0.0	Infinity
L-Histidine transportvia ABC system	L-Histidine[e] + H2O[c] + ATP[c] --> ADP[c] + Orthophosphate[c] + L-Histidine[c] + H+[c]	0.0	Infinity
Lipopolysaccharide transportvia ABC	H2O[c] + BCJ_acolipa[c] + ATP[c] --> BCJ_acolipa[e] + ADP[c] + Orthophosphate[c]	0.0	Infinity
L-Isoleucine transport via ABC system	L-Isoleucine[e] + H2O[c] + ATP[c] --> ADP[c] + L-Isoleucine[c] + Orthophosphate[c] + H+[c]	0.0	Infinity
L-Leucine transport via ABC system	L-Leucine[e] + H2O[c] + ATP[c] --> ADP[c] + Orthophosphate[c] + L-Leucine[c] + H+[c]	0.0	Infinity
L-Lysine transportvia ABC system	L-Lysine[e] + H2O[c] + ATP[c] --> ADP[c] + L-Lysine[c] + Orthophosphate[c] + H+[c]	0.0	Infinity
L-Methionine transportvia ABC system	L-Methionine[e] + H2O[c] + ATP[c] --> ADP[c] + Orthophosphate[c] + L-Methionine[c] + H+[c]	0.0	Infinity
Ornithine transportvia ABC system	L-Ornithine[e] + H2O[c] + ATP[c] --> ADP[c] + Orthophosphate[c] + H+[c] + L-Ornithine[c]	0.0	Infinity
L-Phenylalanine reversible transport via proton symport	L-Phenylalanine[e] + H+[e] --> L-Phenylalanine[c] + H+[c]	0.0	Infinity
L-Proline transportvia ABC system	L-Proline[e] + H2O[c] + ATP[c] --> ADP[c] + Orthophosphate[c] + H+[c] + L-Proline[c]	0.0	Infinity
Na+/Proline-L symporter	Sodium[e] + L-Proline[e] --> Sodium[c] + L-Proline[c]	0.0	Infinity
L-Serine transportvia ABC system	L-Serine[e] + H2O[c] + ATP[c] --> ADP[c] + L-Serine[c] + Orthophosphate[c] + H+[c]	0.0	Infinity
L-Threonine transport via ABC system	L-Threonine[e] + H2O[c] + ATP[c] --> ADP[c] + L-Threonine[c] + Orthophosphate[c] + H+[c]	0.0	Infinity
L-Tryptophan reversible transportvia proton symport	L-Tryptophan[e] + H+[e] <==> L-Tryptophan[c] + H+[c]	-Infinity	Infinity
L-Tyrosine reversible transportvia proton symport	L-Tyrosine[e] + H+[e] <==> L-Tyrosine[c] + H+[c]	-Infinity	Infinity
L-Valine transport via ABC system	L-Valine[e] + H2O[c] + ATP[c] --> ADP[c] + L-Valine[c] + Orthophosphate[c] + H+[c]	0.0	Infinity
Magnesium transportin/out via permease (no H+)	Magnesium[c] <==> Magnesium[e]	-Infinity	Infinity
Magnesium transportvia ABC system irreversible	Magnesium[e] + H2O[c] + ATP[c] --> ADP[c] + Magnesium[c] + orthophosphate[c] + H+[c]	0.0	Infinity
Malonate transport	Sodium[e] + Malonate[e] --> Sodium[c] + Malonate[c]	0.0	Infinity
Inositol transportvia sodium symport	myo-Inositol[e] + Sodium[e] <==> myo-Inositol[c] + Sodium[c]	-Infinity	Infinity
N-Acetyl-D-glucosamine transportvia PTS	N-Acetyl-D-glucosamine[e] + Phosphoenolpyruvate[c] --> N-Acetyl-D-glucosamine 6-phosphate[c] + Pyruvate[c]	0.0	Infinity
HHL release	N-Hexanoyl-L-homoserine lactone[c] --> N-Hexanoyl-L-homoserine lactone[e]	0.0	Infinity
Nickel transportin/out via permease (no H+)	Nickel[c] <==> Nickel[e]	-Infinity	Infinity
Nickel transportvia ABC system	Nickel[e] + H2O[c] + ATP[c] --> ADP[c] + Nickel[c] + orthophosphate[c] + H+[c]	0.0	Infinity
Nitrate reductase (Ubiquinol-8)	Ubiquinol-8[c] + Nitrate[c] + (2) H+[c] --> (2) H+[e] + H2O[c] + Nitrite[c] + Ubiquinone-8[c]	0.0	Infinity
Nitrate ABC transport	Nitrate[e] + H2O[c] + ATP[c] --> ADP[c] + Nitrate[c] + Orthophosphate[c] + H+[c]	0.0	Infinity
Nitrite transport in via proton symport	H+[e] + Nitrite[c] --> H+[c] + Nitrite[e]	0.0	Infinity
OHL release	N-Octanoyl-L-homoserine lactone[c] --> N-Octanoyl-L-homoserine lactone[e]	0.0	Infinity
Phosphate transportvia ABC system	Orthophosphate[e] + H2O[c] + ATP[c] --> ADP[c] + (2) Orthophosphate[c] + H+[c]	0.0	Infinity
Phosphate reversible transport via symport	Orthophosphate[e] + H+[e] <==> Orthophosphate[c] + H+[c]	-Infinity	Infinity
O2 transport (diffusion)	Oxygen[e] <==> Oxygen[c]	-Infinity	Infinity
Peptide transportin via ABC transport	peptide[e] + H2O[c] + ATP[c] --> ADP[c] + peptide[c] + orthophosphate[c] + H+[c]	0.0	Infinity
H+/K+-exchanging ATPase	Potassium[e] + H2O[c] + H+[c] + ATP[c] --> (2) H+[e] + Potassium[c] + ADP[c] + orthophosphate[c]	0.0	Infinity
Potassium ABC transporter	Potassium[e] + H2O[c] + ATP[c] --> Potassium[c] + ADP[c] + Orthophosphate[c] + H+[c]	0.0	Infinity
Propionate transportvia diffusion	Propanoate[e] --> Propanoate[c]	0.0	Infinity
Putrescine transportvia ABC system	Putrescine[e] + H2O[c] + ATP[c] --> ADP[c] + Putrescine[c] + Orthophosphate[c] + H+[c]	0.0	Infinity
Putrescine/ornithine antiporter	Putrescine[e] + L-ornithine[c] <==> L-ornithine[e] + Putrescine[c]	-Infinity	Infinity
Quinic acid transportvia proton	Quinate[e] + H+[e] <==> Quinate[c] + H+[c]	-Infinity	Infinity
Shikimate transporter via proton	Shikimate[e] + H+[e] --> Shikimate[c] + H+[c]	0.0	Infinity
Sodium proton antiporter (H:NA is 1:1)	H+[e] + Sodium[c] <==> Sodium[e] + H+[c]	-Infinity	Infinity
Spermidine transport via ABC system	Spermidine[e] + H2O[c] + ATP[c] --> ADP[c] + orthophosphate[c] + H+[c] + Spermidine[c]	0.0	Infinity
Succinamic acid transportvia proton	Succinamic Acid[e] + (2) H+[e] <==> Succinamic Acid[c] + (2) H+[c]	-Infinity	Infinity
Succinate transportvia ABC system	Succinate[e] + H2O[c] + ATP[c] --> ADP[c] + Succinate[c] + Orthophosphate[c] + H+[c]	0.0	Infinity
Succinate transport via proton symport (2 H)	Succinate[e] + (2) H+[e] --> Succinate[c] + (2) H+[c]	0.0	Infinity
Sucrose transport via PEP:Pyr PTS	Sucrose[e] + Phosphoenolpyruvate[c] --> Sucrose 6-phosphate[c] + Pyruvate[c]	0.0	Infinity
Sulfate transport via ABC system	Sulfate[e] + H2O[c] + ATP[c] --> ADP[c] + Orthophosphate[c] + H+[c] + Sulfate[c]	0.0	Infinity
Taurine transportvia ABC system	Taurine[e] + H2O[c] + ATP[c] --> ADP[c] + orthophosphate[c] + Taurine[c] + H+[c]	0.0	Infinity
Thiamine transportvia ABC system	Thiamin[e] + H2O[c] + ATP[c] --> ADP[c] + Orthophosphate[c] + H+[c] + Thiamin[c]	0.0	Infinity
Thymidine transport in via proton symport	Thymidine[e] + H+[e] --> Thymidine[c] + H+[c]	0.0	Infinity
Uridine transport in via proton symport, reversible	H+[e] + Uridine[e] --> H+[c] + Uridine[c]	0.0	Infinity
H2O transportvia diffusion	H2O[e] <==> H2O[c]	-Infinity	Infinity
Trehalose transport via PEP:Pyr PTS	alpha,alpha-Trehalose[e] + Phosphoenolpyruvate[c] --> alpha,alpha'-Trehalose 6-phosphate[c] + Pyruvate[c]	0.0	Infinity
4-Guanidinobutanamide amidohydrolase	[c]: 4-Guanidinobutanamide + H2O --> 4-Guanidinobutanoate + NH3	0.0	Infinity
5-Dehydro-4-deoxy-D-glucarate tartronate-semialdehyde-lyase	[c]: 5-Dehydro-4-deoxy-D-glucarate <==> 2-Hydroxy-3-oxopropanoate + Pyruvate	-Infinity	Infinity
D-Glucarate hydro-lyase	[c]: D-Glucarate <==> H2O + 5-Dehydro-4-deoxy-D-glucarate	-Infinity	Infinity
2,5-Dihydro-5-oxofuran-2-acetate lyase (decyclizing)	[c]: 2,5-Dihydro-5-oxofuran-2-acetate + H+ --> cis,cis-Muconate	0.0	Infinity
2-Oxo-2,5-dihydrofuran-5-acetate delta3-delat2-isomerase	[c]: 2,5-Dihydro-5-oxofuran-2-acetate --> 2-Oxo-2,3-dihydrofuran-5-acetate	0.0	Infinity
4-Carboxymethylbut-3-en-4-olide enol-lactonohydrolase	[c]: H2O + 2-Oxo-2,3-dihydrofuran-5-acetate --> 3-Oxoadipate + H+	0.0	Infinity
ATP:2,3-Dihydroxybenzoate adenylyltransferase	[c]: 2,3-Dihydroxybenzoate + ATP --> (2,3-Dihydroxybenzoyl)adenylate + Diphosphate	0.0	Infinity
Catechol:Oxygen 1,2-Oxidoreductase(decyclizing)	[c]: Catechol + Oxygen --> cis,cis-Muconate	0.0	Infinity
(R,R)-Butane-2,3-diol:NAD+ oxidoreductase	[c]: (R,R)-Butane-2,3-diol + NAD+ <==> NADH + (R)-Acetoin + H+	-Infinity	Infinity
(S)-3-Hydroxybutanoyl-CoA 3-epimerase	[c]: (S)-3-Hydroxybutanoyl-CoA <==> (R)-3-Hydroxybutanoyl-CoA	-Infinity	Infinity
(S)-3-Hydroxybutanoyl-CoA:NAD+ oxidoreductase	[c]: NAD+ + (S)-3-Hydroxybutanoyl-CoA <==> NADH + Acetoacetyl-CoA + H+	-Infinity	Infinity
ATP:D-fructose 6-phosphotransferase	[c]: D-Fructose + ATP --> ADP + D-Fructose 6-phosphate + H+	0.0	Infinity
D-Mannitol:NAD+ 2-oxidoreductase	[c]: Mannitol + NAD+ <==> NADH + D-Fructose + H+	-Infinity	Infinity
D-Mannose-6-phosphate ketol-isomerase	[c]: D-Mannose 6-phosphate <==> D-Fructose 6-phosphate	-Infinity	Infinity
2-Dehydro-3-deoxy-D-galactonate-6-phosphateD-glyceraldehyde-3-phosphate-lyase	[c]: 2-Dehydro-3-deoxy-D-galactonate 6-phosphate --> D-Glyceraldehyde 3-phosphate + Pyruvate	0.0	Infinity
ATP:2-dehydro-3-deoxy-galactonokinase	[c]: 2-Dehydro-3-deoxy-D-galactonate + ATP --> ADP + 2-Dehydro-3-deoxy-D-galactonate 6-phosphate + H+	0.0	Infinity
D-Galactonate hydro-lyase	[c]: D-Galactonate --> 2-Dehydro-3-deoxy-D-galactonate + H2O	0.0	Infinity
D-Galactono-1,4-lactone hydroxyacylhydrolase	[c]: H2O + D-Galactono-1,4-lactone <==> D-Galactonate	-Infinity	Infinity
D-Galactose:NAD+ 1-oxidoreductase	[c]: D-Galactose + NAD+ --> NADH + D-Galactono-1,4-lactone	0.0	Infinity
alpha-D-Glucose 1-epimerase	[c]: alpha-D-Glucose <==> beta-D-Glucose	-Infinity	Infinity
alpha-D-Glucose 1-phosphate 1,6-phosphomutase	[c]: D-Glucose 1-phosphate + (2) H+ <==> D-Glucose 6-phosphate	-Infinity	Infinity
alpha-D-Glucose 6-phosphate ketol-isomerase	[c]: D-Glucose 6-phosphate <==> beta-D-Glucose 6-phosphate	-Infinity	Infinity
ATP: beta-D-glucose 6-phosphotransferase	[c]: beta-D-Glucose + H+ + ATP --> ADP + beta-D-Glucose 6-phosphate	0.0	Infinity
ATP:D-glucose 6-phosphotransferase	[c]: D-Glucose + ATP --> ADP + D-Glucose 6-phosphate + H+	0.0	Infinity
ATP:D-glucose 6-phosphotransferase	[c]: H+ + ATP + alpha-D-Glucose --> ADP + D-Glucose 6-phosphate	0.0	Infinity
beta-D-Glucose 6-phosphate ketol-isomerase	[c]: beta-D-Glucose 6-phosphate <==> D-Fructose 6-phosphate	-Infinity	Infinity
D-Glucose-6-phosphate ketol-isomerase	[c]: D-Glucose 6-phosphate <==> D-Fructose 6-phosphate	-Infinity	Infinity
D-Glucose-6-phosphate:NADP+ 1-oxoreductase	[c]: NADP+ + D-Glucose 6-phosphate <==> D-Glucono-1,5-lactone 6-phosphate + H+ + NADPH	-Infinity	Infinity
Phosphoglucomutase	[c]: D-Glucose 1-phosphate <==> D-Glucose 6-phosphate	-Infinity	Infinity
ATP:(R)-glycerate 3-phosphotransferase	[c]: D-Glycerate + ATP --> 3-Phospho-D-glycerate + ADP + H+	0.0	Infinity
D-Glycerate:NADP+2-oxidoreductase	[c]: D-Glycerate + NAD+ <==> NADH + Hydroxypyruvate + H+	-Infinity	Infinity
(R)-Glycerate:NAD+ oxidoreductase	[c]: D-Glycerate + NAD+ <==> NADH + 2-Hydroxy-3-oxopropanoate + H+	-Infinity	Infinity
(S)-2-Hydroxy-acid:oxygen 2-oxidoreductase	[c]: Glycolate + Oxygen --> H2O2 + Glyoxylate	0.0	Infinity
10-Formyltetrahydrofolate amidohydrolase	[c]: H2O + 10-Formyltetrahydrofolate --> Tetrahydrofolate + H+ + Formate	0.0	Infinity
2-Phosphoglycolate phosphohydrolase	[c]: 2-Phosphoglycolate + H2O --> Glycolate + Orthophosphate	0.0	Infinity
Formamide amidohydrolase	[c]: H2O + Formamide --> NH4+ + Formate	0.0	Infinity
Formate:NAD+ oxidoreductase	[c]: NAD+ + Formate --> CO2 + NADH	0.0	Infinity
Glycolaldehyde:NAD+ oxidoreductase	[c]: Glycolaldehyde + H2O + NAD+ <==> NADH + Glycolate + (2) H+	-Infinity	Infinity
Glyoxylate carboxy-lyase (dimerizing)	[c]: (2) Glyoxylate + H+ --> CO2 + 2-Hydroxy-3-oxopropanoate	0.0	Infinity
Hydroxypyruvate ketol-isomerase	[c]: Hydroxypyruvate --> 2-Hydroxy-3-oxopropanoate	0.0	Infinity
Isocitrate glyoxylate-lyase	[c]: Isocitrate --> Glyoxylate + Succinate	0.0	Infinity
L-Malate glyoxylate-lyase (CoA-acetylating) (R)	[c]: Acetyl-CoA + H2O + Glyoxylate --> (S)-Malate + CoA + H+	0.0	Infinity
2,4,6/3,5-Pentahydroxycyclohexanone hydro-lyase	[c]: 2,4,6/3,5-Pentahydroxycyclohexanone <==> H2O + 3,5/4-Trihydroxycyclohexa-1,2-dione	-Infinity	Infinity
Kievitone-hydrate hydro-lyase	[c]: Kievitone hydrate --> H2O + Kievitone	0.0	Infinity
NH4+,NH3 equilibration	[c]: NH4+ --> NH3 + H+	0.0	Infinity
2-Dehydro-3-deoxy-D-gluconate-6-phosphateD-glyceraldehyde-3-phosphate-lyase	[c]: 2-Dehydro-3-deoxy-6-phospho-D-gluconate <==> D-Glyceraldehyde 3-phosphate + Pyruvate	-Infinity	Infinity
2-Methyl-3-oxopropanoate:NAD+ oxidoreductase (CoA-propanoylating)	[c]: 2-Methyl-3-oxopropanoate + NAD+ + CoA --> Propanoyl-CoA + CO2 + NADH	0.0	Infinity
2-Oxobutanoate oxidoreductases	[c]: 2-Oxobutanoate + Oxygen + Orthophosphate --> CO2 + H2O + Propanoyl phosphate	0.0	Infinity
3-Hydroxypropionyl-CoA hydro-lyase	[c]: 3-Hydroxypropionyl-CoA --> H2O + Propenoyl-CoA	0.0	Infinity
ATP:acetate phosphotransferase	[c]: Propanoate + ATP <==> ADP + Propanoyl phosphate	-Infinity	Infinity
Propanoate:CoA ligase (AMP-forming)	[c]: Propanoate + (2) H+ + ATP <==> Diphosphate + Propinol adenylate	-Infinity	Infinity
Propanoate:CoA ligase (AMP-forming)	[c]: Propanoate + CoA + ATP --> Propanoyl-CoA + AMP + Diphosphate	0.0	Infinity
Acetyl-CoA:phosphate acetyltransferase	[c]: Propanoyl-CoA + orthophosphate <==> Propanoyl phosphate + CoA	-Infinity	Infinity
Propinol adenylate:CoA ligase (AMP-forming)	[c]: CoA + Propinol adenylate <==> Propanoyl-CoA + AMP + (2) H+	-Infinity	Infinity
Myo-Inositol:NAD+ 2-oxidoreductase	[c]: myo-Inositol + NAD+ <==> NADH + 2,4,6/3,5-Pentahydroxycyclohexanone	-Infinity	Infinity
Acetyl-CoA:orthophosphate acetyltransferase	[c]: Acetyl-CoA + orthophosphate <==> Acetyl phosphate + CoA	-Infinity	Infinity
(S)-Mevalonate:NAD+ oxidoreductase (CoA-acetylating) (R)	[c]: (2) NADH + (S)-3-Hydroxy-3-methylglutaryl-CoA --> (2) NAD+ + (S)-Mevalonate + CoA	0.0	Infinity
1-Deoxy-D-xylulose-5-phosphate isomeroreductase (R)	[c]: 1-Deoxy-D-xylulose 5-phosphate + H+ + NADPH --> NADP+ + 2-C-Methyl-D-erythritol 4-phosphate	0.0	Infinity
1-Deoxy-D-xylulose-5-phosphate pyruvate-lyase (carboxylating)	[c]: D-Glyceraldehyde 3-phosphate + H+ + Pyruvate --> CO2 + 1-Deoxy-D-xylulose 5-phosphate	0.0	Infinity
1-Hydroxy-2-methyl-2-(E)-butenyl 4-diphosphate reductase (dmpp)	[c]: NADH + 1-Hydroxy-2-methyl-2-butenyl 4-diphosphate + H+ --> H2O + Dimethylallyl diphosphate + NAD+	0.0	Infinity
Hydroxy-methylbut-2-enyl diphosphate reductase	[c]: NADH + 1-Hydroxy-2-methyl-2-butenyl 4-diphosphate + H+ --> H2O + NAD+ + Isopentenyl diphosphate	0.0	Infinity
Hydroxy-methylbut-2-en-1-yl diphosphate synthase	[c]: H+ + 2-C-Methyl-D-erythritol 2,4-cyclodiphosphate --> H2O + 1-Hydroxy-2-methyl-2-butenyl 4-diphosphate	0.0	Infinity
2-Phospho-4-(cytidine 5'-diphospho)-2-C-methyl-D-erythritolCMP-lyase (cyclizing)	[c]: 2-Phospho-4-(cytidine 5'-diphospho)-2-C-methyl-D-erythritol --> CMP + 2-C-Methyl-D-erythritol 2,4-cyclodiphosphate	0.0	Infinity
Isopentenyl diphosphate methyl transfer reaction	[c]: all-trans-Hexaprenyl diphosphate + Isopentenyl diphosphate --> all-trans-Heptaprenyl diphosphate + Diphosphate	0.0	Infinity
Isopentenyl diphosphate methyl transfer reaction	[c]: all-trans-Pentaprenyl diphosphate + Isopentenyl diphosphate --> all-trans-Hexaprenyl diphosphate + Diphosphate	0.0	Infinity
ATP: 4-(Cytidine 5'-diphospho)-2-C-methyl-D-erythritol2-phosphotransferase	[c]: 4-(Cytidine 5'-diphospho)-2-C-methyl-D-erythritol + ATP --> ADP + H+ + 2-Phospho-4-(cytidine 5'-diphospho)-2-C-methyl-D-erythritol	0.0	Infinity
CTP: 2-C-Methyl-D-erythritol 4-phosphate cytidylyltransferase	[c]: 2-C-Methyl-D-erythritol 4-phosphate + CTP + H+ --> 4-(Cytidine 5'-diphospho)-2-C-methyl-D-erythritol + Diphosphate	0.0	Infinity
Dimethylallyl-diphosphate:isopentenyl-diphosphatedimethylallyltranstransferase	[c]: Dimethylallyl diphosphate + Isopentenyl diphosphate --> Diphosphate + Geranyl diphosphate	0.0	Infinity
Di-trans,poly-cis-Decaprenyl-diphosphate:isopentenyl-diphosphateundecaprenylcistransferase	[c]: trans,trans,cis-Geranylgeranyl diphosphate + (7) Isopentenyl diphosphate --> (7) Diphosphate + di-trans,poly-cis-Undecaprenyl diphosphate	0.0	Infinity
Geranyl-diphosphate:isopentenyl-diphosphate geranyltrans-transferase	[c]: Isopentenyl diphosphate + Geranyl diphosphate --> trans,trans-Farnesyl diphosphate + Diphosphate	0.0	Infinity
Octaprenyl pyrophosphate synthase	[c]: trans,trans-Farnesyl diphosphate + (5) Isopentenyl diphosphate --> all-trans-Octaprenyl diphosphate + (5) Diphosphate	0.0	Infinity
Propanoyl-CoA:(acceptor) 2,3-oxidoreductase	[c]: Propanoyl-CoA + (4) H+ + FAD --> FADH2 + Propenoyl-CoA	0.0	Infinity
6-Carboxyhexanoyl-CoA:L-alanine C-carboxyhexanoyltransferase(decarboxylating)	[c]: 6-Carboxyhexanoyl-CoA + L-Alanine + H+ --> CO2 + CoA + 8-Amino-7-oxononanoate	0.0	Infinity
7,8-Diaminononanoate:carbon-dioxide cyclo-ligase	[c]: CO2 + 7,8-Diaminononanoate + ATP --> ADP + Dethiobiotin + Orthophosphate + (3) H+	0.0	Infinity
Biotin:CoA ligase (AMP-forming)	[c]: Biotin + H+ + ATP --> Biotinyl-5'-AMP + Diphosphate	0.0	Infinity
Dethiobiotin:sulfur sulfurtransferase	[c]: Dethiobiotin + Sulfur --> Biotin + (2) H+	0.0	Infinity
S-Adenosyl-L-methionine:8-amino-7-oxononanoate aminotransferase	[c]: S-Adenosyl-L-methionine + 8-Amino-7-oxononanoate --> S-Adenosyl-4-methylthio-2-oxobutanoate + 7,8-Diaminononanoate	0.0	Infinity
Precorrin-2 C20-methyltransferase	[c]: Precorrin 2 + S-Adenosyl-L-methionine --> Precorrin 3A + S-Adenosyl-L-homocysteine + H+	0.0	Infinity
5-Aminolevulinate hydro-lyase(adding 5-aminolevulinate andcyclizing)	[c]: (2) 5-Aminolevulinate --> (2) H2O + Porphobilinogen + H+	0.0	Infinity
Adenosylcobinamide-phosphate guanylyltransferase	[c]: Adenosyl cobinamide + ATP --> ADP + Adenosyl cobinamide phosphate + H+	0.0	Infinity
GTP:adenosylcobinamide phosphotransferase	[c]: GTP + Adenosyl cobinamide phosphate + H+ --> Adenosine-GDP-cobinamide + Diphosphate	0.0	Infinity
Adenosylcobyrinic-acid-a,c-diamide:L-glutamine amido-ligase	[c]: (4) L-Glutamine + Adenosyl cobyrinate a,c diamide + (4) ATP --> (4) ADP + Adenosyl cobyrinate hexaamide + (4) L-Glutamate + (4) Orthophosphate	0.0	Infinity
Adenosylcobinamide-phosphate synthase(ADP-forming)	[c]: D-1-Aminopropan-2-ol O-phosphate + Adenosyl cobyrinate hexaamide + ATP --> ADP + Adenosyl cobinamide phosphate + Orthophosphate + (4) H+	0.0	Infinity
ATP:cobinamide Cobeta-adenosyltransferase	[c]: Cobinamide + ATP --> Adenosyl cobinamide + Triphosphate	0.0	Infinity
Cob(II)yrinic acid a,c-diamide reductase	[c]: H2O + ATP + Cob(I)yrinate a,c diamide --> Adenosyl cobyrinate a,c diamide + Orthophosphate + Diphosphate	0.0	Infinity
Cob(I)yrinic acid-a,c-diamide:FMN oxidoreductase	[c]: NADH + H+ + Cob(II)yrinate a,c diamide --> NAD+ + Cob(I)yrinate a,c diamide	0.0	Infinity
Precorrin-3 methyltransferase	[c]: Cobalt-precorrin 3 + S-Adenosyl-L-methionine --> Cobalt-precorrin 4 + S-Adenosyl-L-homocysteine	0.0	Infinity
Precorrin-6 reductase	[c]: Cobalt-precorrin 6 + H+ + NADPH <==> NADP+ + Cobalt-dihydro-precorrin 6	-Infinity	Infinity
Precorrin isomerase	[c]: Cobalt-precorrin 8 <==> Cobyrinate	-Infinity	Infinity
Cobalt-precorrin-4 methyltransferase	[c]: Cobalt-precorrin 4 + S-Adenosyl-L-methionine --> Cobalt-precorrin 5 + S-Adenosyl-L-homocysteine + H+	0.0	Infinity
Adenosylcobinamide-GDP ribazoletransferase	[c]: GMP + Cobamide coenzyme + H+ --> Adenosine-GDP-cobinamide + alpha-Ribazole	0.0	Infinity
Cobyrinic acid a,c-diamide synthase	[c]: Hydrogenobyrinate + (2) L-Glutamine + (2) H2O + (2) ATP --> (2) ADP + Hydrogenobyrinate a,c diamide + (2) L-Glutamate + (2) Orthophosphate + (4) H+	0.0	Infinity
Coproporphyrinogen:oxygen oxidoreductase(decarboxylating)	[c]: Coproporphyrinogen III + Oxygen + (2) H+ --> (2) CO2 + (2) H2O + Protoporphyrinogen IX	0.0	Infinity
Hydrogenobyrinic acid a,c-diamide cobaltochelatase	[c]: H2O + Hydrogenobyrinate a,c diamide + Cobalt + ATP --> ADP + Orthophosphate + Cob(II)yrinate a,c diamide	0.0	Infinity
Hydroxymethylbilane hydro-lyase(cyclizing)	[c]: Hydroxymethylbilane --> Uroporphyrinogen III + H2O	0.0	Infinity
Porphobilinogen ammonia-lyase (polymerizing)	[c]: H2O + (4) Porphobilinogen --> Hydroxymethylbilane + (4) NH3 + (4) H+	0.0	Infinity
Precorrin 8X 11,12-methylmutase	[c]: Precorrin 8X --> Hydrogenobyrinate + (6) H+	0.0	Infinity
Protoporphyrin ferro-lyase	[c]: Protoporphyrin + Iron --> Heme + (2) H+	0.0	Infinity
Protoporphyrinogen-IX:oxygen oxidoreductase	[c]: (2) Protoporphyrinogen IX + (3) Oxygen --> (2) Protoporphyrin + (6) H2O	0.0	Infinity
S-Adenosyl-L-methionine:1-precorrin-6Y C5,15-methyltransferase(C-12-decarboxylating)	[c]: (2) S-Adenosyl-L-methionine + Precorrin 6Y --> CO2 + Precorrin 8X + (2) S-Adenosyl-L-homocysteine	0.0	Infinity
S-Adenosyl-L-methionine:precorrin-3B C17-methyltransferase	[c]: S-Adenosyl-L-methionine + Precorrin 3B --> Precorrin 4 + S-Adenosyl-L-homocysteine + (3) H+	0.0	Infinity
S-Adenosyl-L-methionine:precorrin-4 C11 methyltransferase	[c]: Precorrin 4 + S-Adenosyl-L-methionine --> Precorrin 5 + S-Adenosyl-L-homocysteine + H+	0.0	Infinity
S-Adenosyl-L-methionine:precorrin-4 C20-methyltransferase	[c]: Precorrin 2 + S-Adenosyl-L-methionine --> Precorrin 3A + S-Adenosyl-L-homocysteine + (8) H+	0.0	Infinity
S-Adenosyl-L-methionine:uroporphyrin-III C-methyltransferase	[c]: Uroporphyrinogen III + (6) H+ + (2) S-Adenosyl-L-methionine --> Precorrin 2 + (2) S-Adenosyl-L-homocysteine	0.0	Infinity
Uroporphyrinogen-III carboxy-lyase	[c]: Uroporphyrinogen III + (4) H+ --> (4) CO2 + Coproporphyrinogen III	0.0	Infinity
N-Hexanoyl-L-homoserine lactone synthase	[c]: Hexanoyl-ACP + S-Adenosyl-L-methionine --> N-Hexanoyl-L-homoserine lactone + ACP + H+ + 5'-Methylthioadenosine	0.0	Infinity
N-octanoyl-L-homoserine lactone synthase	[c]: Octanoyl-ACP + S-Adenosyl-L-methionine --> N-Octanoyl-L-homoserine lactone + ACP + H+ + 5'-Methylthioadenosine	0.0	Infinity
(S)-Hydroxydecanoyl-CoA hydro-lyase	[c]: (S)-Hydroxydecanoyl-CoA --> H2O + trans-Dec-2-enoyl-CoA	0.0	Infinity
3-Hydroxyacyl-CoA dehydrogenase (3-oxodecanoyl-CoA)	[c]: NADH + 3-Oxododecanoyl-CoA + H+ <==> NAD+ + (S)-3-Hydroxydecanoyl-CoA	-Infinity	Infinity
Acetyl-CoA C-acyltransferase (decanoyl-CoA)	[c]: Acetyl-CoA + Decanoyl-CoA (n-C10:0CoA) <==> 3-Oxododecanoyl-CoA + CoA	-Infinity	Infinity
cis-2-Dodecenoic acid(BDSF) synthase	[c]: H2O + (S)-3-Hydroxydecanoyl-CoA <==> cis-2-Dodecenoic acid + CoA	-Infinity	Infinity
trans-Dec-2-enoyl-CoA reductase	[c]: trans-Dec-2-enoyl-CoA + H+ + NADPH --> NADP+ + Decanoyl-CoA (n-C10:0CoA)	0.0	Infinity
3-Hydroxy-L-kynurenine hydrolase	[c]: H2O + L-kynurenine --> L-Alanine + anthranilate	0.0	Infinity
HHQ synthesis	[c]: 3-oxodecanoyl-ACP + anthranilate + H+ --> CO2 + H2O + ACP + 2-heptyl-4-quinolone	0.0	Infinity
L-Tryptophan:oxygen 2,3-oxidoreductase (decyclizing)	[c]: L-Tryptophan + Oxygen --> L-Formylkynurenine + H+	0.0	Infinity
N-Formyl-L-kynurenine amidohydrolase	[c]: H2O + L-Formylkynurenine --> L-Kynurenine + H+ + Formate	0.0	Infinity
3-Hydroxydecanoyl-3-hydroxydecanoate synthesis	[c]: H2O + beta-hydroxydecanoyl-beta-hydroxydecanoyl-S-CoA --> CoA + 3-hydroxydecanoyl-3-hydroxydecanoate	0.0	Infinity
Poly(3-Hydroxyalkanoic acid) synthase	[c]: (2) (S)-Hydroxydecanoyl-CoA --> beta-hydroxydecanoyl-beta-hydroxydecanoyl-S-CoA + CoA	0.0	Infinity
Rhamnosyltransferase 2	[c]: mono-Rhamnolipid + dTDP-4-dehydro-6-deoxy-L-mannose + H+ --> di-Rhamnolipid + dTDP	0.0	Infinity
Rhamnosyltransferase chain A	[c]: (R)-3-Hydroxydecanoyl-ACP + CoA --> ACP + (S)-Hydroxydecanoyl-CoA	0.0	Infinity
Rhamnosyltransferase chain B	[c]: dTDP-4-dehydro-6-deoxy-L-mannose + H+ + 3-hydroxydecanoyl-3-hydroxydecanoate --> mono-Rhamnolipid + dTDP	0.0	Infinity
5-Amino-6-(5-phosphoribitylamino)uracil:NADP+ 1'-oxidoreductase (R)	[c]: 5-Amino-6-(5'-phosphoribosylamino)uracil + H+ + NADPH --> NADP+ + 5-Amino-6-(5'-phosphoribitylamino)uracil	0.0	Infinity
6,7-Dimethyl-8-(1-D-ribityl)lumazine:6,7-dimethyl-8-(1-D-ribityl)lumazine 2,3-butanediyltransferase	[c]: (2) 6,7-Dimethyl-8-(1-D-ribityl)lumazine --> Riboflavin + 4-(1-D-Ribitylamino)-5-amino-2,6-dihydroxypyrimidine	0.0	Infinity
ATP:FMN adenylyltransferase	[c]: FMN + H+ + ATP --> Diphosphate + FAD	0.0	Infinity
ATP:riboflavin 5'-phosphotransferase	[c]: Riboflavin + ATP --> ADP + FMN + H+	0.0	Infinity
Nicotinate-nucleotide:dimethylbenzimidazolephospho-D-ribosyltransferase	[c]: Nicotinate D-ribonucleotide + Dimethylbenzimidazole --> Nicotinate + N1-(5-Phospho-alpha-D-ribosyl)-5,6-dimethylbenzimidazole + H+	0.0	Infinity
S-Adenosyl-L-methionine: 2-nonaprenyl-3-methyl-5-hydroxy-6-methoxy-1,4-benzoquinone 3-O-methyltransferase	[c]: 2-Octaprenyl-3-methyl-5-hydroxy-6-methoxy-1,4-benzoquinone + S-Adenosyl-L-methionine --> Ubiquinone-8 + S-Adenosyl-L-homocysteine	0.0	Infinity
S-Adenosyl-L-methionine: 2-Octaprenyl-6-hydroxyphenol 6-O-methyltransferase	[c]: 2-Octaprenyl-6-hydroxyphenol + S-Adenosyl-L-methionine --> 2-Octaprenyl-6-methoxyphenol + S-Adenosyl-L-homocysteine + H+	0.0	Infinity
3-Octaprenyl-4-hydroxybenzoate carboxy-lyases	[c]: 3-Octaprenyl-4-hydroxybenzoate + H+ --> 2-Octaprenylphenol + CO2	0.0	Infinity
All-trans-Octaprenyl-diphosphate:4-hydroxybenzoate 3-octaprenyltransferase	[c]: all-trans-Octaprenyl diphosphate + 4-Hydroxybenzoate --> 3-Octaprenyl-4-hydroxybenzoate + Diphosphate	0.0	Infinity
Chorismate hydroxymutase	[c]: Chorismate <==> Isochorismate	-Infinity	Infinity
UDP-L-rhamnose:flavonol-3-O-D-glucoside L-rhamnosyltransferase	[c]: S-Adenosyl-L-methionine + 2-Octaprenyl-6-methoxy-1,4-benzoquinone --> 2-Octaprenyl-3-methyl-6-methoxy-1,4-benzoquinone + S-Adenosyl-L-homocysteine + H+	0.0	Infinity
ATP:pyridoxal 5'-phosphotransferase	[c]: Pyridoxal + ATP --> ADP + Pyridoxal phosphate + H+	0.0	Infinity
ATP:pyridoxal 5'-phosphotransferase	[c]: Pyridoxamine + ATP --> ADP + Pyridoxamine phosphate + H+	0.0	Infinity
ATP:pyridoxal 5'-phosphotransferase	[c]: Pyridoxine + ATP --> ADP + H+ + Pyridoxine phosphate	0.0	Infinity
O-Phospho-4-hydroxy-L-threonine:2-oxoglutarate aminotransferase	[c]: 2-Oxoglutarate + O-Phospho-4-hydroxy-L-threonine <==> 2-Oxo-3-hydroxy-4-phosphobutanoate + L-Glutamate	-Infinity	Infinity
Pyridoxamine:oxygen oxidoreductase (deaminating)	[c]: H2O + Oxygen + Pyridoxamine <==> H2O2 + Pyridoxal + NH3 + H+	-Infinity	Infinity
Pyridoxamine-5'-phosphate:oxygen oxidoreductase (deaminating)	[c]: H2O + Pyridoxamine phosphate + Oxygen --> H2O2 + Pyridoxal phosphate + NH3 + H+	0.0	Infinity
FMNH2:NAD+ oxidoreductase	[c]: Reduced FMN + NAD+ --> NADH + FMN + H+	0.0	Infinity
FMNH2:NADP+ oxidoreductase	[c]: NADP+ + Reduced FMN --> FMN + H+ + NADPH	0.0	Infinity
2-Amino-4-hydroxy-6-(D-erythro-1,2,3-trihydroxypropyl)-7,8-dihydropteridine glycolaldehyde-lyase	[c]: 2-Amino-4-hydroxy-6-(D-erythro-1,2,3-trihydroxypropyl)-7,8-dihydropteridine --> Glycolaldehyde + 2-Amino-4-hydroxy-6-hydroxymethyl-7,8-dihydropteridine + H+	0.0	Infinity
Phosphomonoesterase	[c]: 2-Amino-4-hydroxy-6-(erythro-1,2,3-trihydroxypropyl)dihydropteridine triphosphate + (3) H2O --> H+ + (3) Orthophosphate + Dihydroneopterin phosphate	0.0	Infinity
2-Amino-4-hydroxy-6-(erythro-1,2,3-trihydroxypropyl)dihydropteridine triphosphate 7,8-8,9-dihydrolase (R)	[c]: 2,5-Diamino-6-(5'-triphosphoryl-3',4'-trihydroxy-2'-oxopentyl)-amino-4-oxopyrimidine --> 2-Amino-4-hydroxy-6-(erythro-1,2,3-trihydroxypropyl)dihydropteridine triphosphate + H2O + (3) H+	0.0	Infinity
2-Amino-4-hydroxy-6-hydroxymethyl-7,8-dihydropteridine:4-aminobenzoate2-amino-4-hydroxydihydropteridine-6-methenyltransferase	[c]: 4-Aminobenzoate + 2-Amino-4-hydroxy-6-hydroxymethyl-7,8-dihydropteridine --> H2O + Dihydropteroate	0.0	Infinity
2-Amino-4-hydroxy-6-hydroxymethyl-7,8-dihydropteridine-diphosphate:4-aminobenzoate2-amino-4-hydroxydihydropteridine-6-methenyltransferase	[c]: 4-Aminobenzoate + 2-Amino-7,8-dihydro-4-hydroxy-6-(diphosphooxymethyl)pteridine --> Diphosphate + Dihydropteroate	0.0	Infinity
4-Amino-4-Deoxychorismate pyruvate-lyase	[c]: 4-amino-4-deoxychorismate --> 4-Aminobenzoate + H+ + Pyruvate	0.0	Infinity
ATP:2-amino-4-hydroxy-6-hydroxymethyl-7,8-dihydropteridine6'-pyrophosphotransferase	[c]: 2-Amino-4-hydroxy-6-hydroxymethyl-7,8-dihydropteridine + ATP --> AMP + 2-Amino-7,8-dihydro-4-hydroxy-6-(diphosphooxymethyl)pteridine + H+	0.0	Infinity
Chorismate:L-glutamine amido-ligase	[c]: L-Glutamine + Chorismate --> L-Glutamate + 4-amino-4-deoxychorismate	0.0	Infinity
Dihydrofolate:NADP+ oxidoreductase	[c]: NADP+ + Dihydrofolate <==> Folic acid + NADPH	-Infinity	Infinity
Dihydroneopterin phosphate hydrolysis	[c]: H2O + Dihydroneopterin phosphate --> 2-Amino-4-hydroxy-6-(D-erythro-1,2,3-trihydroxypropyl)-7,8-dihydropteridine + Orthophosphate	0.0	Infinity
Formamidopyrimidine nucleoside triphosphate 7,8-8,9-dihydrolase	[c]: H2O + Formamidopyrimidine nucleoside triphosphate --> 2,5-Diaminopyrimidine nucleoside triphosphate + H+ + Formate	0.0	Infinity
GTP 7,8-8,9-dihydrolase	[c]: 2,5-Diaminopyrimidine nucleoside triphosphate --> 2,5-Diamino-6-(5'-triphosphoryl-3',4'-trihydroxy-2'-oxopentyl)-amino-4-oxopyrimidine	0.0	Infinity
GTP 7,8-8,9-dihydrolase	[c]: GTP + H2O + (4) H+ --> Formamidopyrimidine nucleoside triphosphate	0.0	Infinity
NADH:6,7-dihydropteridine oxidoreductase	[c]: NADH + H+ + Dihydrobiopterin --> Tetrahydrobiopterin + NAD+	0.0	Infinity
Tetrahydrofolate:L-glutamate gamma-ligase (ADP-forming)	[c]: L-Glutamate + ATP + Dihydropteroate --> ADP + Orthophosphate + Dihydrofolate	0.0	Infinity
Hydroxymethylbilane synthase	[c]: H2O + (4) Porphobilinogen --> Hydroxymethylbilane + (4) NH4+	0.0	Infinity
NAD synthase (nh3)	[c]: NH4+ + Deamino-NAD+ + ATP --> AMP + NAD+ + H+ + Diphosphate	0.0	Infinity
ATP:NAD+ 2'-phosphotransferase	[c]: NAD+ + ATP --> ADP + NADP+ + H+	0.0	Infinity
ATP:nicotinamide-nucleotide adenylyltransferase	[c]: Nicotinamide D-ribonucleotide + H+ + ATP --> NAD+ + Diphosphate	0.0	Infinity
ATP:nicotinamide-nucleotide adenylyltransferase	[c]: Nicotinate D-ribonucleotide + H+ + ATP --> Deamino-NAD+ + Diphosphate	0.0	Infinity
L-Aspartate oxidase	[c]: Oxygen + L-Aspartate --> H2O2 + Iminoaspartate	0.0	Infinity
Nicotinamide amidohydrolase	[c]: H2O + Nicotinamide --> Nicotinate + NH3	0.0	Infinity
Nicotinate D-ribonucleotide:pyrophosphate phosphoribosyltransferase	[c]: Nicotinate D-ribonucleotide + Diphosphate --> Nicotinate + 5-Phospho-alpha-D-ribose 1-diphosphate + H+	0.0	Infinity
Nicotinate-nucleotide:pyrophosphate phosphoribosyltransferase(carboxylating) (R)	[c]: 5-Phospho-alpha-D-ribose 1-diphosphate + Pyridine-2,3-dicarboxylate + (2) H+ --> CO2 + Nicotinate D-ribonucleotide + Diphosphate	0.0	Infinity
N-Ribosylnicotinamide ribohydrolase	[c]: N-Ribosylnicotinamide + H2O --> Nicotinamide + D-Ribose + H+	0.0	Infinity
Quinolinate synthase	[c]: Dihydroxyacetone phosphate + Iminoaspartate --> (2) H2O + Pyridine-2,3-dicarboxylate + Orthophosphate + H+	0.0	Infinity
5,10-Methenyltetrahydrofolate 5-hydrolase(decyclizing)	[c]: H2O + 5,10-Methenyltetrahydrofolate --> 10-Formyltetrahydrofolate	0.0	Infinity
5,10-Methylenetetrahydrofolate:NADP+ oxidoreductase	[c]: NADP+ + 5,10-Methylenetetrahydrofolate <==> H+ + 5,10-Methenyltetrahydrofolate + NADPH	-Infinity	Infinity
5,6,7,8-Tetrahydrofolate:NADP+ oxidoreductase	[c]: NADP+ + Tetrahydrofolate <==> Dihydrofolate + H+ + NADPH	-Infinity	Infinity
5-Methyltetrahydrofolate:L-homocysteine S-methyltransferase	[c]: L-Homocysteine + 5-Methyltetrahydrofolate --> Tetrahydrofolate + L-Methionine	0.0	Infinity
5-Methyltetrahydrofolate:NADP+ oxidoreductase	[c]: NADH + 5,10-Methylenetetrahydrofolate + H+ --> NAD+ + 5-Methyltetrahydrofolate	0.0	Infinity
10-Formyltetrahydrofolate:5'-phosphoribosylglycinamide	[c]: H2O + 5'-Phosphoribosylglycinamide + 5,10-Methenyltetrahydrofolate --> Tetrahydrofolate + 5'-Phosphoribosyl-N-formylglycinamide + H+	0.0	Infinity
HCO3 equilibration reaction	[c]: CO2 + H2O <==> HCO3- + H+	-Infinity	Infinity
S-Aminomethyldihydrolipoylprotein:(6S)-tetrahydrofolateaminomethyltransferase (ammonia-forming) (R)	[c]: H2O + H+ + 5,10-Methenyltetrahydrofolate --> 5-Formyltetrahydrofolate	0.0	Infinity
(R)-4'-Phosphopantothenate:L-cysteine ligase	[c]: D-4'-Phosphopantothenate + ATP + L-Cysteine --> ADP + (R)-4'-Phosphopantothenoyl-L-cysteine + Orthophosphate + H+	0.0	Infinity
(R)-Pantoate:beta-alanine ligase (AMP-forming)	[c]: beta-Alanine + ATP + (R)-Pantoate --> Pantothenate + AMP + H+ + Diphosphate	0.0	Infinity
(R)-Pantoate:NADP+ 2-oxidoreductase	[c]: NADP+ + (R)-Pantoate <==> 2-Dehydropantoate + H+ + NADPH	-Infinity	Infinity
2,3-Dihydroxy-3-methylbutanoate:NADP+ oxidoreductase (isomerizing)	[c]: 2-Acetolactate + H+ + NADPH --> NADP+ + 2,3-Dihydroxy-3-methylbutanoate	0.0	Infinity
5,10-Methylenetetrahydrofolate:3-methyl-2-oxobutanoatehydroxymethyltransferase	[c]: H2O + 5,10-Methylenetetrahydrofolate + 3-Methyl-2-oxobutanoate --> 2-Dehydropantoate + Tetrahydrofolate	0.0	Infinity
ATP:dephospho-CoA 3'-phosphotransferase	[c]: ATP + Dephospho-CoA --> ADP + CoA + H+	0.0	Infinity
ATP:pantetheine-4'-phosphate adenylyltransferase	[c]: H+ + ATP + Pantetheine 4'-phosphate <==> Diphosphate + Dephospho-CoA	-Infinity	Infinity
ATP:pantothenate 4'-phosphotransferase	[c]: Pantothenate + ATP --> ADP + D-4'-Phosphopantothenate + H+	0.0	Infinity
ATP:pantothenate 4'-phosphotransferase	[c]: N-((R)-Pantothenoyl)-L-cysteine + ATP --> ADP + (R)-4'-Phosphopantothenoyl-L-cysteine + (2) H+	0.0	Infinity
ATP:pantothenate 4'-phosphotransferase	[c]: Pantetheine + ATP --> ADP + H+ + Pantetheine 4'-phosphate	0.0	Infinity
N-[(R)-4'-Phosphopantothenoyl]-L-cysteine carboxy-lyase	[c]: (R)-4'-Phosphopantothenoyl-L-cysteine + H+ --> CO2 + Pantetheine 4'-phosphate	0.0	Infinity
Glutamyl-tRNA reductase	[c]: L-Glutamyl-tRNA(Glu) + H+ + NADPH --> NADP+ + tRNA (Glu) + (S)-4-Amino-5-oxopentanoate	0.0	Infinity
Glutamyl-tRNA synthetase	[c]: tRNA (Glu) + L-Glutamate + ATP --> L-Glutamyl-tRNA(Glu) + AMP + Diphosphate	0.0	Infinity
(S)-4-Amino-5-oxopentanoate 4,5-aminomutase (R)	[c]: (S)-4-Amino-5-oxopentanoate --> 5-Aminolevulinate	0.0	Infinity
Precorrin-3B synthase	[c]: NADH + Oxygen + Precorrin 3A + (2) H+ --> H2O + NAD+ + Precorrin 3B	0.0	Infinity
Precorrin-6Y:NADP+ oxidoreductase (R)	[c]: Precorrin 6X + H+ + NADPH --> NADP+ + Precorrin 6Y	0.0	Infinity
Pyrimidine phosphatase	[c]: H2O + 5-Amino-6-(5'-phosphoribitylamino)uracil --> Orthophosphate + 4-(1-D-Ribitylamino)-5-amino-2,6-dihydroxypyrimidine	0.0	Infinity
2-Methyl-4-amino-5-hydroxymethylpyrimidine-diphosphate:4-methyl-5-(2-phosphoethyl)-thiazole2-methyl-4-aminopyridine-5-methenyltransferase	[c]: 2-Methyl-4-amino-5-hydroxymethylpyrimidine diphosphate + 4-Methyl-5-(2-phosphoethyl)-thiazole + H+ --> Thiamin monophosphate + Diphosphate	0.0	Infinity
Thiamine biosynthesis	[c]: 4-Amino-5-hydroxymethyl-2-methylpyrimidine --> Aminoimidazole ribotide	0.0	Infinity
ATP:4-amino-2-methyl-5-phosphomethylpyrimidine phosphotransferase	[c]: 4-Amino-2-methyl-5-phosphomethylpyrimidine + ATP --> ADP + 2-Methyl-4-amino-5-hydroxymethylpyrimidine diphosphate	0.0	Infinity
ATP:4-amino-5-hydroxymethyl-2-methylpyrimidine 5-phosphotransferase	[c]: 4-Amino-5-hydroxymethyl-2-methylpyrimidine + ATP --> 4-Amino-2-methyl-5-phosphomethylpyrimidine + ADP + H+	0.0	Infinity
ATP:thiamine phosphotransferase	[c]: ATP + Thiamin --> ADP + Thiamin monophosphate + H+	0.0	Infinity
ATP:thiamin-phosphate phosphotransferase	[c]: Thiamin monophosphate + ATP --> ADP + Thiamin diphosphate	0.0	Infinity
Thiamin diphosphate phosphohydrolase	[c]: H2O + Thiamin diphosphate --> Orthophosphate + Thiamin monophosphate + H+	0.0	Infinity
Chorismate lyase	[c]: Chorismate --> 4-Hydroxybenzoate + Pyruvate	0.0	Infinity
2-Octaprenyl-3-methyl-6-methoxy-1,4-benzoquinone ,NADPH2:oxygenoxidoreductase	[c]: 2-Octaprenyl-3-methyl-6-methoxy-1,4-benzoquinone + Oxygen + H+ + NADPH --> NADP+ + H2O + 2-Octaprenyl-3-methyl-5-hydroxy-6-methoxy-1,4-benzoquinone	0.0	Infinity
2-Octaprenyl-6-methoxyphenol hydroxylase	[c]: Oxygen + 2-Octaprenyl-6-methoxyphenol + H+ + NADPH --> NADP+ + H2O + 2-Octaprenyl-6-methoxy-1,4-benzoquinone	0.0	Infinity
2-Octaprenylphenol hydroxylase	[c]: (2) 2-Octaprenylphenol + Oxygen --> (2) 2-Octaprenyl-6-hydroxyphenol	0.0	Infinity
Uroporphyrinogen methyltransferase	[c]: Uroporphyrinogen III + (2) S-Adenosyl-L-methionine --> Precorrin 2 + (2) S-Adenosyl-L-homocysteine + H+	0.0	Infinity
Pyridoxine formation via glycolaldehyde	[c]: 2-Oxobutanoate + L-Alanine + Glycolaldehyde --> Pyridoxine	0.0	Infinity
Pyridoxine 5'-phosphate synthase	[c]: NAD+ + 1-Deoxy-D-xylulose 5-phosphate + O-Phospho-4-hydroxy-L-threonine --> CO2 + NADH + (2) H2O + Orthophosphate + H+ + Pyridoxine phosphate	0.0	Infinity
SINK: 5mta[e]	[e]: 5'-Methylthioadenosine -->	0.0	Infinity
SINK: CO2[e]	[e]: CO2 -->	-Infinity	Infinity
SOURCE: Fe[e]	[e]: --> Iron	-Infinity	Infinity
SOURCE: Glucose[e]	[e]: --> D-Glucose	-10.0	0.0
SOURCE: H+[e]	[e]: --> H+	-Infinity	Infinity
SOURCE: K+[e]	[e]: --> Potassium	-Infinity	Infinity
SOURCE: Magnesium[e]	[e]: --> Magnesium	-Infinity	Infinity
SOURCE: Na+[e]	[e]: --> Sodium	-Infinity	Infinity
SOURCE: NH4+[e]	[e]: --> NH4+	-Infinity	Infinity
SOURCE: Oxygen[e]	[e]: --> Oxygen	-Infinity	Infinity
SOURCE: pi[e]	[e]: --> Orthophosphate	-Infinity	Infinity
SOURCE: Sulfate[e]	[e]: --> Sulfate	-Infinity	Infinity
SOURCE: Thiamine[e]	[e]: --> Thiamin	-1	0.0
SOURCE: Water[e]	[e]: --> H2O	-Infinity	Infinity
SOURCE: Cadmium[e]	[e]: --> Cadmium	0.0	0.0
SOURCE: Chloride[e]	[e]: --> Cl-	0.0	0.0
SOURCE: Nitrate[e]	[e]: --> Nitrate	0.0	0.0
SOURCE: L-Serine[e]	[e]: --> L-Serine	0.0	0.0
SOURCE: L-Threonine[e]	[e]: --> L-Threonine	0.0	0.0
SOURCE: L-Alanine[e]	[e]: --> L-Alanine	0.0	0.0
SOURCE: Glycine[e]	[e]: --> Glycine	0.0	0.0
SOURCE: L-Proline[e]	[e]: --> L-Proline	0.0	0.0
SOURCE: L-Isoleucine[e]	[e]: --> L-Isoleucine	0.0	0.0
SOURCE: L-Leucine[e]	[e]: --> L-Leucine	0.0	0.0
SOURCE: L-Valine[e]	[e]: --> L-Valine	0.0	0.0
SOURCE: L-Aspartate[e]	[e]: --> L-Aspartate	0.0	0.0
SOURCE: L-Glutamate[e]	[e]: --> L-Glutamate	0.0	0.0
SOURCE: L-Phenylalanine[e]	[e]: --> L-Phenylalanine	0.0	0.0
SOURCE: L-Tyrosine[e]	[e]: --> L-Tyrosine	0.0	0.0
SOURCE: L-Tryptophan[e]	[e]: --> L-Tryptophan	0.0	0.0
SOURCE: L-Lysine[e]	[e]: --> L-Lysine	0.0	0.0
SOURCE: L-Histidine[e]	[e]: --> L-Histidine	0.0	0.0
SOURCE: L-Arginine[e]	[e]: --> L-Arginine	0.0	0.0
SOURCE: L-Ornithine[e]	[e]: --> L-Ornithine	0.0	0.0
SOURCE: L-Cysteine[e]	[e]: --> L-Cysteine	0.0	0.0
SOURCE: L-Methionine[e]	[e]: --> L-Methionine	0.0	0.0
SOURCE: (S)-Lactate[e]	[e]: --> (S)-Lactate	0.0	0.0

## Sheet: SCFM medium constraints
	Minimal Media with Glucose as Only Carbon Source
Reaction Name	Equation	Lower Bound	Upper Bound
2-Oxoglutarate carboxy-lyase	[c]: 2-Oxoglutarate --> Succinate semialdehyde + CO2	0.0	Infinity
5-Phosphoribosylamine:pyrophosphate phosphoribosyltransferase(glutamate-amidating) (R)	[c]: L-Glutamine + H2O + 5-Phospho-alpha-D-ribose 1-diphosphate --> 5-Phosphoribosylamine + L-Glutamate + Diphosphate	0.0	Infinity
Carbon-dioxide:L-glutamine amido-ligase (ADP-forming,carbamate-phosphorylating)	[c]: L-Glutamine + H2O + HCO3- + (2) ATP --> (2) ADP + Carbamoyl phosphate + L-Glutamate + Orthophosphate + (2) H+	0.0	Infinity
IMP:L-aspartate ligase (GDP-forming)	[c]: IMP + GTP + L-Aspartate --> N6-(1,2-Dicarboxyethyl)-AMP + Orthophosphate + (2) H+ + GDP	0.0	Infinity
L-Alanine:2-oxoglutarate aminotransferase	[c]: L-Alanine + 2-Oxoglutarate --> L-Glutamate + Pyruvate	0.0	Infinity
L-Asparagine amidohydrolase	[c]: H2O + L-Asparagine --> NH3 + H+ + L-Aspartate	0.0	Infinity
L-Aspartate ammonia-lyase	[c]: L-Aspartate --> Fumarate + NH3 + H+	0.0	Infinity
L-Aspartate:2-oxoglutarate aminotransferase	[c]: 2-Oxoglutarate + L-Aspartate <==> Oxaloacetate + L-Glutamate	-Infinity	Infinity
L-Aspartate:L-glutamine amido-ligase (AMP-forming)	[c]: L-Glutamine + H2O + L-Aspartate + ATP <==> AMP + L-Asparagine + L-Glutamate + H+ + Diphosphate	-Infinity	Infinity
L-Glutamate:NADP+ oxidoreductase (transaminating) (R)	[c]: L-Glutamine + 2-Oxoglutarate + H+ + NADPH --> NADP+ + (2) L-Glutamate	0.0	Infinity
Agmatine amidinohydrolase	[c]: Agmatine + H2O --> Putrescine + Urea	0.0	Infinity
D-4-Hydroxy-2-oxoglutarate glyoxylate-lyase	[c]: D-4-Hydroxy-2-oxoglutarate --> Glyoxylate + (2) H+ + Pyruvate	0.0	Infinity
D-Aspartate:2-oxoglutarate aminotransferase	[c]: D-Aspartate + D-4-Hydroxy-2-oxoglutarate <==> L-erythro-4-Hydroxyglutamate + Oxaloacetate + (2) H+	-Infinity	Infinity
L-1-Pyrroline-3-hydroxy-5-carboxylate:NAD+ oxidoreductase	[c]: (2) H2O + L-1-Pyrroline-3-hydroxy-5-carboxylate + NAD+ --> L-erythro-4-Hydroxyglutamate + NADH + H+	0.0	Infinity
L-1-Pyrroline-5-carboxylate:NAD+ oxidoreductase	[c]: (S)-1-Pyrroline-5-carboxylate + NADP+ + (2) H2O --> L-Glutamate + H+ + NADPH	0.0	Infinity
L-1-Pyrroline-5-carboxylate:NAD+ oxidoreductase	[c]: (S)-1-Pyrroline-5-carboxylate + (2) H2O + NAD+ --> NADH + L-Glutamate + H+	0.0	Infinity
L-Arginine carboxy-lyase	[c]: L-Arginine + H+ --> Agmatine + CO2	0.0	Infinity
L-Erythro-4-Hydroxyglutamate:NAD+ oxidoreductase	[c]: L-erythro-4-Hydroxyglutamate + NADH + H+ --> H2O + NAD+ + L-4-Hydroxyglutamate semialdehyde	0.0	Infinity
L-Ornithine carboxy-lyase	[c]: L-Ornithine --> CO2 + Putrescine	0.0	Infinity
L-Proline:NADP+ 5-oxidoreductase	[c]: NADP+ + L-Proline <==> (S)-1-Pyrroline-5-carboxylate + (2) H+ + NADPH	-Infinity	Infinity
2-N-Succinyl-L-arginine iminohydrolase (decarboxylating)	[c]: N2-Succinyl-L-arginine + (2) H2O --> CO2 + (2) NH3 + N2-Succinyl-L-ornithine	0.0	Infinity
N2-Succinylglutamate desuccinylase	[c]: N2-Succinyl-L-glutamate + H2O --> Succinate + L-Glutamate	0.0	Infinity
N2-Succinyl-L-glutamate 5-semialdehyde:NAD+ oxidoreductase	[c]: H2O + NAD+ + N2-Succinyl-L-glutamate 5-semialdehyde --> N2-Succinyl-L-glutamate + NADH + (2) H+	0.0	Infinity
N2-Succinyl-L-ornithine:2-oxo-acid aminotransferase	[c]: 2-Oxoglutarate + N2-Succinyl-L-ornithine --> L-Glutamate + N2-Succinyl-L-glutamate 5-semialdehyde	0.0	Infinity
Succinyl-CoA:L-arginine N2-succinyltransferase	[c]: L-Arginine + Succinyl-CoA --> N2-Succinyl-L-arginine + CoA + H+	0.0	Infinity
trans-4-Hydroxy-L-proline:NAD+ 5-oxidoreductase	[c]: NAD+ + trans-4-Hydroxy-L-proline --> NADH + L-1-Pyrroline-3-hydroxy-5-carboxylate + H+	0.0	Infinity
Succinate-semialdehyde:NAD+ oxidoreductase	[c]: Succinate semialdehyde + H2O + NAD+ --> NADH + Succinate + (2) H+	0.0	Infinity
Succinate-semialdehyde:NADP+ oxidoreductase	[c]: NADP+ + Succinate semialdehyde + H2O --> Succinate + (2) H+ + NADPH	0.0	Infinity
L-Cysteine:oxygen oxidoreductase	[c]: Oxygen + L-Cysteine --> 3-Sulfino-L-alanine	0.0	Infinity
L-Serine hydro-lyase (deaminating)	[c]: L-Serine --> 2-Aminoacrylate + H2O	0.0	Infinity
D-Alanine:2-oxoglutarate aminotransferase	[c]: 2-Oxoglutarate + D-Alanine <==> D-Glutamate + Pyruvate	-Infinity	Infinity
5-Oxoproline amidohydrolase (ATP-hydrolysing)	[c]: (2) H2O + 5-Oxoproline + ATP --> ADP + L-Glutamate + Orthophosphate	0.0	Infinity
(5-L-glutamyl)-peptide:amino-acid 5-glutamyltransferase	[c]: Glutathione + H2O --> Cys-Gly + L-Glutamate	0.0	Infinity
Glutathione:hydrogen-peroxide oxidoreductase	[c]: H2O2 + (2) Glutathione --> Oxidized glutathione + (2) H2O	0.0	Infinity
Membrane alanyl aminopeptidase	[c]: H2O + Cys-Gly --> Glycine + L-Cysteine	0.0	Infinity
3-Phosphoserine:2-oxoglutarate aminotransferase	[c]: O-Phospho-L-serine + 2-Oxoglutarate --> 3-Phosphonooxypyruvate + L-Glutamate	0.0	Infinity
Aminoacetone:oxygen oxidoreductase(deaminating)(flavin-containing)	[c]: Aminoacetone + H2O + Oxygen <==> H2O2 + Methylglyoxal + NH3	-Infinity	Infinity
ATP:L-homoserine O-phosphotransferase	[c]: L-Homoserine + ATP --> ADP + O-Phospho-L-homoserine + H+	0.0	Infinity
D-serine ammonia-lyase	[c]: D-Serine <==> NH3 + H+ + Pyruvate	-Infinity	Infinity
L-Serine ammonia-lyase	[c]: L-Serine <==> NH3 + H+ + Pyruvate	-Infinity	Infinity
L-Threonine acetaldehyde-lyase	[c]: L-Threonine <==> Acetaldehyde + Glycine	-Infinity	Infinity
L-Threonine ammonia-lyase	[c]: L-Threonine --> 2-Oxobutanoate + NH3 + H+	0.0	Infinity
L-Threonine:NAD+ oxidoreductase	[c]: L-Threonine + NAD+ --> L-2-Amino-3-oxobutanoate + NADH + H+	0.0	Infinity
Succinyl-CoA:glycine C-succinyl-transferase(decarboxylating)	[c]: Acetyl-CoA + Glycine --> L-2-Amino-3-oxobutanoate + CoA	0.0	Infinity
4,5-Dihydro-4-oxo-5-imidazolepropanoate hydro-lyase (R)	[c]: H2O + Urocanate --> 4-Imidazolone-5-propanoate	0.0	Infinity
4-Imidazolone-5-propanoate amidohydrolase	[c]: H2O + 4-Imidazolone-5-propanoate --> N-Formimino-L-glutamate	0.0	Infinity
L-Histidine ammonia-lyase	[c]: L-Histidine <==> Urocanate + NH4+	-Infinity	Infinity
N-Formimino-L-glutamate formiminohydrolase	[c]: H2O + N-Formimino-L-glutamate --> Formamide + L-Glutamate	0.0	Infinity
L-Valine:NADP+ oxidoreductase (deaminating)	[c]: NADP+ + H2O + L-Valine --> NH3 + NADPH + 3-Methyl-2-oxobutanoate	0.0	Infinity
2-Oxoadipate:lipoamde 2-oxidoreductase(decarboxylating andacceptor-succinylating)	[c]: Lipoamide + 2-Oxoadipate --> CO2 + S-Glutaryldihydrolipoamide	0.0	Infinity
Glutaryl-CoA:dihydrolipoamide S-succinyltransferase	[c]: Dihydrolipoamide + Glutaryl-CoA + H+ <==> S-Glutaryldihydrolipoamide + CoA	-Infinity	Infinity
4-Hydroxy-2-oxopentanoate hydro-lyase	[c]: 2-Hydroxy-2,4-pentadienoate + H2O --> 4-Hydroxy-2-oxopentanoate	0.0	Infinity
4-Hydroxy-2-oxovalerate pyruvate-lyase	[c]: Acetaldehyde + Pyruvate <==> 4-Hydroxy-2-oxopentanoate	-Infinity	Infinity
Phenethylamine:oxygen oxidoreductase (deaminating)(copper-containing)	[c]: Phenethylamine + H2O + Oxygen <==> H2O2 + NH3 + H+ + Phenylacetaldehyde	-Infinity	Infinity
Phenylacetaldehyde:NAD+ oxidoreductase	[c]: H2O + NAD+ + Phenylacetaldehyde --> NADH + Phenylacetic acid + (2) H+	0.0	Infinity
Phenylacetate:CoA ligase	[c]: Phenylacetic acid + CoA + ATP --> AMP + Phenylacetyl-CoA + Diphosphate	0.0	Infinity
2-Amino-3-carboxymuconate semialdehyde carboxy-lyase	[c]: 2-Amino-3-carboxymuconate semialdehyde --> CO2 + 2-Aminomuconate semialdehyde	0.0	Infinity
2-Aminomuconate aminohydrolase	[c]: H2O + 2-Aminomuconate --> (Z)-5-Oxohex-2-enedioate + NH3	0.0	Infinity
2-Aminomuconate semialdehyde:NAD+ 6-oxidoreductase	[c]: H2O + NAD+ + 2-Aminomuconate semialdehyde --> NADH + 2-Aminomuconate + H+	0.0	Infinity
3-Hydroxyanthranilate:oxygen 3,4-oxidoreductase (decyclizing)	[c]: Oxygen + 3-Hydroxyanthranilate --> 2-Amino-3-carboxymuconate semialdehyde	0.0	Infinity
4-Oxalocrotonate carboxy-lyase	[c]: (Z)-5-Oxohex-2-enedioate --> 2-Hydroxy-2,4-pentadienoate + CO2	0.0	Infinity
2-Oxohept-3-enedioate hydro-lyases	[c]: H2O + 2-Oxohept-3-enedioate <==> 2,4-Dihydroxyhept-2-enedioate	-Infinity	Infinity
2-Hydroxyhepta-2,4-dienedioate isomerase	[c]: 2-Oxohept-3-enedioate <==> 2-Hydroxyhepta-2,4-dienedioate	-Infinity	Infinity
3,4-Dihydroxyphenylacetate:oxygen 2,3-oxidoreductase (decyclizing)	[c]: 3,4-Dihydroxyphenylacetate + Oxygen <==> 2-Hydroxy-5-carboxymethylmuconate semialdehyde + (2) H+	-Infinity	Infinity
4-Fumarylacetoacetate fumarylhydrola (R)	[c]: H2O + 4-Fumarylacetoacetate --> Fumarate + Acetoacetate + H+	0.0	Infinity
4-Hydroxyphenylacetate,NADH:oxygen oxidoreductase (3-hydroxylating)	[c]: NADH + 4-Hydroxyphenylacetate + Oxygen --> H2O + 3,4-Dihydroxyphenylacetate + NAD+	0.0	Infinity
4-Hydroxyphenylpyruvate:oxygen oxidoreductase(hydroxylating,decarboxylating)	[c]: 3-(4-Hydroxyphenyl)pyruvate + Oxygen --> CO2 + Homogentisate	0.0	Infinity
4-Maleylacetoacetate cis-trans-isomerase	[c]: 4-Maleylacetoacetate --> 4-Fumarylacetoacetate	0.0	Infinity
5-Carboxymethyl-2-hydroxymuconatedelta2,delta4-2-oxo,delta3-isomerase	[c]: 5-Carboxymethyl-2-hydroxymuconate --> 5-Carboxy-2-oxohept-3-enedioate	0.0	Infinity
5-Carboxymethyl-2-hydroxymuconic-semialdehyde:NAD+ oxidoreductase	[c]: H2O + NAD+ + 2-Hydroxy-5-carboxymethylmuconate semialdehyde <==> NADH + 5-Carboxymethyl-2-hydroxymuconate + H+	-Infinity	Infinity
5-Oxopent-3-ene-1,2,5-tricarboxylate carboxy-lyase	[c]: 5-Carboxy-2-oxohept-3-enedioate --> CO2 + 2-Hydroxyhepta-2,4-dienedioate	0.0	Infinity
Homogentisate:oxygen 1,2-oxidoreductase (decyclizing)	[c]: Oxygen + Homogentisate --> 4-Maleylacetoacetate + H+	0.0	Infinity
L-Tyrosine:2-oxoglutarate aminotransferase	[c]: L-Tyrosine + 2-Oxoglutarate <==> 3-(4-Hydroxyphenyl)pyruvate + L-Glutamate	-Infinity	Infinity
Hydroxyheptandioate succinate semialdehyde-lyase	[c]: 2,4-Dihydroxyhept-2-enedioate --> Succinate semialdehyde + Pyruvate	0.0	Infinity
(S)-3-Hydroxy-3-methylglutaryl-CoA hydro-lyase	[c]: (S)-3-Hydroxy-3-methylglutaryl-CoA <==> H2O + 3-Methylglutaconyl-CoA	-Infinity	Infinity
Dihydrolipoyl transacylase	[c]: 2-Methylbutanoyl-CoA + Dihydrolipoamide --> CoA + S-(2-Methylbutanoyl)-dihydrolipoamide	0.0	Infinity
Dihydrolipoyl transacylase	[c]: 2-Methylpropanoyl-CoA + Dihydrolipoamide --> S-(2-Methylpropanoyl)-dihydrolipoamide + CoA	0.0	Infinity
3-Hydroxyisopentyl-CoA hydro-lyase	[c]: 3-Hydroxyisovaleryl-CoA <==> H2O + 3-Methylcrotonyl-CoA	-Infinity	Infinity
Dihydrolipoyl transacylase	[c]: Dihydrolipoamide + 3-Methylbutanoyl-CoA <==> S-(3-Methylbutanoyl)-dihydrolipoamide + CoA	-Infinity	Infinity
3-Methylbutanoyl-CoA:(acceptor) 2,3-oxidoreductase	[c]: 3-Methylbutanoyl-CoA + FAD --> FADH2 + 3-Methylcrotonyl-CoA	0.0	Infinity
3-Methylcrotonoyl-CoA:carbon-dioxide ligase (ADP-forming)	[c]: HCO3- + 3-Methylcrotonyl-CoA + ATP --> ADP + 3-Methylglutaconyl-CoA + Orthophosphate + H+	0.0	Infinity
4-Methyl-2-oxopentanoate:lipoamide oxidoreductase(decarboxylatingand acceptor-2-methylpropanoylating)	[c]: Lipoamide + 4-Methyl-2-oxopentanoate + H+ --> CO2 + S-(3-Methylbutanoyl)-dihydrolipoamide	0.0	Infinity
L-3-Amino-isobutanoate:2-oxoglutarate aminotransferase	[c]: L-3-Amino-isobutanoate + 2-Oxoglutarate + H+ <==> L-Glutamate + (S)-Methylmalonate semialdehyde	-Infinity	Infinity
L-Alanine:3-oxopropanoate aminotransferase	[c]: L-Alanine + (S)-Methylmalonate semialdehyde <==> L-3-Amino-isobutanoate + H+ + Pyruvate	-Infinity	Infinity
L-Isoleucine:2-oxoglutarate aminotransferase (R)	[c]: (R)-2-Oxo-3-methylpentanoate + L-Glutamate <==> L-Isoleucine + 2-Oxoglutarate + H+	-Infinity	Infinity
L-Leucine:2-oxoglutarate aminotransferase	[c]: 2-Oxoglutarate + L-Leucine <==> 4-Methyl-2-oxopentanoate + L-Glutamate	-Infinity	Infinity
L-Valine:2-oxoglutarate aminotransferase	[c]: L-Valine + 2-Oxoglutarate <==> L-Glutamate + 3-Methyl-2-oxobutanoate	-Infinity	Infinity
Propanoyl-CoA:acetyl-CoA C-acyltransferase (R)	[c]: 2-Methylacetoacetyl-CoA + CoA --> Acetyl-CoA + Propanoyl-CoA	0.0	Infinity
Propanoyl-CoA:carbon-dioxide ligase (ADP-forming)	[c]: Propanoyl-CoA + HCO3- + ATP --> ADP + (S)-2-Methyl-3-oxopropanoyl-CoA + Orthophosphate + H+	0.0	Infinity
4-Aminobutanoate:2-oxoglutarate aminotransferase	[c]: 2-Oxoglutarate + 4-Aminobutanoate <==> Succinate semialdehyde + L-Glutamate	-Infinity	Infinity
L-Alanine:3-oxopropanoate aminotransferase	[c]: L-Alanine + 3-Oxopropanoate --> beta-Alanine + Pyruvate	0.0	Infinity
L-Alanine:NAD+ oxidoreductase (deaminating) (R)	[c]: NADH + NH3 + H+ + Pyruvate --> L-Alanine + H2O + NAD+	0.0	Infinity
L-Aspartate racemase	[c]: H+ + L-Aspartate <==> D-Aspartate	-Infinity	Infinity
L-Glutamate:NAD+ oxidoreductase (transaminating)	[c]: NAD+ + (2) L-Glutamate <==> L-Glutamine + NADH + 2-Oxoglutarate	-Infinity	Infinity
Acetyl-CoA:L-Glutamate N-acetyltransferase	[c]: Acetyl-CoA + L-Glutamate --> N-Acetyl-L-glutamate + CoA + H+	0.0	Infinity
ATP:L-Glutamate 5-phosphotransferase	[c]: L-Glutamate + ATP --> ADP + L-Glutamyl 5-phosphate	0.0	Infinity
ATP:N-Acetyl-L-glutamate 5-phosphotransferase	[c]: N-Acetyl-L-glutamate + ATP --> ADP + N-Acetyl-L-glutamate 5-phosphate	0.0	Infinity
Carbamoyl-phosphate:L-aspartate carbamoyltransferase	[c]: Carbamoyl phosphate + L-Aspartate --> N-Carbamoyl-L-aspartate + Orthophosphate + H+	0.0	Infinity
Carbamoyl-phosphate:L-ornithine carbamoyltransferase	[c]: Carbamoyl phosphate + L-ornithine <==> orthophosphate + L-Citrulline + H+	-Infinity	Infinity
L-Citrulline:L-aspartate ligase (AMP-forming)	[c]: ATP + L-Citrulline + L-Aspartate --> AMP + H+ + Diphosphate + N-(L-Arginino)succinate	0.0	Infinity
L-Glutamate 5-semialdehyde dehydratase (spontaneous)	[c]: L-Glutamate 5-semialdehyde <==> (S)-1-Pyrroline-5-carboxylate + H2O + H+	-Infinity	Infinity
L-Glutamate-5-semialdehyde:NADP+ 5-oxidoreductase (phosphorylationg)	[c]: NADP+ + L-Glutamate 5-semialdehyde + orthophosphate <==> L-Glutamyl 5-phosphate + H+ + NADPH	-Infinity	Infinity
L-Ornithine ammonia-lyase(cyclizing)	[c]: L-Ornithine --> NH3 + H+ + L-Proline	0.0	Infinity
N-(L-Argininosuccinate) arginie-lyase	[c]: N-(L-Arginino)succinate --> Fumarate + L-Arginine	0.0	Infinity
N2-Acetyl-L-ornithine amidohydrolase	[c]: H2O + N2-Acetyl-L-ornithine --> Acetate + L-Ornithine	0.0	Infinity
N2-Acetyl-L-ornithine:2-oxoglutarate aminotransferase	[c]: N2-Acetyl-L-ornithine + 2-Oxoglutarate <==> N-Acetyl-L-glutamate 5-semialdehyde + L-Glutamate	-Infinity	Infinity
N-Acetyl-L-glutamate-5-semialdehyde:NADP+ 5-oxidoreductase(phosphrylating)	[c]: NADP+ + N-Acetyl-L-glutamate 5-semialdehyde + orthophosphate <==> H+ + N-Acetyl-L-glutamate 5-phosphate + NADPH	-Infinity	Infinity
5-Methyltetrahydropteroyltri-L-glutamate:L-homocysteineS-methyltransferase	[c]: L-Homocysteine + 5-Methyltetrahydropteroyltri-L-glutamate --> Tetrahydropteroyltri-L-glutamate + L-Methionine	0.0	Infinity
Homoserine O-acetyltransferase	[c]: Acetyl-CoA + L-Homoserine <==> O-Acetyl-L-homoserine + CoA	-Infinity	Infinity
O-Acetyl-L-homoserine acetate-lyase (adding methanethiol)	[c]: Methanethiol + O-Acetyl-L-homoserine --> Acetate + L-Methionine + H+	0.0	Infinity
S-Adenosyl-L-homocysteine homocysteinylribohydrolase	[c]: H2O + S-Adenosyl-L-homocysteine --> S-Ribosyl-L-homocysteine + Adenine	0.0	Infinity
S-Adenosyl-L-homocysteine hydrolase	[c]: H2O + S-Adenosyl-L-homocysteine --> L-Homocysteine + Adenosine	0.0	Infinity
L-Alanine racemase	[c]: L-Alanine <==> D-Alanine	-Infinity	Infinity
L-Glutamate racemase	[c]: L-Glutamate <==> D-Glutamate	-Infinity	Infinity
UDP-N-acetylmuramate:L-Alanine ligase (ADP-forming)	[c]: L-Alanine + UDP-N-acetylmuramate + ATP --> ADP + UDP-N-acetylmuramoyl-L-alanine + Orthophosphate + H+	0.0	Infinity
UDP-N-acetylmuramoyl-L-Alanine:D-Glutamate ligase(ADP-forming)	[c]: UDP-N-acetylmuramoyl-L-alanine + D-Glutamate + ATP --> ADP + Orthophosphate + H+ + UDP-N-acetylmuramoyl-L-alanyl-D-glutamate	0.0	Infinity
Gamma-L-Glutamyl-L-cysteine:glycine ligase (ADP-forming)	[c]: Glycine + gamma-L-Glutamyl-L-cysteine + ATP --> ADP + Glutathione + Orthophosphate + H+	0.0	Infinity
L-Glutamate:L-cysteine gamma-ligase (ADP-forming)	[c]: L-Glutamate + ATP + L-Cysteine --> ADP + gamma-L-Glutamyl-L-cysteine + Orthophosphate + H+	0.0	Infinity
NADPH:oxidized-glutathione oxidoreductase	[c]: NADP+ + (2) Glutathione <==> Oxidized glutathione + H+ + NADPH	-Infinity	Infinity
5,10-Methylenetetrahydrofolate:glycine hydroxymethyltransferase	[c]: H2O + Glycine + 5,10-Methylenetetrahydrofolate <==> Tetrahydrofolate + L-Serine	-Infinity	Infinity
ATP:L-aspartate 4-phosphotransferase	[c]: L-Aspartate + ATP --> ADP + 4-Phospho-L-aspartate	0.0	Infinity
L-Aspartate-4-semialdehyde:NADP+ oxidoreductase (phosphorylating)	[c]: NADP+ + orthophosphate + L-Aspartate 4-semialdehyde <==> 4-Phospho-L-aspartate + H+ + NADPH	-Infinity	Infinity
L-Homoserine:NAD+ oxidoreductase	[c]: L-Homoserine + NAD+ <==> NADH + L-Aspartate 4-semialdehyde + H+	-Infinity	Infinity
L-O-Phosphoserine phosphohydrolase	[c]: O-Phospho-L-serine + H2O --> L-Serine + Orthophosphate	0.0	Infinity
O-Phospho-L-homoserine phospho-lyase (adding water)	[c]: H2O + O-Phospho-L-homoserine --> L-Threonine + Orthophosphate	0.0	Infinity
1-(5-Phospho-D-ribosyl)-ATP:pyrophosphate phosphoribosyl-transferase	[c]: Phosphoribosyl-ATP + Diphosphate <==> 5-Phospho-alpha-D-ribose 1-diphosphate + ATP	-Infinity	Infinity
Imidazole glycerol phosphate synthase	[c]: L-Glutamine + N-(5'-Phospho-D-1'-ribulosylformimino)-5-amino-1-(5''-phospho-D-ribosyl)-4-imidazolecarboxamide --> 1-(5'-Phosphoribosyl)-5-amino-4-imidazolecarboxamide + L-Glutamate + D-erythro-1-(Imidazol-4-yl)glycerol 3-phosphate + H+	0.0	Infinity
5-Amino-2-oxopentanoate:2-oxoglutarate aminotransferase (R)	[c]: 3-(Imidazol-4-yl)-2-oxopropyl phosphate + L-Glutamate --> L-Histidinol phosphate + 2-Oxoglutarate	0.0	Infinity
D-erythro-1-(Imidazol-4-yl)glycerol 3-phosphate hydro-lyase	[c]: D-erythro-1-(Imidazol-4-yl)glycerol 3-phosphate --> 3-(Imidazol-4-yl)-2-oxopropyl phosphate + H2O	0.0	Infinity
L-Histidinol:NAD+ oxidoreductase	[c]: H2O + L-Histidinol + (2) NAD+ --> (2) NADH + L-Histidine + (3) H+	0.0	Infinity
L-Histidinol-phosphate phosphohydrolase	[c]: H2O + L-Histidinol phosphate --> L-Histidinol + Orthophosphate	0.0	Infinity
N-(5'-Phospho-D-ribosylformimino)-5-amino-1-(5''-phospho-D-ribosyl)-4-imidazolecarboxamide ketol-isomerase	[c]: 5-(5-Phospho-D-ribosylaminoformimino)-1-(5-phosphoribosyl)-imidazole-4-carboxamide <==> N-(5'-Phospho-D-1'-ribulosylformimino)-5-amino-1-(5''-phospho-D-ribosyl)-4-imidazolecarboxamide	-Infinity	Infinity
Phosphoribosyl-AMP 1,6-hydrolase	[c]: H2O + Phosphoribosyl-AMP --> 5-(5-Phospho-D-ribosylaminoformimino)-1-(5-phosphoribosyl)-imidazole-4-carboxamide + (4) H+	0.0	Infinity
Phosphoribosyl-ATP pyrophosphohydrolase	[c]: H2O + Phosphoribosyl-ATP + (3) H+ --> Phosphoribosyl-AMP + Diphosphate	0.0	Infinity
2,3,4,5-Tetrahydrodipicolinate:NADP+ oxidoreductase (R)	[c]: 2,3-Dihydrodipicolinate + H+ + NADPH --> NADP+ + 2,3,4,5-Tetrahydrodipicolinate	0.0	Infinity
L-Aspartate-4-semialdehyde hydro-lyase (adding pyruvate andcyclizing)	[c]: L-Aspartate 4-semialdehyde + Pyruvate --> (2) H2O + 2,3-Dihydrodipicolinate + H+	0.0	Infinity
LL-2,6-Diaminoheptanedioate 2-epimerase	[c]: LL-2,6-Diaminoheptanedioate <==> meso-2,6-Diaminoheptanedioate	-Infinity	Infinity
Meso-2,6-Diaminoheptanedioate carboxy-lyase	[c]: meso-2,6-Diaminoheptanedioate + H+ --> CO2 + L-Lysine	0.0	Infinity
N-Succinyl-L-2,6-diaminoheptanedioate:2-ocoglytarateamino-transferase	[c]: N-Succinyl-LL-2,6-diaminoheptanedioate + 2-Oxoglutarate <==> N-Succinyl-2-L-amino-6-oxoheptanedioate + L-Glutamate	-Infinity	Infinity
N-Succinyl-LL-2,6-diaminoheptanedioate amidohydrolase	[c]: H2O + N-Succinyl-LL-2,6-diaminoheptanedioate --> LL-2,6-Diaminoheptanedioate + Succinate	0.0	Infinity
Succinyl-CoA:2,3,4,5-tetrahydropyridine-2-carboxylateN-succinyltransferase	[c]: H2O + 2,3,4,5-Tetrahydrodipicolinate + Succinyl-CoA --> N-Succinyl-2-L-amino-6-oxoheptanedioate + CoA	0.0	Infinity
UDP-N-acetylmuramoyl-L-alanyl-D-glutamate:meso-2,6-diaminoheptanedioate ligase (ADP-forming)	[c]: meso-2,6-Diaminoheptanedioate + ATP + UDP-N-acetylmuramoyl-L-alanyl-D-glutamate --> UDP-N-acetylmuramoyl-L-alanyl-D-gamma-glutamyl-meso-2,6-diaminopimelate + ADP + Orthophosphate + H+	0.0	Infinity
L-Phenylalanine,tetrahydrobiopterin:oxygen oxidoreductase(4-hydroxylating)	[c]: Tetrahydrobiopterin + L-Phenylalanine + Oxygen --> L-Tyrosine + H2O + Dihydrobiopterin	0.0	Infinity
L-Phenylalanine:2-oxoglutarate aminotransferase	[c]: L-Phenylalanine + 2-Oxoglutarate <==> Phenylpyruvate + L-Glutamate	-Infinity	Infinity
1-(2-Carboxyphenylamino)-1-deoxy-D-ribulose-5-phosphatecarboxy-lyase(cyclizing)	[c]: 1-(2-Carboxyphenylamino)-1'-deoxy-D-ribulose 5'-phosphate + H+ --> CO2 + H2O + Indoleglycerol phosphate	0.0	Infinity
2-Dehydro-3-deoxy-D-arabino-heptonate 7-phosphate phosphate-lyase(cyclyzing)	[c]: 2-Dehydro-3-deoxy-D-arabino-heptonate 7-phosphate --> 3-Dehydroquinate + Orthophosphate	0.0	Infinity
3-Dehydroquinate hydro-lyase	[c]: 3-Dehydroquinate <==> H2O + 3-Dehydroshikimate	-Infinity	Infinity
5-O-(1-Carboxyvinyl)-3-phosphoshikimate phosphate-lyase	[c]: 5-O-(1-Carboxyvinyl)-3-phosphoshikimate --> Chorismate + Orthophosphate	0.0	Infinity
ATP:shikimate 3-phosphotransferase	[c]: Shikimate + ATP --> ADP + Shikimate 3-phosphate + H+	0.0	Infinity
Chorismate pyruvate-lyase (amino-accepting)	[c]: L-Glutamine + Chorismate --> L-Glutamate + Anthranilate + H+ + Pyruvate	0.0	Infinity
Chorismate pyruvatemutase	[c]: Chorismate --> Prephenate	0.0	Infinity
Indole hydro-lyase (adding indoleglycerol-phosphate)	[c]: D-Glyceraldehyde 3-phosphate + Indole <==> Indoleglycerol phosphate	-Infinity	Infinity
L-Arogenate hydro-lyase (decarboxylating)	[c]: L-Arogenate --> H2O + CO2 + L-Phenylalanine	0.0	Infinity
L-Aspartate:2-oxoglutarate aminotransferase (R)	[c]: H+ + L-Aspartate + Prephenate --> Oxaloacetate + L-Arogenate	0.0	Infinity
L-Serine hydro-lyase (adding indoleglycerol-phosphate)	[c]: L-Serine + Indoleglycerol phosphate <==> H2O + L-Tryptophan + D-Glyceraldehyde 3-phosphate	-Infinity	Infinity
L-Serine hydro-lyase (adding indoleglycerol-phosphate)	[c]: L-Serine + Indole --> H2O + L-Tryptophan	0.0	Infinity
N-(5-Phospho-beta-D-ribosyl)anthranilate ketol-isomerase	[c]: N-(5-Phospho-D-ribosyl)anthranilate --> 1-(2-Carboxyphenylamino)-1'-deoxy-D-ribulose 5'-phosphate	0.0	Infinity
N-(5-Phospho-D-ribosyl)anthranilate:pyrophosphatephosphoribosyl-transferase	[c]: N-(5-Phospho-D-ribosyl)anthranilate + Diphosphate <==> 5-Phospho-alpha-D-ribose 1-diphosphate + Anthranilate	-Infinity	Infinity
Phosphoenolpyruvate:3-phosphoshikimate5-O-(1-carboxyvinyl)-transferase	[c]: Phosphoenolpyruvate + Shikimate 3-phosphate <==> orthophosphate + 5-O-(1-Carboxyvinyl)-3-phosphoshikimate	-Infinity	Infinity
Phosphoenolpyruvate:D-erythrose-4-phosphateC-(1-carboxyvinyl)transferase (phosphate hydrolysing,2-carboxy-2-oxoethyl-forming)	[c]: Phosphoenolpyruvate + H2O + D-Erythrose 4-phosphate --> 2-Dehydro-3-deoxy-D-arabino-heptonate 7-phosphate + Orthophosphate	0.0	Infinity
Prephenate hydro-lyase (decarboxylating)	[c]: H+ + Prephenate --> CO2 + H2O + Phenylpyruvate	0.0	Infinity
Quinate:NAD+ 5-oxidoreductase	[c]: Quinate + NAD+ <==> NADH + 3-Dehydroquinate + H+	-Infinity	Infinity
Shikimate:NADP+ 5-oxidoreductase	[c]: NADP+ + Shikimate <==> 3-Dehydroshikimate + H+ + NADPH	-Infinity	Infinity
(R)-2,3-Dihydroxy-3-methylbutanoate hydro-lyase	[c]: (R)-2,3-Dihydroxy-3-methylbutanoate --> H2O + 3-Methyl-2-oxobutanoate	0.0	Infinity
(R)-2,3-Dihydroxy-3-methylbutanoate:NADP+ oxidoreductase(isomerizing)	[c]: (R)-2,3-Dihydroxy-3-methylbutanoate + NADP+ <==> (R)-3-Hydroxy-3-methyl-2-oxobutanoate + NADPH	-Infinity	Infinity
(R)-2,3-Dihydroxy-3-methylpentanoate hydro-lyase	[c]: (R)-2,3-Dihydroxy-3-methylpentanoate --> H2O + (R)-2-Oxo-3-methylpentanoate	0.0	Infinity
(S)-2-Acetolactate methylmutase	[c]: (S)-2-Acetolactate + H+ <==> (R)-3-Hydroxy-3-methyl-2-oxobutanoate	-Infinity	Infinity
2-Isopropylmalate hydro-lyase	[c]: 2-Isopropylmalate <==> H2O + 2-Isopropylmaleate	-Infinity	Infinity
3-Isopropylmalate hydro-lyase	[c]: 3-Isopropylmalate <==> H2O + 2-Isopropylmaleate	-Infinity	Infinity
3-Isopropylmalate:NAD+ oxidoreductase	[c]: 3-Isopropylmalate + NAD+ <==> NADH + (2S)-2-Isopropyl-3-oxosuccinate + H+	-Infinity	Infinity
3-Isopropylmalate dehydrogenase	[c]: (2S)-2-Isopropyl-3-oxosuccinate + H+ --> CO2 + 4-Methyl-2-oxopentanoate	0.0	Infinity
Ketol-acid reductoisomerase (2-Aceto-2-hydroxybutanoate)	[c]: (S)-2-Aceto-2-hydroxybutanoate + H+ + NADPH --> NADP+ + (R)-2,3-Dihydroxy-3-methylpentanoate	0.0	Infinity
L-Aspartate 1-carboxy-lyase	[c]: H+ + L-Aspartate --> CO2 + beta-Alanine	0.0	Infinity
Acetyl-CoA:D-glucosamine-1-phosphate N-acetyltransferase	[c]: Acetyl-CoA + D-Glucosamine 1-phosphate --> N-Acetyl-alpha-D-glucosamine 1-phosphate + CoA + H+	0.0	Infinity
D-Glucosamine 1-phosphate 1,6-phosphomutase	[c]: D-Glucosamine 1-phosphate <==> D-Glucosamine 6-phosphate	-Infinity	Infinity
L-Glutamine:D-fructose-6-phosphate aminotransferase (hexoseisomerizing)	[c]: L-Glutamine + D-Fructose 6-phosphate <==> D-Glucosamine 6-phosphate + L-Glutamate	-Infinity	Infinity
N-Acetyl-D-glucosamine-6-phosphate amidohydrolase	[c]: H2O + N-Acetyl-D-glucosamine 6-phosphate --> D-Glucosamine 6-phosphate + Acetate	0.0	Infinity
Phosphoenolpyruvate:UDP-N-acetyl-D-glucosamine1-carboxyvinyl-transferase	[c]: Phosphoenolpyruvate + UDP-N-acetyl-D-glucosamine --> UDP-N-acetyl-3-(1-carboxyvinyl)-D-glucosamine + Orthophosphate	0.0	Infinity
UTP:N-acetyl-alpha-D-glucosamine-1-phosphate uridylyltransferase	[c]: N-Acetyl-alpha-D-glucosamine 1-phosphate + UTP --> UDP-N-acetyl-D-glucosamine + H+ + Diphosphate	0.0	Infinity
dTDP-4-dehydro-6-deoxy-D-glucose 3,5-epimerase	[c]: 4,6-Dideoxy-4-oxo-dTDP-D-glucose <==> dTDP-4-dehydro-6-deoxy-L-mannose	-Infinity	Infinity
D-Alanine-D-alanine ligase	[c]: (2) D-Alanine + ATP <==> D-Alanyl-D-alanine + ADP + orthophosphate + H+	-Infinity	Infinity
Peptidoglycan subunit synthesis	[c]: Undecaprenyl-diphospho-N-acetylmuramoyl-(N-acetylglucosamine)-L-alanyl-D-glutamyl-meso-2,6-diaminopimeloyl-D-alanyl-D-alanine --> Undecaprenyl diphosphate + H+ + peptido_EC	0.0	Infinity
UDP MurAc(oyl-L-Ala-D-gamma-Glu-L-Lys-D-Ala-D-Ala):undecaprenyl-phosphate phospho-N-acetylmuramoyl-pentapeptide-transferase	[c]: UDP-N-acetylmuramoyl-L-alanyl-D-glutamyl-6-carboxy-L-lysyl-D-alanyl-D-alanine + Undecaprenyl phosphate <==> UMP + Undecaprenyl-diphospho-N-acetylmuramoyl-L-alanyl-D-glutamyl-meso-2,6-diaminopimeloyl-D-alanyl-D-alanine	-Infinity	Infinity
UDP-N-acetylmuramate:NADP+ oxidoreductase (R)	[c]: NADH + UDP-N-acetyl-3-(1-carboxyvinyl)-D-glucosamine + H+ --> NAD+ + UDP-N-acetylmuramate	0.0	Infinity
UDP-N-acetylmuramoyl-L-alanyl-D-glutamyl-meso-2,6-diaminoheptanedioate:D-alanyl-D-alanine ligase(ADP-forming)	[c]: UDP-N-acetylmuramoyl-L-alanyl-D-gamma-glutamyl-meso-2,6-diaminopimelate + D-Alanyl-D-alanine + ATP --> ADP + UDP-N-acetylmuramoyl-L-alanyl-D-glutamyl-6-carboxy-L-lysyl-D-alanyl-D-alanine + Orthophosphate + H+	0.0	Infinity
UDP-N-acetyl-D-glucosamine:N-acetyl-alpha-D-muramyl(oyl-L-Ala-gamma-	[c]: UDP-N-acetyl-D-glucosamine + Undecaprenyl-diphospho-N-acetylmuramoyl-L-alanyl-D-glutamyl-meso-2,6-diaminopimeloyl-D-alanyl-D-alanine --> Undecaprenyl-diphospho-N-acetylmuramoyl-(N-acetylglucosamine)-L-alanyl-D-glutamyl-meso-2,6-diaminopimeloyl-D-alanyl-D-alanine + H+ + UDP	0.0	Infinity
D-Mannose 6-phosphate 1,6-phosphomutase	[c]: D-Mannose 6-phosphate <==> D-Mannose 1-phosphate	-Infinity	Infinity
GDP:D-mannose-1-phosphate guanylyltransferase	[c]: D-Mannose 1-phosphate + H+ + GDP --> GDPmannose + Orthophosphate	0.0	Infinity
GDPmannose 4,6-hydro-lyase	[c]: GDPmannose --> H2O + GDP-4-dehydro-6-deoxy-D-mannose	0.0	Infinity
UDPglucose 4-epimerase	[c]: UDPglucose <==> UDP-D-galactose	-Infinity	Infinity
dTDP-glucose 4,6-dehydratase	[c]: dTDPglucose --> H2O + 4,6-Dideoxy-4-oxo-dTDP-D-glucose	0.0	Infinity
dTTP:alpha-D-glucose-1-phosphate thymidylyltransferase	[c]: D-Glucose 1-phosphate + dTTP + H+ <==> Diphosphate + dTDPglucose	-Infinity	Infinity
Uridine-5-diphospho-beta-(4-amino-4-deoxy-L-arabinose) formyltransferase	[c]: 10-Formyltetrahydrofolate + uridine-5-diphospho-beta-(4-amino-4-deoxy-L-arabinose) --> Tetrahydrofolate + UDP-L-(4-amino-4-deoxy-L-arabinose)-N-Formyl	0.0	Infinity
UDP-4-deoxy-4-formamido-L-arabinose:undecaprenyl-phosphate	[c]: Undecaprenyl phosphate + UDP-L-(4-amino-4-deoxy-L-arabinose)-N-Formyl --> undecaprenylphosphate-L-(4-amino-4-deoxy-L-arabinose)-N-Formyl + UDP	0.0	Infinity
Oxidative decarboxylation of UDPglucuronate	[c]: NAD+ + UDPglucuronate --> CO2 + NADH + uridine 5-(beta-L-threo-pentapyranosyl-4-ulose diphosphate + H+	0.0	Infinity
Transaminataion of 4'-keto moiety	[c]: uridine 5-(beta-L-threo-pentapyranosyl-4-ulose diphosphate + L-Glutamate --> 2-Oxoglutarate + uridine-5-diphospho-beta-(4-amino-4-deoxy-L-arabinose)	0.0	Infinity
Undecaprenylphosphate-L-(4-amino-4-deoxy-L-arabinose)-N-Formyl formylase	[c]: H2O + undecaprenylphosphate-L-(4-amino-4-deoxy-L-arabinose)-N-Formyl --> undecaprenylphosphate-L-(4-amino-4-deoxy-L-arabinose) + Formate	0.0	Infinity
4-Amino-4-deoxy-L-arabinotransferase (LPS lipid A modification)	[c]: undecaprenylphosphate-L-(4-amino-4-deoxy-L-arabinose) + BCJ_Core_LipidA --> BCJ_acolipa + Undecaprenyl phosphate	0.0	Infinity
ADP-D-glycero-D-manno-heptose 6-epimerase	[c]: ADP-D-glycero-D-manno-heptose --> ADP-L-glycero-D-manno-heptose	0.0	Infinity
Heptose 1-phosphate adenyltransferase	[c]: D-Glycero-D-manno-heptose 1-phosphate + H+ + ATP --> ADP-D-glycero-D-manno-heptose + Diphosphate	0.0	Infinity
Heptose 7-phosphate kinase	[c]: D-Glycero-D-manno-heptose 7-phosphate + ATP --> ADP + D-Glycero-D-manno-heptose 1,7-bisphosphate + H+	0.0	Infinity
D-glycero-D-manno-heptose 1,7-bisphosphate phosphatase	[c]: H2O + D-Glycero-D-manno-heptose 1,7-bisphosphate --> D-Glycero-D-manno-heptose 1-phosphate + Orthophosphate	0.0	Infinity
dTDP-6-deoxy-L-mannose:NADP+ 4-oxidoreductase (R)	[c]: dTDP-4-dehydro-6-deoxy-L-mannose + H+ + NADPH --> NADP+ + dTDP-6-deoxy-L-mannose	0.0	Infinity
Phosphoheptose isomerase	[c]: Sedoheptulose 7-phosphate --> D-Glycero-D-manno-heptose 7-phosphate	0.0	Infinity
Nucleotide sugar epimerase/dehydratase	[c]: UDP-N-acetyl-D-glucosamine + H+ + NADPH --> NADP+ + UDP-N-acetyl-D-quinovosamine + H2O	0.0	Infinity
Undecaprenyl-diphosphate phosphohydrolase	[c]: Undecaprenyl diphosphate + H2O <==> Undecaprenyl phosphate + orthophosphate + H+	-Infinity	Infinity
Kdo Oxidation	[c]: KDO2-Lipid4 + O2 + 2-oxoglutarate --> KDO-KO-Lipid4 + succinate + CO2	0.0	Infinity
(KDO)-(KO)-(lauroyl)-lipid iva acyltransferase	[c]: KDO-KO-lipid4 + Myristoyl-ACP (n-C14:0ACP) --> KDO-KO-lipid (A) + ACP	0.0	Infinity
2-Dehydro-3-deoxy-D-octonate-8-phosphateD-arabinose-5-phosphate-lyase (pyruvate-phosphorylating) (R)	[c]: D-Arabinose 5-phosphate + Phosphoenolpyruvate + H2O --> 3-Deoxy-D-manno-octulosonate 8-phosphate + Orthophosphate	0.0	Infinity
3-Deoxy-D-manno-octulosonic-acid transferase	[c]: CMP-3-deoxy-D-manno-octulosonate + 3-Deoxy-D-manno-octulosonyl-lipid IV(A) --> KDO2-lipid4 + CMP + H+	0.0	Infinity
UDP-3-O-(3-hydroxymyristoyl)glucosamine acyltransferase	[c]: R-3-hydroxy-hexadecanoyl-ACP + UDP-3-O-(3-hydroxytetradecanoyl)-D-glucosamine --> UDP-2,3-bis(3-hydroxytetradecanoyl)glucosamine + ACP + H+	0.0	Infinity
UDP-2,3-bis(3-hydroxytetradecanoyl)glucosamine diphosphatase	[c]: H2O + UDP-2,3-bis(3-hydroxytetradecanoyl)glucosamine --> 2,3-Bis(3-hydroxytetradecanoyl)-beta-D-glucosaminyl 1-phosphate + UMP + (2) H+	0.0	Infinity
UDP-N-acetylglucosamine acyltransferase	[c]: (R)-3-Hydroxytetradecanoyl-ACP + UDP-N-acetyl-D-glucosamine --> ACP + UDP-3-O-(3-hydroxytetradecanoyl)-N-acetylglucosamine	0.0	Infinity
3-Deoxy-D-manno-octulosonate-8-phosphate 8-phosphohydrolase	[c]: 3-Deoxy-D-manno-octulosonate 8-phosphate + H2O --> 3-Deoxy-D-manno-octulosonate + Orthophosphate	0.0	Infinity
3-Deoxy-D-manno-octulosonic acid transferase	[c]: Lipid IV(A) + CMP-3-deoxy-D-manno-octulosonate --> CMP + 3-Deoxy-D-manno-octulosonyl-lipid IV(A) + H+	0.0	Infinity
CTP:3-deoxy-D-manno-octulosonate cytidylyltransferase	[c]: 3-Deoxy-D-manno-octulosonate + CTP --> Diphosphate + CMP-3-deoxy-D-manno-octulosonate	0.0	Infinity
Tetraacyldisaccharide 4'kinase	[c]: ATP + Lipid A disaccharide --> ADP + Lipid IV(A) + H+	0.0	Infinity
UDP-2,3-bis(3-hydroxytetradecanoyl)-beta-D-glucosamine:2,3-bis-(3-hydroxytetradecanoyl)-beta-D-glucosaminyl-1-phosphate	[c]: 2,3-Bis(3-hydroxytetradecanoyl)-beta-D-glucosaminyl 1-phosphate + UDP-2,3-bis(3-hydroxytetradecanoyl)glucosamine --> H+ + Lipid A disaccharide + UDP	0.0	Infinity
UDP-3-O-[3-hydroxymyristoyl] N-acetylglucosamine deacetylase	[c]: H2O + UDP-3-O-(3-hydroxytetradecanoyl)-N-acetylglucosamine --> Acetate + UDP-3-O-(3-hydroxytetradecanoyl)-D-glucosamine	0.0	Infinity
BCJ: KDO-KO-Lipid A _Core Synthesis	[c]: KDO-KO-lipid (A) + UDP-N-acetyl-D-quinovosamine + UDP-D-galactose + (2) UDPglucose + (5) ADP-L-glycero-D-manno-heptose + dTDP-6-deoxy-L-mannose --> (5) ADP + dTDP + BCJ_Core_LipidA + (6) H+ + (4) UDP	0.0	Infinity
UDPglucose:NAD+ oxidoreductase	[c]: H2O + (2) NAD+ + UDPglucose --> (2) NADH + UDPglucuronate + (3) H+	0.0	Infinity
UTP:alpha-D-glucose-1-phosphate uridylyltransferase	[c]: UTP + D-Glucose 1-phosphate + H+ <==> UDPglucose + Diphosphate	-Infinity	Infinity
Succinamic acid amidohydrolase	[c]: Succinamic Acid + H2O <==> Succinate + NH3	-Infinity	Infinity
(S)-Malate hydro-lyase	[c]: (S)-Malate <==> Fumarate + H2O	-Infinity	Infinity
(S)-Malate:NAD+ oxidoreductase	[c]: (S)-Malate + NAD+ <==> Oxaloacetate + NADH + H+	-Infinity	Infinity
2-Oxoglutarate:Thiamin diphosphate 2-oxidoreductase(decarboxylatingand acceptor-succinylating)	[c]: 2-Oxoglutarate + H+ + Thiamin diphosphate --> 3-Carboxy-1-hydroxypropyl-ThPP + CO2	0.0	Infinity
3-Carboxy-1-hydroxypropyl-ThPP:lipoamde2-oxidoreductase(decarboxylating and acceptor-succinylating)	[c]: Lipoamide + 3-Carboxy-1-hydroxypropyl-ThPP --> S-Succinyldihydrolipoamide + Thiamin diphosphate	0.0	Infinity
Citrate hydro-lyase	[c]: Citrate + (3) H+ <==> H2O + cis-Aconitate	-Infinity	Infinity
Citrate oxaloacetate-lyase ((pro-3S)-CH2COO leads to acetyl-CoA)	[c]: Citrate + CoA + H+ <==> Acetyl-CoA + H2O + Oxaloacetate	-Infinity	Infinity
Isocitrate hydro-lyase	[c]: Isocitrate + (3) H+ <==> H2O + cis-Aconitate	-Infinity	Infinity
Isocitrate:NADP+ oxidoreductase (decarboxylating)	[c]: NADP+ + Isocitrate + (2) H+ <==> Oxalosuccinate + NADPH	-Infinity	Infinity
Oxalosuccinate:NADP+ oxidoreductase (decarboxylating)	[c]: Oxalosuccinate <==> CO2 + 2-Oxoglutarate + (2) H+	-Infinity	Infinity
Succinate:(acceptor) oxidoreductase	[c]: Succinate + FAD <==> Fumarate + FADH2	-Infinity	Infinity
Succinate:CoA ligase (ADP-forming)	[c]: Succinate + CoA + ATP <==> ADP + Succinyl-CoA + orthophosphate	-Infinity	Infinity
Succinyl-CoA:dihydrolipoamide S-succinyltransferase	[c]: Dihydrolipoamide + Succinyl-CoA <==> S-Succinyldihydrolipoamide + CoA	-Infinity	Infinity
2-(alpha-Hydroxyethyl)thiamine diphosphate pyruvate-lyase(carboxylating) (R)	[c]: H+ + Thiamin diphosphate + Pyruvate --> CO2 + 2-(alpha-Hydroxyethyl)thiamine diphosphate	0.0	Infinity
2-Phospho-D-glucerate hydro-lyase	[c]: 2-Phospho-D-glycerate <==> Phosphoenolpyruvate + H2O	-Infinity	Infinity
2-Phospho-D-glycerate 2,3-phosphomutase	[c]: 2-Phospho-D-glycerate <==> 3-Phospho-D-glycerate	-Infinity	Infinity
3-Phospho-D-glycerate:NAD+ 2-oxidoreductase	[c]: 3-Phospho-D-glycerate + NAD+ --> NADH + 3-Phosphonooxypyruvate + H+	0.0	Infinity
Acetate:CoA ligase (AMP-forming)	[c]: CoA + Acetate + ATP --> Acetyl-CoA + AMP + Diphosphate	0.0	Infinity
ATP:3-phospho-D-glycerate 1-phosphotransferase	[c]: 3-Phospho-D-glycerate + ATP <==> ADP + 1,3-Bisphospho-D-glycerate	-Infinity	Infinity
ATP:D-fructose-6-phosphate 1-phosphotransferase	[c]: D-Fructose 6-phosphate + ATP --> ADP + D-Fructose 1,6-bisphosphate + H+	0.0	Infinity
ATP:D-fructose-6-phosphate 1-phosphotransferase	[c]: beta-D-Fructose 6-phosphate + (3) H+ + ATP --> ADP + beta-D-Fructose 1,6-bisphosphate	0.0	Infinity
ATP:pyruvate O2-phosphotransferase (R)	[c]: ADP + Phosphoenolpyruvate + H+ --> ATP + Pyruvate	0.0	Infinity
beta-D-Fructose 1,6-bisphosphate D-glyceraldehyde-3-phosphate-lyase	[c]: D-Fructose 1,6-bisphosphate <==> Dihydroxyacetone phosphate + (4) H+ + D-Glyceraldehyde 3-phosphate	-Infinity	Infinity
D-Fructose 1-phosphate D-glyceraldehyde-3-phosphate-lyase	[c]: D-Fructose 1-phosphate <==> D-Glyceraldehyde + Dihydroxyacetone phosphate	-Infinity	Infinity
D-Fructose-1,6-bisphosphate 1-phosphohydrolase	[c]: H2O + D-Fructose 1,6-bisphosphate --> D-Fructose 6-phosphate + Orthophosphate	0.0	Infinity
D-Glyceraldehyde-3-phosphate ketol-isomerase	[c]: D-Glyceraldehyde 3-phosphate <==> Dihydroxyacetone phosphate	-Infinity	Infinity
D-Glyceraldehyde-3-phosphate:NAD+ oxidoreductase(phosphorylating)	[c]: NAD+ + orthophosphate + D-Glyceraldehyde 3-phosphate <==> NADH + H+ + 1,3-Bisphospho-D-glycerate	-Infinity	Infinity
Fructose-1-phosphate kinase	[c]: D-Fructose 1-phosphate + ATP --> ADP + D-Fructose 1,6-bisphosphate + H+	0.0	Infinity
Glycogen synthase (ADPglucose)	[c]: ADPglucose --> ADP + H+ + Glycogen	0.0	Infinity
ITP:oxaloacetate carboxy-lyase (transphosphorylating)	[c]: Oxaloacetate + ITP <==> Phosphoenolpyruvate + CO2 + IDP	-Infinity	Infinity
L-Lactate dehydrogenase (ubiquinone)	[c]: (L)-Lactate + Ubiquinone-8 --> Ubiquinol-8 + Pyruvate	0.0	Infinity
ATP:D-ribose 5-phosphotransferase	[c]: ADP + H+ + 2-Deoxy-D-ribose 5-phosphate <==> Deoxyribose + ATP	-Infinity	Infinity
2-Deoxy-D-ribose-5-phosphate acetaldehyde-lyase	[c]: 2-Deoxy-D-ribose 5-phosphate <==> Acetaldehyde + D-Glyceraldehyde 3-phosphate	-Infinity	Infinity
6-Phospho-D-gluconate hydro-lyase	[c]: 6-Phospho-D-gluconate --> H2O + 2-Dehydro-3-deoxy-6-phospho-D-gluconate	0.0	Infinity
6-Phospho-D-gluconate:NADP+ 2-oxidoreductase (decarboxylating)	[c]: NADP+ + 6-Phospho-D-gluconate --> CO2 + D-Ribulose 5-phosphate + NADPH	0.0	Infinity
6-Phospho-D-glucono-1,5-lactone lactonohydrolase	[c]: H2O + D-Glucono-1,5-lactone 6-phosphate --> 6-Phospho-D-gluconate + H+	0.0	Infinity
ATP:2-Dehydro-3-deoxy-D-gluconate 6-phosphotransferase	[c]: 2-Dehydro-3-deoxy-D-gluconate + ATP --> ADP + 2-Dehydro-3-deoxy-6-phospho-D-gluconate + H+	0.0	Infinity
ATP:D-Gluconate 6-phosphotransferase	[c]: D-Gluconic acid + ATP --> ADP + 6-Phospho-D-gluconate + H+	0.0	Infinity
ATP:D-ribose 5-phosphotransferase	[c]: D-Ribose + ATP --> ADP + D-Ribose 5-phosphate + H+	0.0	Infinity
ATP:D-ribose-5-phosphate pyrophosphotransferase	[c]: D-Ribose 5-phosphate + ATP <==> AMP + 5-Phospho-alpha-D-ribose 1-diphosphate + H+	-Infinity	Infinity
beta-D-Glucose:NAD+ 1-oxoreductase	[c]: NAD+ + beta-D-Glucose <==> NADH + D-Glucono-1,5-lactone + H+	-Infinity	Infinity
beta-D-Glucose:NADP+ 1-oxoreductase	[c]: NADP+ + beta-D-Glucose <==> D-Glucono-1,5-lactone + H+ + NADPH	-Infinity	Infinity
D-Arabinose-5-phosphate ketol-isomerase	[c]: D-Arabinose 5-phosphate <==> D-Ribulose 5-phosphate	-Infinity	Infinity
D-Ribose-5-phosphate ketol-isomerase	[c]: D-Ribose 5-phosphate <==> D-Ribulose 5-phosphate	-Infinity	Infinity
D-Ribulose-5-phosphate 3-epimerase	[c]: D-Ribulose 5-phosphate <==> D-Xylulose 5-phosphate	-Infinity	Infinity
Sedoheptulose-7-phosphate:D-glyceraldehyde-3-phosphateglyceronetransferase	[c]: Sedoheptulose 7-phosphate + D-Glyceraldehyde 3-phosphate <==> D-Erythrose 4-phosphate + D-Fructose 6-phosphate	-Infinity	Infinity
Sedoheptulose-7-phosphate:D-glyceraldehyde-3-phosphateglycolaldehyde transferase	[c]: Sedoheptulose 7-phosphate + D-Glyceraldehyde 3-phosphate <==> D-Xylulose 5-phosphate + D-Ribose 5-phosphate	-Infinity	Infinity
Sedoheptulose-7-phosphate:D-glyceraldehyde-3-phosphateglycolaldehyde transferase	[c]: D-Fructose 6-phosphate + D-Glyceraldehyde 3-phosphate <==> D-Xylulose 5-phosphate + D-Erythrose 4-phosphate	-Infinity	Infinity
Orthophosphate:oxaloacetate carboxyl-lyase (phosphorylating)	[c]: Oxaloacetate + orthophosphate + H+ <==> Phosphoenolpyruvate + H2O + CO2	-Infinity	Infinity
alpha,alpha-Trehalose glucohydrolase	[c]: alpha,alpha-Trehalose + H2O --> (2) D-Glucose	0.0	Infinity
ATP:alpha-D-glucose-1-phosphate adenyltransferase	[c]: D-Glucose 1-phosphate + H+ + ATP --> ADPglucose + Diphosphate	0.0	Infinity
Sucrose 6-phosphate fructohydrolase	[c]: H2O + Sucrose 6-phosphate + (2) H+ <==> D-Glucose 6-phosphate + D-Fructose	-Infinity	Infinity
Trehalose-6-phosphate phosphohydrolase	[c]: H2O + alpha,alpha'-Trehalose 6-phosphate --> alpha,alpha-Trehalose + Orthophosphate	0.0	Infinity
UDPglucose:D-glucose-6-phosphate 1-alpha-D-glucosyltransferase	[c]: D-Glucose 6-phosphate + UDPglucose --> alpha,alpha'-Trehalose 6-phosphate + UDP	0.0	Infinity
Hydorogen-peroxide:hydrogen-peroxide oxidoreductase	[c]: (2) H2O2 --> (2) H2O + Oxygen	0.0	Infinity
Pyridoxine 5-phosphate:oxygen oxidoreductase (deaminating)	[c]: Oxygen + Pyridoxine phosphate --> H2O2 + Pyridoxal phosphate	0.0	Infinity
Superoxide:superoxide oxidoreductase	[c]: (2) O2.- + (2) H+ --> H2O2 + Oxygen	0.0	Infinity
2-Nitropropane:oxygen 2-oxidoreductase	[c]: Oxygen + (2) 2-Nitropropane <==> (2) Nitrite + (2) Acetone + (2) H+	-Infinity	Infinity
Ammonium-hydroxide:NADP+ oxidoreductase (R)	[c]: (3) NADH + Nitrite + (4) H+ --> H2O + (3) NAD+ + NH4OH	0.0	Infinity
Carbonic acid hydro-lyase	[c]: Carbonic acid <==> CO2 + H2O	-Infinity	Infinity
Cyanate C-N-lyase	[c]: Cyanate + HCO3- + H+ <==> CO2 + Carbamate	-Infinity	Infinity
Deamino-NAD+:ammonia ligase (AMP-forming)	[c]: Deamino-NAD+ + NH3 + ATP --> AMP + NAD+ + Diphosphate	0.0	Infinity
Glycine synthase	[c]: Glycine + Tetrahydrofolate + NAD+ <==> NADH + CO2 + NH4+ + 5,10-Methylenetetrahydrofolate	-Infinity	Infinity
L-Cystathionine L-homocysteine-lyase (deaminating)	[c]: L-Cystathionine + H2O --> NH4+ + L-Homocysteine + Pyruvate	0.0	Infinity
L-Glutamate:ammonia ligase (ADP-forming)	[c]: L-Glutamate + NH3 + ATP --> L-Glutamine + ADP + Orthophosphate	0.0	Infinity
L-Glutamate:ferredoxin oxidoreductase (transaminating)	[c]: (2) L-Glutamate --> L-Glutamine + 2-Oxoglutarate + (2) H+	0.0	Infinity
L-Glutamate:NAD+ oxidoreductase (deaminating)	[c]: H2O + NAD+ + L-Glutamate <==> NADH + 2-Oxoglutarate + NH3 + (2) H+	-Infinity	Infinity
L-Glutamine amidohydrolase	[c]: L-Glutamine + H2O --> L-Glutamate + NH3 + H+	0.0	Infinity
ATP synthase (four protons for one ATP)	(4) H+[e] + ADP[c] + Orthophosphate[c] --> H2O[c] + (3) H+[c] + ATP[c]	0.0	Infinity
Cytochrome-c oxidase	(0.5) Oxygen[c] + (2) Ferrocytochrome c[c] + (4) H+[c] --> (4) H+[e] + H2O[c] + (2) Ferricytochrome c[c]	0.0	Infinity
Cytochrome oxidase bo3 (ubiquinol-8: 2.5 protons)	(2) Ubiquinol-8[c] + Oxygen[c] + (5) H+[c] --> (5) H+[e] + (2) H2O[c] + (2) Ubiquinone-8[c]	0.0	Infinity
Cytochrome-c peroxidase	[c]: H2O2 + (2) Ferrocytochrome c + (2) H+ --> (2) H2O + (2) Ferricytochrome c	0.0	Infinity
NAD transhydrogenase	[c]: NAD+ + NADPH --> NADP+ + NADH	0.0	Infinity
NAD(P) transhydrogenase	(2) H+[e] + NADP+[c] + NADH[c] --> NAD+[c] + (2) H+[c] + NADPH[c]	0.0	Infinity
NADH dehydrogenase	[c]: NADH + Ubiquinone-8 + H+ --> Ubiquinol-8 + NAD+	0.0	Infinity
NADH dehydrogenase (ubiquinone-8: 2 protons)	NADH[c] + Ubiquinone-8[c] + (3) H+[c] --> (2) H+[e] + Ubiquinol-8[c] + NAD+[c]	0.0	Infinity
Quinone oxidoreductase	[c]: Ubiquinone-8 + NADPH --> NADP+ + semiquinone-8	0.0	Infinity
Succinate dehyrdogenase	[c]: Ubiquinone-8 + FADH2 <==> Ubiquinol-8 + FAD	-Infinity	Infinity
Thioredoxin reductase (NADPH)	[c]: Oxidized thioredoxin + H+ + NADPH --> NADP+ + Reduced thioredoxin	0.0	Infinity
Cytochrome-c reductase (ubiquinone)	Ubiquinol-8[c] + (2) Ferricytochrome[c] --> (2) H+[e] + (2) Ferrocytochrome[c] + Ubiquinone-8[c]	0.0	Infinity
(R)-Lactate:NAD+ oxidoreductase	[c]: NAD+ + (R)-Lactate <==> NADH + H+ + Pyruvate	-Infinity	Infinity
(R)-S-Lactoylglutathione methylglyoxal-lyase (isomerizing)	[c]: (R)-S-Lactoylglutathione <==> Glutathione + Methylglyoxal	-Infinity	Infinity
(S)-2-Acetolactate pyruvate-lyase (carboxylating)	[c]: CO2 + (S)-2-Acetolactate <==> H+ + (2) Pyruvate	-Infinity	Infinity
2-Oxoglutarate dehydrogenase complex: pyruvate dehydrogenase	[c]: Lipoamide + 2-(alpha-Hydroxyethyl)thiamine diphosphate --> S-Acetyldihydrolipoamide + Thiamin diphosphate
2-Oxoglutarate dehydrogenase, lipoamidedehydrogenase component	[c]: Dihydrolipoamide + NAD+ --> Lipoamide + NADH + H+	0.0	Infinity
3-Carboxy-3-hydroxy-4-methylpentanoate3-methyl-2-oxobutanoate-lyase (CoA-acetylating) (R)	[c]: Acetyl-CoA + H2O + 3-Methyl-2-oxobutanoate --> CoA + H+ + 2-Isopropylmalate	0.0	Infinity
Acetaldehyde:NAD+ oxidoreductase (CoA-acetylating)	[c]: Acetaldehyde + NAD+ + CoA <==> Acetyl-CoA + NADH + H+	-Infinity	Infinity
Acetate:CoA ligase (AMP-forming)	[c]: (2) H+ + ATP + Acetate --> Acetyl adenylate + Diphosphate	0.0	Infinity
Acetyl adenylate:CoA ligase (AMP-forming)	[c]: Acetyl adenylate + CoA <==> Acetyl-CoA + AMP + (2) H+	-Infinity	Infinity
Acetyl phosphate phosphohydrolase	[c]: H2O + Acetyl phosphate --> Orthophosphate + Acetate	0.0	Infinity
Acetyl-CoA:carbon-dioxide ligase (ADP-forming)	[c]: Acetyl-CoA + HCO3- + ATP --> ADP + Orthophosphate + Malonyl-CoA + H+	0.0	Infinity
Acetyl-CoA:dihydrolipoamide S-acetyltransferase	[c]: Acetyl-CoA + Dihydrolipoamide <==> S-Acetyldihydrolipoamide + CoA	-Infinity	Infinity
ATP:acetate phosphotransferase	[c]: ATP + Acetate --> ADP + Acetyl phosphate	0.0	Infinity
ATP:pyruvate,water phosphotransferase	[c]: H2O + ATP + Pyruvate --> Phosphoenolpyruvate + AMP + Orthophosphate + (2) H+	0.0	Infinity
GTP:oxaloacetate carboxy-lyase (transphosphorylating)	[c]: GTP + Oxaloacetate --> Phosphoenolpyruvate + CO2 + GDP	0.0	Infinity
Malonate decarboxylase	[c]: Malonate + H+ --> CO2 + Acetate	0.0	Infinity
Pyrophosphate phosphohydrolase	[c]: H2O + Diphosphate --> (2) Orthophosphate + H+	0.0	Infinity
Pyruvate:2-oxobutanoate acetaldehydetransferase (decarboxylating)	[c]: 2-Oxobutanoate + Pyruvate <==> CO2 + (S)-2-Aceto-2-hydroxybutanoate	-Infinity	Infinity
S-(2-Hydroxyacyl)glutathione hydrolase	[c]: H2O + (R)-S-Lactoylglutathione --> Glutathione + (R)-Lactate + H+	0.0	Infinity
(3R)-3-Hydroxybutanoyl-ACP:NADP+ oxidoreductase	[c]: H+ + Acetoacetyl-ACP + NADPH --> NADP+ + (R)-3-Hydroxybutanoyl-ACP	0.0	Infinity
(3R)-3-Hydroxybutanoyl-[acyl-carrier-protein] hydro-lyase	[c]: (R)-3-Hydroxybutanoyl-ACP --> But-2-enoyl-ACP + H2O	0.0	Infinity
(3R)-3-Hydroxy-cis-dodec-5-enoyl-[acyl-carrier-protein] hydro-lyase	[c]: (R)-3-hydroxy-cis-dodec-5-enoyl-ACP --> trans-3-cis-5-dodecenoyl-ACP + H2O	0.0	Infinity
(3R)-3-Hydroxy-cis-dodec-5-enoyl-[acyl-carrier-protein]:NADP+ oxidoreductase	[c]: 3-oxo-cis-dodec-5-enoyl-ACP + H+ + NADPH --> NADP+ + (R)-3-hydroxy-cis-dodec-5-enoyl-ACP	0.0	Infinity
(3R)-3-Hydroxy-cis-tetradec-7-enoyl-[acyl-carrier-protein] hydro-lyase	[c]: (R)-3-hydroxy-cis-myristol-7-eoyl-ACP --> H2O + trans-3-cis-7-myristoleoyl-ACP	0.0	Infinity
(3R)-3-Hydroxy-cis-tetradec-7-enoyl-[acyl-carrier-protein]:NADP+ oxidoreductase	[c]: 3-oxo-cis-myristol-7-eoyl-ACP + H+ + NADPH --> NADP+ + (R)-3-hydroxy-cis-myristol-7-eoyl-ACP	0.0	Infinity
(3R)-3-Hydroxydecanoyl-[acyl-carrier-protein] hydro-lyase	[c]: (R)-3-Hydroxydecanoyl-ACP --> H2O + trans-Dec-2-enoyl-ACP	0.0	Infinity
(3R)-3-Hydroxydecanoyl-[acyl-carrier-protein]:NADP+ oxidoreductase	[c]: 3-oxodecanoyl-ACP + H+ + NADPH --> NADP+ + (R)-3-Hydroxydecanoyl-ACP	0.0	Infinity
(3R)-3-Hydroxydodecanoyl-[acyl-carrier-protein] hydro-lyase	[c]: (R)-3-Hydroxydodecanoyl-ACP --> H2O + trans-Dodec-2-enoyl-ACP	0.0	Infinity
(3R)-3-Hydroxydodecanoyl-[acyl-carrier-protein]:NADP+ oxidoreductase	[c]: 3-Oxododecanoyl-ACP + H+ + NADPH --> NADP+ + (R)-3-Hydroxydodecanoyl-ACP	0.0	Infinity
(3R)-3-Hydroxyhexadecanoyl-[acyl-carrier-protein] hydro-lyase	[c]: R-3-hydroxy-hexadecanoyl-ACP --> H2O + Hexadecenoyl-ACP (n-C16:1ACP)	0.0	Infinity
(3R)-3-Hydroxyhexadecanoyl-[acyl-carrier-protein]:NADP+ oxidoreductase	[c]: 3-Oxohexadecanoyl-ACP + H+ + NADPH --> NADP+ + R-3-hydroxy-hexadecanoyl-ACP	0.0	Infinity
(3R)-3-Hydroxyhexanoyl-[acyl-carrier-protein] hydro-lyase	[c]: (R)-3-Hydroxyhexanoyl-[acp] --> trans-Hex-2-enoyl-[acp] + H2O	0.0	Infinity
(3R)-3-Hydroxyhexanoyl-[acyl-carrier-protein]:NADP+ oxidoreductase	[c]: H+ + 3-Oxohexanoyl-ACP + NADPH --> NADP+ + (R)-3-Hydroxyhexanoyl-[acp]	0.0	Infinity
(3R)-3-Hydroxyninadecanoyl-[acyl-carrier-protein]:NADP+ oxidoreductase	[c]: 3-Oxoninadecanoyl-ACP + H+ + NADPH --> NADP+ + R-3-hydroxy-ninadecanoyl-ACP	0.0	Infinity
(3R)-3-Hydroxyoctanoyl-[acyl-carrier-protein] hydro-lyase	[c]: (R)-3-Hydroxyoctanoyl-ACP --> H2O + trans-Oct-2-enoyl-[acp]	0.0	Infinity
(3R)-3-Hydroxyoctanoyl-[acyl-carrier-protein]:NADP+ oxidoreductase	[c]: 3-Oxooctanoyl-ACP + H+ + NADPH --> (R)-3-Hydroxyoctanoyl-ACP + NADP+	0.0	Infinity
(3R)-3-Hydroxypalmitoyl-[acyl-carrier-protein] hydro-lyase	[c]: (R)-3-Hydroxytetradecanoyl-ACP --> H2O + trans-Tetradec-2-enoyl-[acp]	0.0	Infinity
(3R)-3-Hydroxytetradecanoyl-[acyl-carrier-protein]:NADP+ oxidoreductase	[c]: 3-Oxotetradecanoyl-ACP + H+ + NADPH --> NADP+ + (R)-3-Hydroxytetradecanoyl-ACP	0.0	Infinity
1-Heptadecanoyl-sn-glycerol 3-phosphate O-acyltransferase (n-C17:0)	[c]: 1-heptadecanoyl-sn-glycerol 3-phosphate + Heptadec-ACP (n-C17:0 ACP) --> pa170 + ACP	0.0	Infinity
1-Hexadec-7-enoyl-sn-glycerol 3-phosphate O-acyltransferase (n-C16:1)	[c]: Hexadecenoyl-ACP (n-C16:1ACP) + 1-hexadec-9-enoyl-sn-glycerol 3-phosphate --> ACP + pa161	0.0	Infinity
1-Hexadecanoyl-sn-glycerol 3-phosphate O-acyltransferase (n-C16:0)	[c]: palmACP + 1-hexadecanoyl-sn-glycerol 3-phosphate --> pa160 + ACP	0.0	Infinity
1-Hexadecanoyl-sn-glycerol 3-phosphate O-acyltransferase (n-C16:1)	[c]: Hexadecenoyl-ACP (n-C16:1ACP) + 1-hexadecanoyl-sn-glycerol 3-phosphate --> ACP + pa160161	0.0	Infinity
1-Octadec-7-enoyl-sn-glycerol 3-phosphate O-acyltransferase (n-C18:1)	[c]: 1-octadec-11-enoyl-sn-glycerol 3-phosphate + Octadecenoyl-ACP (n-C18:1ACP) --> pa181 + ACP	0.0	Infinity
3-Hydroxy-2-methylpropanoate:NAD+ oxidoreductase	[c]: (S)-3-Hydroxyisobutyrate + NAD+ <==> NADH + (S)-Methylmalonate semialdehyde + H+	-Infinity	Infinity
3-Hydroxyacyl-[acyl-carrier-protein] dehydratase (n-C16:1)	[c]: (R)-3-hydroxy-cis-palm-9-eoyl-ACP --> H2O + trans-3-cis-9-palmitoleoyl-ACP	0.0	Infinity
3-Hydroxyacyl-[acyl-carrier-protein] dehydratase (n-C18:1)	[c]: (R)-3-hydroxy-cis-vacc-11-enoyl-ACP --> H2O + trans-3-cis-11-vacceoyl-ACP	0.0	Infinity
3-Oxoacyl-[acyl-carrier-protein] reductase (n-C16:1)	[c]: 3-oxo-cis-palm-9-eoyl-ACP + H+ + NADPH --> (R)-3-hydroxy-cis-palm-9-eoyl-ACP + NADP+	0.0	Infinity
3-Oxoacyl-[acyl-carrier-protein] reductase (n-C18:1)	[c]: 3-oxo-cis-vacc-11-enoyl-ACP + H+ + NADPH --> NADP+ + (R)-3-hydroxy-cis-vacc-11-enoyl-ACP	0.0	Infinity
3-Oxoacyl-[acyl-carrier-protein] synthase (n-C12:1)	[c]: cis-dec-3-enoyl-ACP (n-C10:1) + H+ + Malonyl-ACP --> 3-oxo-cis-dodec-5-enoyl-ACP + CO2 + ACP	0.0	Infinity
3-Oxoacyl-[acyl-carrier-protein] synthase (n-C16:1)	[c]: Tetradecenoyl-ACP (n-C14:1ACP) + H+ + Malonyl-ACP --> CO2 + 3-oxo-cis-palm-9-eoyl-ACP + ACP	0.0	Infinity
3-Oxoacyl-[acyl-carrier-protein] synthase (n-C18:1)	[c]: Hexadecenoyl-ACP (n-C16:1ACP) + H+ + Malonyl-ACP --> CO2 + ACP + 3-oxo-cis-vacc-11-enoyl-ACP	0.0	Infinity
Acetyl-CoA ACP transacylase	[c]: Acetyl-CoA + ACP --> Acetyl-ACP + CoA	0.0	Infinity
Acyl-[acyl-carrier-protein]:malonyl-[acyl-carrier-protein] C-acyltransferase (decarboxylating)	[c]: Acetyl-ACP + H+ + Malonyl-ACP --> CO2 + ACP + Acetoacetyl-ACP	0.0	Infinity
Butyryl-ACP:malonyl-[acyl-carrier-protein] C-acyltransferase (decarboxylating)	[c]: Butyryl-ACP + H+ + Malonyl-ACP --> CO2 + ACP + 3-Oxohexanoyl-ACP	0.0	Infinity
Butyryl-ACP:malonyl-CoA C-acyltransferase(decarboxylating, oxoacyl- and enoyl-reducing and thioester-hydrolysing)	[c]: But-2-enoyl-ACP + NADH + H+ --> NAD+ + Butyryl-ACP	0.0	Infinity
cis-5-dodecenoyl-ACP:malonyl-[acyl-carrier-protein] C-acyltransferase	[c]: cis-dodec-5-enoyl-ACP (n-C12:1) + H+ + Malonyl-ACP --> CO2 + ACP + 3-oxo-cis-myristol-7-eoyl-ACP	0.0	Infinity
Decanoyl-ACP:malonyl-[acyl-carrier-protein] C-acyltransferase	[c]: Decanoyl-ACP + H+ + Malonyl-ACP --> 3-Oxododecanoyl-ACP + CO2 + ACP	0.0	Infinity
Decanoyl-ACP:malonyl-CoA C-acyltransferase(decarboxylating, oxoacyl- and enoyl-reducing and thioester-hydrolysing) (R)	[c]: NADH + trans-Dec-2-enoyl-ACP + H+ --> NAD+ + Decanoyl-ACP	0.0	Infinity
Dodecanoyl-ACP: malonyl-CoA C-acyltransferase(decarboxylating, oxoacyl- and enoyl-reducing andthioester-hydrolysing)	[c]: NADH + H+ + trans-Dodec-2-enoyl-ACP --> Dodecanoyl-ACP (n-C12:0ACP) + NAD+	0.0	Infinity
Dodecanoyl-[acyl-carrier-protein]:malonyl-[acyl-carrier-protein] C-acyltransferase	[c]: Dodecanoyl-ACP (n-C12:0ACP) + H+ + Malonyl-ACP --> CO2 + 3-Oxotetradecanoyl-ACP + ACP	0.0	Infinity
Enoyl-[acyl-carrier-protein] reductase (NADH) (n-C14:1)	[c]: NADH + H+ + trans-3-cis-7-myristoleoyl-ACP --> NAD+ + Tetradecenoyl-ACP (n-C14:1ACP)	0.0	Infinity
Enoyl-[acyl-carrier-protein] reductase (NADH) (n-C16:1)	[c]: NADH + trans-3-cis-9-palmitoleoyl-ACP + H+ --> NAD+ + Hexadecenoyl-ACP (n-C16:1ACP)	0.0	Infinity
Enoyl-[acyl-carrier-protein] reductase (NADH) (n-C18:1)	[c]: NADH + trans-3-cis-11-vacceoyl-ACP + H+ --> Octadecenoyl-ACP (n-C18:1ACP) + NAD+	0.0	Infinity
Glycerol-3-phosphate acyltransferase (C16:0)	[c]: palmACP + Glycerol 3-phosphate --> ACP + 1-hexadecanoyl-sn-glycerol 3-phosphate	0.0	Infinity
Glycerol-3-phosphate acyltransferase (C16:1)	[c]: Hexadecenoyl-ACP (n-C16:1ACP) + Glycerol 3-phosphate --> 1-hexadec-9-enoyl-sn-glycerol 3-phosphate + ACP	0.0	Infinity
Glycerol-3-phosphate acyltransferase (C17:0)	[c]: Glycerol 3-phosphate + Heptadec-ACP (n-C17:0 ACP) --> ACP + 1-heptadecanoyl-sn-glycerol 3-phosphate	0.0	Infinity
Glycerol-3-phosphate acyltransferase (C18:1)	[c]: Octadecenoyl-ACP (n-C18:1ACP) + Glycerol 3-phosphate --> 1-octadec-11-enoyl-sn-glycerol 3-phosphate + ACP	0.0	Infinity
Heptadec-ACP synthesis	[c]: Propanoyl-ACP + (24) H+ + (8) Malonyl-ACP + (16) NADPH --> (16) NADP+ + (8) CO2 + (8) H2O + (8) ACP + Heptadec-ACP (n-C17:0 ACP)	0.0	Infinity
Heptadecanoyl-[acyl-carrier-protein]:malonyl-[acyl-carrier-protein] C-acyltransferase	[c]: H+ + Heptadec-ACP (n-C17:0 ACP) + Malonyl-ACP --> 3-Oxoninadecanoyl-ACP + CO2 + ACP	0.0	Infinity
Hexadecanoyl-[acyl-carrier protein:malonyl-CoA C-acyltransferase(decarboxylating, oxoacyl- and enoyl-reducing and thioester-hydrolysing)	[c]: NADH + Hexadecenoyl-ACP (n-C16:1ACP) + H+ --> NAD+ + palmACP	0.0	Infinity
Hexanoyl-ACP:malonyl-[acyl-carrier-protein] C-acyltransferase	[c]: Hexanoyl-ACP + H+ + Malonyl-ACP --> CO2 + 3-Oxooctanoyl-ACP + ACP	0.0	Infinity
Hexanoyl-ACP:malonyl-CoA C-acyltransferase(decarboxylating, oxoacyl- and enoyl-reducing and thioester-hydrolysing)	[c]: trans-Hex-2-enoyl-[acp] + NADH + H+ --> Hexanoyl-ACP + NAD+	0.0	Infinity
Lyso-ornithine lipid (3-OH-14:0)(ornithine N-acyltransferase)	[c]: ornithine + (R)-3-Hydroxytetradecanoyl-ACP --> LOL(3-OH-14:0) + ACP	0.0	Infinity
Lyso-ornithine lipid (3-OH-16:0)(ornithine N-acyltransferase)	[c]: ornithine + R-3-hydroxy-hexadecanoyl-ACP --> LOL(3-OH-16:0) + ACP	0.0	Infinity
Malonyl-CoA-ACP transacylase	[c]: ACP + Malonyl-CoA <==> CoA + Malonyl-ACP	-Infinity	Infinity
Octadecanoyl-ACP synthase	[c]: NADH + Octadecenoyl-ACP (n-C18:1ACP) + H+ --> NAD+ + Octadecanoyl-ACP (n C18:0 ACP)	0.0	Infinity
Octanoyl-ACP:malonyl-[acyl-carrier-protein] C-acyltransferase (decarboxylating)	[c]: Octanoyl-ACP + H+ + Malonyl-ACP --> CO2 + 3-oxodecanoyl-ACP + ACP	0.0	Infinity
Octanoyl-ACP:malonyl-CoA C-acyltransferase(decarboxylating, oxoacyl- and enoyl-reducing and thioester-hydrolysing)	[c]: NADH + trans-Oct-2-enoyl-[acp] + H+ --> Octanoyl-ACP + NAD+	0.0	Infinity
Ornithine lipid (3-OH-140 2-OH-181)	[c]: LOL(3-OH-16:0) + 2-hydroxy-Octadec-ACP(n-C18:1) --> ornithine lipid (3-OH-16:0 2-OH-18:1) + ACP	0.0	Infinity
Ornithine lipid (3-OH-140 2-OH-181)	[c]: 2-hydroxy-Octadec-ACP(n-C18:1) + LOL(3-OH-14:0) --> ornithine lipid (3-OH-14:0 2-OH-18:1) + ACP	0.0	Infinity
Propanoyl-CoA ACP transacylase	[c]: Propanoyl-CoA + ACP --> Propanoyl-ACP + CoA	0.0	Infinity
Tetradecanoyl-ACP:malonyl-CoA C-acyltransferase(decarboxylating, oxoacyl- and enoyl-reducing)	[c]: trans-Tetradec-2-enoyl-[acp] + NADH + H+ --> Myristoyl-ACP (n-C14:0ACP) + NAD+	0.0	Infinity
Tetradecanoyl-[acyl-carrier-protein]:malonyl-[acyl-carrier-protein] C-acyltransferase	[c]: Myristoyl-ACP (n-C14:0ACP) + H+ + Malonyl-ACP --> CO2 + 3-Oxohexadecanoyl-ACP + ACP	0.0	Infinity
trans,cis-Dodec-2,5-dienoyl-acp 2-reductase	[c]: trans-3-cis-5-dodecenoyl-ACP + NADH + H+ --> cis-dodec-5-enoyl-ACP (n-C12:1) + NAD+	0.0	Infinity
trans-2-Decenoyl-ACP isomerase	[c]: trans-Dec-2-enoyl-ACP <==> cis-dec-3-enoyl-ACP (n-C10:1)	-Infinity	Infinity
(3R)-3-Hydroxyninadecanoyl-[acyl-carrier-protein] hydro-lyase	[c]: R-3-hydroxy-ninadecanoyl-ACP --> H2O + Ninadecenoyl-ACP (n-C19:1ACP)	0.0	Infinity
Acetyl-CoA:acetyl-CoA C-acetyltransferase	[c]: (2) Acetyl-CoA <==> Acetoacetyl-CoA + CoA	-Infinity	Infinity
Ninadecenoyl-ACP (n-C19:1ACP) 2-Oxidation	[c]: NADH + Oxygen + Ninadecenoyl-ACP (n-C19:1ACP) + H+ --> CO2 + (2) H2O + 2-hydroxy-Octadec-ACP(n-C18:1) + NAD+	0.0	Infinity
Phosphatidylserine decarboxylase (Ecoli)	[c]: phosphatidylserine (Ecoli) ** + (50) H+ --> Phosphatidylethanolamine (Ecoli) ** + (50) CO2	0.0	Infinity
Cardiolipin synthase (n-C18:0 18:1)	[c]: (2) pg180181 --> clpn180181 + Glycerol	0.0	Infinity
Phosphatidylserine decarboxylase (n-C16:1)	[c]: ps161 + H+ --> pe161 + CO2	0.0	Infinity
Phosphatidylserine decarboxylase (n-C18:0 18:1)	[c]: ps180181 + H+ --> CO2 + pe180181	0.0	Infinity
Phosphatidylserine decarboxylase (n-C18:1)	[c]: H+ + ps181 --> CO2 + pe181	0.0	Infinity
1-Octadecanoyl-sn-glycerol 3-phosphate O-acyltransferase (n-C18:0)	[c]: 1-octadecanoyl-sn-glycerol 3-phosphate + Octadecenoyl-ACP (n-C18:1ACP) --> pa180181 + ACP	0.0	Infinity
ATP:glycerol 3-phosphotransferase	[c]: Glycerol + ATP --> ADP + Glycerol 3-phosphate + H+	0.0	Infinity
Cardiolipin synthase (n-C16:0)	[c]: (2) pg160 <==> Glycerol + clpn160	-Infinity	Infinity
CDP-Diacylglycerol synthetase (Ecoli)	[c]: (50) CTP + (50) H+ + phosphatidate (E.coli) ** <==> CDPdiacylglycerol (E coli) ** + (50) Diphosphate	-Infinity	Infinity
CDP-diacylglycerol synthetase (n-C16:0)	[c]: pa160 + CTP + H+ --> CDP-1,2-dihexadecanoylglycerol + Diphosphate	0.0	Infinity
CDP-diacylglycerol synthetase (n-C16:1)	[c]: CTP + pa161 + H+ --> CDP-1,2-dihexadec-9-enoylglycerol + Diphosphate	0.0	Infinity
CDP-diacylglycerol synthetase (n-C17:0)	[c]: pa170 + CTP + H+ --> CDP-1,2-diheptadecanoylglycerol + Diphosphate	0.0	Infinity
CDP-diacylglycerol synthetase (n-C18:0 18:1)	[c]: pa180181 + CTP + H+ --> CDP-pa180181 + Diphosphate	0.0	Infinity
CDP-diacylglycerol synthetase (n-C18:1)	[c]: pa181 + CTP + H+ --> CDP-1,2-dioctadec-11-enoylglycerol + Diphosphate	0.0	Infinity
Cyclopropanation Cardiolipin(n-C19cyc)	[c]: (2) clpn180181 + S-Adenosyl-L-methionine --> clpn190cyc + (2) H+	0.0	Infinity
Glycerol:NADP+ oxidoreductase	[c]: NADP+ + Glycerol <==> D-Glyceraldehyde + H+ + NADPH	-Infinity	Infinity
Glycerol-3-phosphate acyltransferase (C18:0)	[c]: Octadecanoyl-ACP (n C18:0 ACP) + Glycerol 3-phosphate --> 1-octadecanoyl-sn-glycerol 3-phosphate + ACP	0.0	Infinity
S-Adenosylmethionine decarboxylase proenzyme	[c]: pe160161 + S-Adenosyl-L-methionine --> pe170cyc + H+ + S-Adenosylmethioninamine	0.0	Infinity
S-Adenosylmethionine decarboxylase proenzyme	[c]: pe180181 + S-Adenosyl-L-methionine --> pe190cyc + H+	0.0	Infinity
S-Adenosylmethionine decarboxylase proenzyme	[c]: pg160161 + S-Adenosyl-L-methionine --> pg170cyc + H+ + S-Adenosylmethioninamine	0.0	Infinity
S-Adenosylmethionine decarboxylase proenzyme	[c]: pg180181 + S-Adenosyl-L-methionine --> H+ + pg190cyc	0.0	Infinity
Phosphatidylglycerol phosphate phosphatase (n-C16:0 16:1)	[c]: pgp160161 + H2O --> pg160161 + orthophosphate	0.0	Infinity
Phosphatidylglycerol phosphate phosphatase (n-C18:0 18:1)	[c]: pgp180181 + H2O --> pg180181 + orthophosphate	0.0	Infinity
Phosphatidylglycerol phosphate phosphatase (n-C18:1)	[c]: H2O + pgp181 --> orthophosphate + pg181	0.0	Infinity
Phosphatidylglycerol synthase (n-C16:0 16:1)	[c]: CDP-pa160161 + Glycerol 3-phosphate --> pgp160161 + CMP + H+	0.0	Infinity
Phosphatidylglycerol synthase (n-C16:1)	[c]: CDP-1,2-dihexadec-9-enoylglycerol + Glycerol 3-phosphate --> pgp161 + CMP + H+	0.0	Infinity
Phosphatidylglycerol synthase (n-C18:0 18:1)	[c]: CDP-pa180181 + Glycerol 3-phosphate --> pgp180181 + CMP + H+	0.0	Infinity
Phosphatidylserine syntase (n-C18:0 18:1)	[c]: L-Serine + CDP-pa180181 --> ps180181 + CMP + H+	0.0	Infinity
Phosphatidylserine synthase (n-C16:0)	[c]: L-Serine + CDP-1,2-dihexadecanoylglycerol --> CMP + ps160 + H+	0.0	Infinity
3,4-Dihydroxy-2-butanone-4-phosphate synthase	[c]: D-Ribose 5-phosphate --> H+ + 3,4-dihydroxy-2-butanone 4-phosphate + Formate	0.0	Infinity
Cardiolipin synthase (n-C16:0 16:1)	[c]: (2) pg160161 --> Glycerol + clpn160161	0.0	Infinity
Cardiolipin synthase (n-C16:1)	[c]: (2) pg161 <==> Glycerol + clpn161	-Infinity	Infinity
Cardiolipin synthase (n-C18:1)	[c]: (2) pg181 <==> Glycerol + clpn181	-Infinity	Infinity
Phosphatidylserine decarboxylase (n-C16:0 16:1)	[c]: ps160161 + H+ --> pe160161 + CO2	0.0	Infinity
Phosphatidylserine synthase (Ecoli)	[c]: CDPdiacylglycerol (E coli) ** + (50) L-Serine <==> phosphatidylserine (Ecoli) ** + (50) CMP + (50) H+	-Infinity	Infinity
CDP-diacylglycerol synthetase (n-C16:0 16:1)	[c]: CTP + H+ + pa160161 --> CDP-pa160161 + Diphosphate	0.0	Infinity
Diacylglycerol kinase	[c]: 1,2-Diacylglycerol (E.coli) ** + (50) ATP --> (50) ADP + (50) H+ + phosphatidate (E.coli) **	0.0	Infinity
Ethanolamine ammonia-lyase	[c]: Ethanolamine <==> Acetaldehyde + NH3 + H+	-Infinity	Infinity
Ethanolamine phosphotransferase	[c]: Phosphatidylethanolamine (Ecoli) ** + (50) CMP + (50) H+ --> 1,2-Diacylglycerol (E.coli) ** + (50) CDPethanolamine	0.0	Infinity
Glycerol-3-phosphate dehydrogenase (ubiquinone-8)	[c]: Ubiquinone-8 + Glycerol 3-phosphate --> Ubiquinol-8 + Dihydroxyacetone phosphate	0.0	Infinity
GAR transformylase-T	[c]: ATP + 5'-Phosphoribosylglycinamide + Formate --> ADP + 5'-Phosphoribosyl-N-formylglycinamide + Orthophosphate + H+	0.0	Infinity
Phosphatidylglycerol phosphate phosphatase (Ecoli)	[c]: (50) H2O + Phosphatidylglycerophosphate (Ecoli) ** --> Phospatidylglycerol (Ecoli) ** + (50) Orthophosphate	0.0	Infinity
Phosphatidylglycerol phosphate phosphatase (n-C16:0)	[c]: pgp160 + H2O --> pg160 + orthophosphate	0.0	Infinity
Phosphatidylglycerol phosphate phosphatase (n-C16:1)	[c]: pgp161 + H2O --> pg161 + orthophosphate	0.0	Infinity
Phosphatidylglycerol synthase (Ecoli)	[c]: CDPdiacylglycerol (E coli) ** + (50) Glycerol 3-phosphate <==> (50) CMP + Phosphatidylglycerophosphate (Ecoli) ** + (50) H+	-Infinity	Infinity
Phosphatidylglycerol synthase (n-C16:0)	[c]: CDP-1,2-dihexadecanoylglycerol + Glycerol 3-phosphate --> pgp160 + CMP + H+	0.0	Infinity
Phosphatidylglycerol synthase (n-C18:1)	[c]: CDP-1,2-dioctadec-11-enoylglycerol + Glycerol 3-phosphate --> CMP + pgp181 + H+	0.0	Infinity
Phosphatidylserine synthase (n-C16:0 16:1)	[c]: L-Serine + CDP-pa160161 --> CMP + ps160161 + H+	0.0	Infinity
Phosphatidylserine synthase (n-C16:1)	[c]: L-Serine + CDP-1,2-dihexadec-9-enoylglycerol --> ps161 + CMP + H+	0.0	Infinity
Phosphatidylserine synthase (n-C17:0)	[c]: L-Serine + CDP-1,2-diheptadecanoylglycerol --> ps170 + CMP + H+	0.0	Infinity
Phosphatidylserine synthase (n-C18:1)	[c]: L-Serine + CDP-1,2-dioctadec-11-enoylglycerol --> CMP + H+ + ps181	0.0	Infinity
Riboflavin synthase	[c]: 3,4-dihydroxy-2-butanone 4-phosphate + 4-(1-D-Ribitylamino)-5-amino-2,6-dihydroxypyrimidine --> 6,7-Dimethyl-8-(1-D-ribityl)lumazine + (2) H2O + Orthophosphate	0.0	Infinity
[truncated: 454 more rows]
