# Supplementary material for: Exploring the metabolic network of the epidemic pathogen Burkholderia cenocepacia J2315 via genome-scale reconstruction
Source: BMC Syst Biol. 2011 May 25;5:83. doi: 10.1186/1752-0509-5-83 (PMC3123600; doi:10.1186/1752-0509-5-83)
Supplement: Additional file 2 — Model iKF1028 in SBML format [file 1752-0509-5-83-S2.XML]

<?xml version="1.0" encoding="UTF-8"?>
<sbml xmlns="http://www.sbml.org/sbml/level2" xmlns:sbml="http://www.sbml.org/sbml/level2" version="1" level="2" xmlns:html="http://www.w3.org/1999/xhtml">
<model id="bcj" name="bcj" >
<listOfUnitDefinitions>
	<unitDefinition id="mmol_per_gDW_per_h">
		<listOfUnits>
			<unit kind="mole" scale="-3"/>
			<unit kind="gram" exponent="-1"/>
			<unit kind="second" multiplier=".00027777" exponent="-1"/>
		</listOfUnits>
	</unitDefinition>
</listOfUnitDefinitions>
<listOfCompartments>
	<compartment id="Extra_organism"/>
	<compartment id="Cytosol" outside="Extra_organism"/>
</listOfCompartments>
<listOfSpecies>
	<species id="EC0127" name="(S)-Malate[e]" charge="-2" boundaryCondition="false" compartment="Extra_organism" />
	<species id="EC0033" name="Glycine[e]" charge="0" boundaryCondition="false" compartment="Extra_organism" />
	<species id="EC0021" name="Iron[e]" charge="2" boundaryCondition="false" compartment="Extra_organism" />
	<species id="EC0063" name="L-Tryptophan[e]" charge="0" boundaryCondition="false" compartment="Extra_organism" />
	<species id="EC0007" name="Oxygen[e]" charge="0" boundaryCondition="false" compartment="Extra_organism" />
	<species id="EC0119" name="myo-Inositol[e]" charge="0" boundaryCondition="false" compartment="Extra_organism" />
	<species id="EC0737" name="4-Hydroxy-L-proline[e]" charge="0" boundaryCondition="false" compartment="Extra_organism" />
	<species id="EC0785" name="(R)-3-Hydroxybutanoate[e]" charge="-1" boundaryCondition="false" compartment="Extra_organism" />
	<species id="EC0599" name="D-Glucarate[e]" charge="-2" boundaryCondition="false" compartment="Extra_organism" />
	<species id="EC0074" name="Sucrose[e]" charge="0" boundaryCondition="false" compartment="Extra_organism" />
	<species id="EC0027" name="D-Glucose[e]" charge="0" boundaryCondition="false" compartment="Extra_organism" />
	<species id="EC0061" name="Calcium[e]" charge="0" boundaryCondition="false" compartment="Extra_organism" />
	<species id="EC0994" name="Cadmium[e]" charge="0" boundaryCondition="false" compartment="Extra_organism" />
	<species id="EC0201" name="Nitrate[e]" charge="-1" boundaryCondition="false" compartment="Extra_organism" />
	<species id="EC0379" name="Shikimate[e]" charge="-1" boundaryCondition="false" compartment="Extra_organism" />
	<species id="EC0151" name="L-Valine[e]" charge="0" boundaryCondition="false" compartment="Extra_organism" />
	<species id="EC0035" name="L-Alanine[e]" charge="0" boundaryCondition="false" compartment="Extra_organism" />
	<species id="EC0011" name="CO2[e]" charge="0" boundaryCondition="false" compartment="Extra_organism" />
	<species id="EC0048" name="Sulfate[e]" charge="-2" boundaryCondition="false" compartment="Extra_organism" />
	<species id="EC0077" name="D-Glucose 6-phosphate[e]" charge="-2" boundaryCondition="false" compartment="Extra_organism" />
	<species id="EC0106" name="D-Galactose[e]" charge="0" boundaryCondition="false" compartment="Extra_organism" />
	<species id="EC0214" name="D-Gluconic acid[e]" charge="-1" boundaryCondition="false" compartment="Extra_organism" />
	<species id="EC0275" name="4-Aminobutanoate[e]" charge="0" boundaryCondition="false" compartment="Extra_organism" />
	<species id="EC0029" name="Acetate[e]" charge="-1" boundaryCondition="false" compartment="Extra_organism" />
	<species id="EC0065" name="H+[e]" charge="1" boundaryCondition="false" compartment="Extra_organism" />
	<species id="EC0197" name="Potassium[e]" charge="1" boundaryCondition="false" compartment="Extra_organism" />
	<species id="EC0221" name="Glycolaldehyde[e]" charge="0" boundaryCondition="false" compartment="Extra_organism" />
	<species id="EC0050" name="L-Arginine[e]" charge="1" boundaryCondition="false" compartment="Extra_organism" />
	<species id="EC0039" name="L-Lysine[e]" charge="1" boundaryCondition="false" compartment="Extra_organism" />
	<species id="EC0064" name="L-Phenylalanine[e]" charge="0" boundaryCondition="false" compartment="Extra_organism" />
	<species id="EC3638" name="Fe-enterobactin[e]" charge="0" boundaryCondition="false" compartment="Extra_organism" />
	<species id="EC0041" name="L-Aspartate[e]" charge="-1" boundaryCondition="false" compartment="Extra_organism" />
	<species id="EC0058" name="L-Methionine[e]" charge="0" boundaryCondition="false" compartment="Extra_organism" />
	<species id="EC0258" name="Spermidine[e]" charge="3" boundaryCondition="false" compartment="Extra_organism" />
	<species id="EC0052" name="L-Glutamine[e]" charge="0" boundaryCondition="false" compartment="Extra_organism" />
	<species id="EC0137" name="Propanoate[e]" charge="-1" boundaryCondition="false" compartment="Extra_organism" />
	<species id="EC0056" name="Copper[e]" charge="0" boundaryCondition="false" compartment="Extra_organism" />
	<species id="EC0073" name="Nitrite[e]" charge="-1" boundaryCondition="false" compartment="Extra_organism" />
	<species id="EC0260" name="L-Carnitine[e]" charge="0" boundaryCondition="false" compartment="Extra_organism" />
	<species id="EC0062" name="L-Ornithine[e]" charge="1" boundaryCondition="false" compartment="Extra_organism" />
	<species id="EC0067" name="L-Tyrosine[e]" charge="0" boundaryCondition="false" compartment="Extra_organism" />
	<species id="EC0519" name="Cl-[e]" charge="0" boundaryCondition="false" compartment="Extra_organism" />
	<species id="EC3636" name="Ferrichrome[e]" charge="0" boundaryCondition="false" compartment="Extra_organism" />
	<species id="EC0241" name="Quinate[e]" charge="0" boundaryCondition="false" compartment="Extra_organism" />
	<species id="EC0129" name="L-Asparagine[e]" charge="0" boundaryCondition="false" compartment="Extra_organism" />
	<species id="EC0645" name="D-Galactonate[e]" charge="-1" boundaryCondition="false" compartment="Extra_organism" />
	<species id="EC9789" name="cis-2-Dodecenoic acid[e]" charge="-1" boundaryCondition="false" compartment="Extra_organism" />
	<species id="EC0001" name="H2O[e]" charge="0" boundaryCondition="false" compartment="Extra_organism" />
	<species id="EC0116" name="Putrescine[e]" charge="2" boundaryCondition="false" compartment="Extra_organism" />
	<species id="EC9532" name="peptide[e]" charge="-1" boundaryCondition="false" compartment="Extra_organism" />
	<species id="EC0144" name="Cobalt[e]" charge="0" boundaryCondition="false" compartment="Extra_organism" />
	<species id="EC0300" name="Thiamin[e]" charge="1" boundaryCondition="false" compartment="Extra_organism" />
	<species id="EC0082" name="L-Cysteine[e]" charge="0" boundaryCondition="false" compartment="Extra_organism" />
	<species id="EC0120" name="N-Acetyl-D-glucosamine[e]" charge="0" boundaryCondition="false" compartment="Extra_organism" />
	<species id="EC0134" name="Citrate[e]" charge="-3" boundaryCondition="false" compartment="Extra_organism" />
	<species id="EC0957" name="NH4+[e]" charge="1" boundaryCondition="false" compartment="Extra_organism" />
	<species id="EC0156" name="L-Threonine[e]" charge="0" boundaryCondition="false" compartment="Extra_organism" />
	<species id="EC0303" name="Malonate[e]" charge="-2" boundaryCondition="false" compartment="Extra_organism" />
	<species id="EC9783" name="N-Octanoyl-L-homoserine lactone[e]" charge="0" boundaryCondition="false" compartment="Extra_organism" />
	<species id="EC0236" name="Nickel[e]" charge="0" boundaryCondition="false" compartment="Extra_organism" />
	<species id="EC0202" name="Taurine[e]" charge="0" boundaryCondition="false" compartment="Extra_organism" />
	<species id="EC0024" name="2-Oxoglutarate[e]" charge="-2" boundaryCondition="false" compartment="Extra_organism" />
	<species id="EC0177" name="Thymidine[e]" charge="0" boundaryCondition="false" compartment="Extra_organism" />
	<species id="EC0104" name="Fumarate[e]" charge="-2" boundaryCondition="false" compartment="Extra_organism" />
	<species id="EC0053" name="L-Serine[e]" charge="0" boundaryCondition="false" compartment="Extra_organism" />
	<species id="EC0954" name="Sodium[e]" charge="1" boundaryCondition="false" compartment="Extra_organism" />
	<species id="EC0143" name="5'-Methylthioadenosine[e]" charge="0" boundaryCondition="false" compartment="Extra_organism" />
	<species id="EC9516" name="2-heptyl-4-quinolone[e]" charge="0" boundaryCondition="false" compartment="Extra_organism" />
	<species id="EC9790" name="Succinamic Acid[e]" charge="-1" boundaryCondition="false" compartment="Extra_organism" />
	<species id="EC0154" name="L-Lactate[e]" charge="-1" boundaryCondition="false" compartment="Extra_organism" />
	<species id="EC9782" name="N-Hexanoyl-L-homoserine lactone[e]" charge="0" boundaryCondition="false" compartment="Extra_organism" />
	<species id="EC0023" name="L-Glutamate[e]" charge="-1" boundaryCondition="false" compartment="Extra_organism" />
	<species id="EC0105" name="L-Leucine[e]" charge="0" boundaryCondition="false" compartment="Extra_organism" />
	<species id="EC0126" name="L-Proline[e]" charge="0" boundaryCondition="false" compartment="Extra_organism" />
	<species id="EC0782" name="alpha,alpha-Trehalose[e]" charge="0" boundaryCondition="false" compartment="Extra_organism" />
	<species id="EC0036" name="Succinate[e]" charge="-2" boundaryCondition="false" compartment="Extra_organism" />
	<species id="EC9750" name="BCJ_acolipa[e]" charge="0" boundaryCondition="false" compartment="Extra_organism" />
	<species id="EC0326" name="cis-Aconitate[e]" charge="0" boundaryCondition="false" compartment="Extra_organism" />
	<species id="EC0248" name="Magnesium[e]" charge="0" boundaryCondition="false" compartment="Extra_organism" />
	<species id="EC0213" name="(R)-Lactate[e]" charge="-1" boundaryCondition="false" compartment="Extra_organism" />
	<species id="EC0009" name="Orthophosphate[e]" charge="-2" boundaryCondition="false" compartment="Extra_organism" />
	<species id="EC0047" name="Formate[e]" charge="-1" boundaryCondition="false" compartment="Extra_organism" />
	<species id="EC0098" name="Glycerol[e]" charge="0" boundaryCondition="false" compartment="Extra_organism" />
	<species id="EC0317" name="L-Isoleucine[e]" charge="0" boundaryCondition="false" compartment="Extra_organism" />
	<species id="EC1278" name="5-Oxoproline[e]" charge="0" boundaryCondition="false" compartment="Extra_organism" />
	<species id="EC0169" name="2-Dehydro-3-deoxy-D-gluconate[e]" charge="-1" boundaryCondition="false" compartment="Extra_organism" />
	<species id="EC0117" name="L-Histidine[e]" charge="0" boundaryCondition="false" compartment="Extra_organism" />
	<species id="EC0242" name="Uridine[e]" charge="0" boundaryCondition="false" compartment="Extra_organism" />
	<species id="C0127" name="(S)-Malate" charge="-2" boundaryCondition="false" compartment="Cytosol" />
	<species id="C0032" name="Oxaloacetate" charge="-2" boundaryCondition="false" compartment="Cytosol" />
	<species id="C9313" name="phosphatidylserine (Ecoli) **" charge="-50" boundaryCondition="false" compartment="Cytosol" />
	<species id="C0071" name="Urea" charge="0" boundaryCondition="false" compartment="Cytosol" />
	<species id="C3509" name="UDP-3-O-(3-hydroxytetradecanoyl)-D-glucosamine" charge="-1" boundaryCondition="false" compartment="Cytosol" />
	<species id="C9542" name="di-Rhamnolipid" charge="0" boundaryCondition="false" compartment="Cytosol" />
	<species id="C2927" name="UDP-N-acetylmuramoyl-L-alanyl-D-glutamyl-6-carboxy-L-lysyl-D-alanyl-D-alanine" charge="-4" boundaryCondition="false" compartment="Cytosol" />
	<species id="C9712" name="pgp161" charge="-3" boundaryCondition="false" compartment="Cytosol" />
	<species id="C0737" name="4-Hydroxy-L-proline" charge="0" boundaryCondition="false" compartment="Cytosol" />
	<species id="C0798" name="Orotidine 5'-phosphate" charge="-3" boundaryCondition="false" compartment="Cytosol" />
	<species id="C9722" name="3-oxo-cis-vacc-11-enoyl-[acyl-carrier protein]" charge="-1" boundaryCondition="false" compartment="Cytosol" />
	<species id="C0805" name="D-Arabinose 5-phosphate" charge="-2" boundaryCondition="false" compartment="Cytosol" />
	<species id="C0084" name="Propanoyl-CoA" charge="-4" boundaryCondition="false" compartment="Cytosol" />
	<species id="C0512" name="dTDP-4-dehydro-6-deoxy-L-mannose" charge="-2" boundaryCondition="false" compartment="Cytosol" />
	<species id="C0463" name="3-Sulfino-L-alanine" charge="0" boundaryCondition="false" compartment="Cytosol" />
	<species id="C0194" name="Dimethylallyl diphosphate" charge="-3" boundaryCondition="false" compartment="Cytosol" />
	<species id="C9695" name="ps160" charge="-1" boundaryCondition="false" compartment="Cytosol" />
	<species id="C2942" name="Lipid IV(A)" charge="-4" boundaryCondition="false" compartment="Cytosol" />
	<species id="C3503" name="(R)-2-Oxo-3-methylpentanoate" charge="-1" boundaryCondition="false" compartment="Cytosol" />
	<species id="C2516" name="CMP-3-deoxy-D-manno-octulosonate" charge="-2" boundaryCondition="false" compartment="Cytosol" />
	<species id="C2523" name="N-Acetyl-L-glutamate 5-phosphate" charge="-3" boundaryCondition="false" compartment="Cytosol" />
	<species id="C3808" name="Hydrogenobyrinate a,c diamide" charge="-4" boundaryCondition="false" compartment="Cytosol" />
	<species id="C0846" name="S-Succinyldihydrolipoamide" charge="-1" boundaryCondition="false" compartment="Cytosol" />
	<species id="C0031" name="GDP" charge="-3" boundaryCondition="false" compartment="Cytosol" />
	<species id="C9736" name="1hpdecg3p" charge="-2" boundaryCondition="false" compartment="Cytosol" />
	<species id="C8608" name="4-(Cytidine 5'-diphospho)-2-C-methyl-D-erythritol" charge="-2" boundaryCondition="false" compartment="Cytosol" />
	<species id="C0728" name="O-Phospho-L-serine" charge="-2" boundaryCondition="false" compartment="Cytosol" />
	<species id="C3811" name="Adenosyl cobyrinate a,c diamide" charge="0" boundaryCondition="false" compartment="Cytosol" />
	<species id="C2154" name="(Z)-5-Oxohex-2-enedioate" charge="0" boundaryCondition="false" compartment="Cytosol" />
	<species id="C0029" name="Acetate" charge="-1" boundaryCondition="false" compartment="Cytosol" />
	<species id="C0325" name="Dihydrofolate" charge="-1" boundaryCondition="false" compartment="Cytosol" />
	<species id="C2133" name="N2-Succinyl-L-ornithine" charge="-1" boundaryCondition="false" compartment="Cytosol" />
	<species id="C0889" name="Guanosine 3',5'-bis(diphosphate)" charge="-6" boundaryCondition="false" compartment="Cytosol" />
	<species id="C0350" name="Nicotinamide D-ribonucleotide" charge="-1" boundaryCondition="false" compartment="Cytosol" />
	<species id="C9768" name="pe180181" charge="0" boundaryCondition="false" compartment="Cytosol" />
	<species id="C3510" name="3-Deoxy-D-manno-octulosonyl-lipid IV(A)" charge="-5" boundaryCondition="false" compartment="Cytosol" />
	<species id="C0058" name="L-Methionine" charge="0" boundaryCondition="false" compartment="Cytosol" />
	<species id="C0015" name="FAD" charge="-2" boundaryCondition="false" compartment="Cytosol" />
	<species id="C0211" name="Prephenate" charge="-2" boundaryCondition="false" compartment="Cytosol" />
	<species id="C2932" name="2-Amino-4-hydroxy-6-(erythro-1,2,3-trihydroxypropyl)dihydropteridine triphosphate" charge="-3" boundaryCondition="false" compartment="Cytosol" />
	<species id="C9377" name="3-Oxododecanoyl-[acyl-carrier protein]" charge="-1" boundaryCondition="false" compartment="Cytosol" />
	<species id="C2073" name="N2-Succinyl-L-arginine" charge="-1" boundaryCondition="false" compartment="Cytosol" />
	<species id="C9282" name="L-Glutamyl-tRNA(Glu)" charge="0" boundaryCondition="false" compartment="Cytosol" />
	<species id="C0861" name="3-Deoxy-D-manno-octulosonate" charge="-1" boundaryCondition="false" compartment="Cytosol" />
	<species id="C0337" name="N2-Acetyl-L-ornithine" charge="0" boundaryCondition="false" compartment="Cytosol" />
	<species id="C0101" name="5-Phospho-alpha-D-ribose 1-diphosphate" charge="-5" boundaryCondition="false" compartment="Cytosol" />
	<species id="C0340" name="5-Methyltetrahydrofolate" charge="-1" boundaryCondition="false" compartment="Cytosol" />
	<species id="C0076" name="Succinyl-CoA" charge="-5" boundaryCondition="false" compartment="Cytosol" />
	<species id="C9381" name="Butyryl-[acyl-carrier protein]" charge="-1" boundaryCondition="false" compartment="Cytosol" />
	<species id="C0062" name="L-Ornithine" charge="1" boundaryCondition="false" compartment="Cytosol" />
	<species id="C0571" name="Urocanate" charge="-1" boundaryCondition="false" compartment="Cytosol" />
	<species id="C9703" name="3-oxo-cis-palm-9-eoyl-[acyl-carrier protein]" charge="-1" boundaryCondition="false" compartment="Cytosol" />
	<species id="C0139" name="Phenylpyruvate" charge="-1" boundaryCondition="false" compartment="Cytosol" />
	<species id="C0389" name="Folic acid" charge="0" boundaryCondition="false" compartment="Cytosol" />
	<species id="C0825" name="S-Adenosylmethioninamine" charge="2" boundaryCondition="false" compartment="Cytosol" />
	<species id="C0129" name="L-Asparagine" charge="0" boundaryCondition="false" compartment="Cytosol" />
	<species id="C9748" name="BCJ_Core_LipidA" charge="0" boundaryCondition="false" compartment="Cytosol" />
	<species id="C0917" name="5-O-(1-Carboxyvinyl)-3-phosphoshikimate" charge="-4" boundaryCondition="false" compartment="Cytosol" />
	<species id="C0548" name="Spermine" charge="0" boundaryCondition="false" compartment="Cytosol" />
	<species id="C0859" name="Nicotinate D-ribonucleotide" charge="-2" boundaryCondition="false" compartment="Cytosol" />
	<species id="C5073" name="D-Glycero-D-manno-heptose 1-phosphate" charge="-2" boundaryCondition="false" compartment="Cytosol" />
	<species id="C9763" name="CDP-pa180181" charge="-2" boundaryCondition="false" compartment="Cytosol" />
	<species id="C3466" name="D-4-Hydroxy-2-oxoglutarate" charge="0" boundaryCondition="false" compartment="Cytosol" />
	<species id="C2890" name="1-(5'-Phosphoribosyl)-5-amino-4-(N-succinocarboxamide)-imidazole" charge="-4" boundaryCondition="false" compartment="Cytosol" />
	<species id="C2460" name="(2,3-Dihydroxybenzoyl)adenylate" charge="-2" boundaryCondition="false" compartment="Cytosol" />
	<species id="C9783" name="N-Octanoyl-L-homoserine lactone" charge="0" boundaryCondition="false" compartment="Cytosol" />
	<species id="C1954" name="5-Phosphoribosylamine" charge="-1" boundaryCondition="false" compartment="Cytosol" />
	<species id="C0236" name="Nickel" charge="0" boundaryCondition="false" compartment="Cytosol" />
	<species id="C0218" name="Hypoxanthine" charge="0" boundaryCondition="false" compartment="Cytosol" />
	<species id="C0014" name="UDP" charge="-3" boundaryCondition="false" compartment="Cytosol" />
	<species id="C9760" name="clpn170cyc" charge="0" boundaryCondition="false" compartment="Cytosol" />
	<species id="C3447" name="Biotinyl-5'-AMP" charge="-1" boundaryCondition="false" compartment="Cytosol" />
	<species id="C0049" name="FMN" charge="-2" boundaryCondition="false" compartment="Cytosol" />
	<species id="C0772" name="6-Carboxyhexanoyl-CoA" charge="-5" boundaryCondition="false" compartment="Cytosol" />
	<species id="C2117" name="D-Galactono-1,4-lactone" charge="0" boundaryCondition="false" compartment="Cytosol" />
	<species id="C0234" name="HCO3-" charge="-1" boundaryCondition="false" compartment="Cytosol" />
	<species id="C9692" name="pg160" charge="-1" boundaryCondition="false" compartment="Cytosol" />
	<species id="C9480" name="beta-hydroxydecanoyl-beta-hydroxydecanoyl-S-CoA" charge="0" boundaryCondition="false" compartment="Cytosol" />
	<species id="C9782" name="N-Hexanoyl-L-homoserine lactone" charge="0" boundaryCondition="false" compartment="Cytosol" />
	<species id="C0023" name="L-Glutamate" charge="-1" boundaryCondition="false" compartment="Cytosol" />
	<species id="C9263" name="Acetoacetyl-ACP" charge="-1" boundaryCondition="false" compartment="Cytosol" />
	<species id="C3667" name="Precorrin 6X" charge="0" boundaryCondition="false" compartment="Cytosol" />
	<species id="C2339" name="N6-(1,2-Dicarboxyethyl)-AMP" charge="-4" boundaryCondition="false" compartment="Cytosol" />
	<species id="C2114" name="Aminoimidazole ribotide" charge="-2" boundaryCondition="false" compartment="Cytosol" />
	<species id="C0509" name="(S)-2-Methyl-3-oxopropanoyl-CoA" charge="-5" boundaryCondition="false" compartment="Cytosol" />
	<species id="C3116" name="Oxalosuccinate" charge="0" boundaryCondition="false" compartment="Cytosol" />
	<species id="C0008" name="ADP" charge="-3" boundaryCondition="false" compartment="Cytosol" />
	<species id="C0716" name="2-Phosphoglycolate" charge="-3" boundaryCondition="false" compartment="Cytosol" />
	<species id="C0098" name="Glycerol" charge="0" boundaryCondition="false" compartment="Cytosol" />
	<species id="C9440" name="trans-3-cis-5-dodecenoyl-[acyl-carrier protein]" charge="-1" boundaryCondition="false" compartment="Cytosol" />
	<species id="C1278" name="5-Oxoproline" charge="0" boundaryCondition="false" compartment="Cytosol" />
	<species id="C3429" name="Undecaprenyl-diphospho-N-acetylmuramoyl-(N-acetylglucosamine)-L-alanyl-D-glutamyl-meso-2,6-diaminopimeloyl-D-alanyl-D-alanine" charge="-4" boundaryCondition="false" compartment="Cytosol" />
	<species id="C0043" name="UDP-D-galactose" charge="-2" boundaryCondition="false" compartment="Cytosol" />
	<species id="C3792" name="(6R)-6-(L-erythro-1,2-Dihydroxypropyl)-5,6,7,8-tetrahydro-4a-hydroxypterin" charge="0" boundaryCondition="false" compartment="Cytosol" />
	<species id="C0743" name="Hydroxymethylbilane" charge="-8" boundaryCondition="false" compartment="Cytosol" />
	<species id="C3502" name="(R)-2,3-Dihydroxy-3-methylpentanoate" charge="-1" boundaryCondition="false" compartment="Cytosol" />
	<species id="C0021" name="Iron" charge="2" boundaryCondition="false" compartment="Cytosol" />
	<species id="C0523" name="dCDP" charge="-3" boundaryCondition="false" compartment="Cytosol" />
	<species id="C3732" name="Precorrin 4" charge="-8" boundaryCondition="false" compartment="Cytosol" />
	<species id="C0288" name="dAMP" charge="-2" boundaryCondition="false" compartment="Cytosol" />
	<species id="C0193" name="10-Formyltetrahydrofolate" charge="-1" boundaryCondition="false" compartment="Cytosol" />
	<species id="C0460" name="Phenylacetaldehyde" charge="0" boundaryCondition="false" compartment="Cytosol" />
	<species id="C0119" name="myo-Inositol" charge="0" boundaryCondition="false" compartment="Cytosol" />
	<species id="C9683" name="5-Carboxyamino-1-(5-phospho-D-ribosyl)imidazole" charge="0" boundaryCondition="false" compartment="Cytosol" />
	<species id="C9378" name="(R)-3-Hydroxydodecanoyl-[acyl-carrier protein]" charge="-1" boundaryCondition="false" compartment="Cytosol" />
	<species id="C0351" name="dCTP" charge="-4" boundaryCondition="false" compartment="Cytosol" />
	<species id="C2066" name="L-Glutamyl 5-phosphate" charge="-2" boundaryCondition="false" compartment="Cytosol" />
	<species id="C8691" name="Cobalt-dihydro-precorrin 6" charge="0" boundaryCondition="false" compartment="Cytosol" />
	<species id="C2227" name="4-Hydroxy-2-oxopentanoate" charge="-1" boundaryCondition="false" compartment="Cytosol" />
	<species id="C0999" name="Cys-Gly" charge="0" boundaryCondition="false" compartment="Cytosol" />
	<species id="C0690" name="3-Dehydroquinate" charge="-1" boundaryCondition="false" compartment="Cytosol" />
	<species id="C0061" name="Calcium" charge="0" boundaryCondition="false" compartment="Cytosol" />
	<species id="C0752" name="7,8-Diaminononanoate" charge="1" boundaryCondition="false" compartment="Cytosol" />
	<species id="C2169" name="5-Formyltetrahydrofolate" charge="0" boundaryCondition="false" compartment="Cytosol" />
	<species id="C2941" name="N-(5'-Phospho-D-1'-ribulosylformimino)-5-amino-1-(5''-phospho-D-ribosyl)-4-imidazolecarboxamide" charge="-4" boundaryCondition="false" compartment="Cytosol" />
	<species id="C0379" name="Shikimate" charge="-1" boundaryCondition="false" compartment="Cytosol" />
	<species id="C0415" name="Pyridoxamine" charge="1" boundaryCondition="false" compartment="Cytosol" />
	<species id="C9312" name="Phosphatidylglycerophosphate (Ecoli) **" charge="-150" boundaryCondition="false" compartment="Cytosol" />
	<species id="C0113" name="dATP" charge="-4" boundaryCondition="false" compartment="Cytosol" />
	<species id="C3404" name="Iminoaspartate" charge="-1" boundaryCondition="false" compartment="Cytosol" />
	<species id="C2394" name="(S)-1-Pyrroline-5-carboxylate" charge="-1" boundaryCondition="false" compartment="Cytosol" />
	<species id="C2597" name="L-1-Pyrroline-3-hydroxy-5-carboxylate" charge="0" boundaryCondition="false" compartment="Cytosol" />
	<species id="C2849" name="1-(5'-Phosphoribosyl)-5-formamido-4-imidazolecarboxamide" charge="-2" boundaryCondition="false" compartment="Cytosol" />
	<species id="C0480" name="D-Mannose 1-phosphate" charge="-2" boundaryCondition="false" compartment="Cytosol" />
	<species id="C0341" name="L-Aspartate 4-semialdehyde" charge="0" boundaryCondition="false" compartment="Cytosol" />
	<species id="C3810" name="Cob(I)yrinate a,c diamide" charge="0" boundaryCondition="false" compartment="Cytosol" />
	<species id="C0107" name="Ferricytochrome c" charge="3" boundaryCondition="false" compartment="Cytosol" />
	<species id="C0087" name="D-Glucose 1-phosphate" charge="-2" boundaryCondition="false" compartment="Cytosol" />
	<species id="C0077" name="D-Glucose 6-phosphate" charge="-2" boundaryCondition="false" compartment="Cytosol" />
	<species id="C2795" name="2-Hydroxy-5-carboxymethylmuconate semialdehyde" charge="-3" boundaryCondition="false" compartment="Cytosol" />
	<species id="C8622" name="2-C-Methyl-D-erythritol 2,4-cyclodiphosphate" charge="-2" boundaryCondition="false" compartment="Cytosol" />
	<species id="C9380" name="But-2-enoyl-[acyl-carrier protein]" charge="-1" boundaryCondition="false" compartment="Cytosol" />
	<species id="C0221" name="Glycolaldehyde" charge="0" boundaryCondition="false" compartment="Cytosol" />
	<species id="C0039" name="L-Lysine" charge="1" boundaryCondition="false" compartment="Cytosol" />
	<species id="C3793" name="(6R)-6-(L-erythro-1,2-Dihydroxypropyl)-7,8-dihydro-6H-pterin" charge="0" boundaryCondition="false" compartment="Cytosol" />
	<species id="C0064" name="L-Phenylalanine" charge="0" boundaryCondition="false" compartment="Cytosol" />
	<species id="C3260" name="2-Hydroxyhepta-2,4-dienedioate" charge="0" boundaryCondition="false" compartment="Cytosol" />
	<species id="C0417" name="Triphosphate" charge="0" boundaryCondition="false" compartment="Cytosol" />
	<species id="C0012" name="Diphosphate" charge="-3" boundaryCondition="false" compartment="Cytosol" />
	<species id="C2753" name="di-trans,poly-cis-Undecaprenyl diphosphate" charge="0" boundaryCondition="false" compartment="Cytosol" />
	<species id="C0045" name="Adenosine 3',5'-bisphosphate" charge="-4" boundaryCondition="false" compartment="Cytosol" />
	<species id="C0260" name="L-Carnitine" charge="0" boundaryCondition="false" compartment="Cytosol" />
	<species id="C0507" name="meso-2,6-Diaminoheptanedioate" charge="0" boundaryCondition="false" compartment="Cytosol" />
	<species id="C9747" name="UDP-D-Quinovosamine" charge="0" boundaryCondition="false" compartment="Cytosol" />
	<species id="C0309" name="Mannitol" charge="0" boundaryCondition="false" compartment="Cytosol" />
	<species id="C0762" name="UDP-N-acetylmuramate" charge="-3" boundaryCondition="false" compartment="Cytosol" />
	<species id="C2923" name="UDP-N-acetylmuramoyl-L-alanyl-D-gamma-glutamyl-meso-2,6-diaminopimelate" charge="-4" boundaryCondition="false" compartment="Cytosol" />
	<species id="C1522" name="L-Cystathionine" charge="0" boundaryCondition="false" compartment="Cytosol" />
	<species id="C3467" name="L-erythro-4-Hydroxyglutamate" charge="0" boundaryCondition="false" compartment="Cytosol" />
	<species id="C0001" name="H2O" charge="0" boundaryCondition="false" compartment="Cytosol" />
	<species id="C0136" name="Glycolate" charge="-1" boundaryCondition="false" compartment="Cytosol" />
	<species id="C0506" name="5-Dehydro-4-deoxy-D-glucarate" charge="-2" boundaryCondition="false" compartment="Cytosol" />
	<species id="C0116" name="Putrescine" charge="2" boundaryCondition="false" compartment="Cytosol" />
	<species id="C9396" name="3-Oxotetradecanoyl-[acyl-carrier protein]" charge="-1" boundaryCondition="false" compartment="Cytosol" />
	<species id="C0144" name="Cobalt" charge="0" boundaryCondition="false" compartment="Cytosol" />
	<species id="C3115" name="beta-D-Fructose 1,6-bisphosphate" charge="0" boundaryCondition="false" compartment="Cytosol" />
	<species id="C2153" name="(R)-S-Lactoylglutathione" charge="-1" boundaryCondition="false" compartment="Cytosol" />
	<species id="C1580" name="Formylkynurenine" charge="0" boundaryCondition="false" compartment="Cytosol" />
	<species id="C3383" name="2-Octaprenyl-3-methyl-5-hydroxy-6-methoxy-1,4-benzoquinone" charge="0" boundaryCondition="false" compartment="Cytosol" />
	<species id="C0100" name="D-Glyceraldehyde 3-phosphate" charge="-2" boundaryCondition="false" compartment="Cytosol" />
	<species id="C0300" name="Thiamin" charge="1" boundaryCondition="false" compartment="Cytosol" />
	<species id="C0965" name="Carbonic acid" charge="0" boundaryCondition="false" compartment="Cytosol" />
	<species id="C0824" name="S-Acetyldihydrolipoamide" charge="0" boundaryCondition="false" compartment="Cytosol" />
	<species id="C9702" name="(R)-3-hydroxy-cis-palm-9-eoyl-[acyl-carrier protein]" charge="-1" boundaryCondition="false" compartment="Cytosol" />
	<species id="C0286" name="(S)-3-Hydroxy-3-methylglutaryl-CoA" charge="-5" boundaryCondition="false" compartment="Cytosol" />
	<species id="C0254" name="Isocitrate" charge="-3" boundaryCondition="false" compartment="Cytosol" />
	<species id="C0177" name="Thymidine" charge="0" boundaryCondition="false" compartment="Cytosol" />
	<species id="C9387" name="trans-Oct-2-enoyl-[acp]" charge="-1" boundaryCondition="false" compartment="Cytosol" />
	<species id="C3379" name="2-Octaprenyl-6-hydroxyphenol" charge="0" boundaryCondition="false" compartment="Cytosol" />
	<species id="C1987" name="N-Ribosylnicotinamide" charge="1" boundaryCondition="false" compartment="Cytosol" />
	<species id="C9762" name="pa180181" charge="-2" boundaryCondition="false" compartment="Cytosol" />
	<species id="C0205" name="Lipoamide" charge="0" boundaryCondition="false" compartment="Cytosol" />
	<species id="C0042" name="Glutathione" charge="-1" boundaryCondition="false" compartment="Cytosol" />
	<species id="C0022" name="Acetyl-CoA" charge="-4" boundaryCondition="false" compartment="Cytosol" />
	<species id="C9770" name="clpn180181" charge="0" boundaryCondition="false" compartment="Cytosol" />
	<species id="C2602" name="3,5/4-Trihydroxycyclohexa-1,2-dione" charge="0" boundaryCondition="false" compartment="Cytosol" />
	<species id="C4345" name="Phenylacetic acid" charge="-1" boundaryCondition="false" compartment="Cytosol" />
	<species id="C2296" name="Pyridine-2,3-dicarboxylate" charge="-2" boundaryCondition="false" compartment="Cytosol" />
	<species id="C1228" name="Deoxyribose" charge="0" boundaryCondition="false" compartment="Cytosol" />
	<species id="C3448" name="Formamidopyrimidine nucleoside triphosphate" charge="0" boundaryCondition="false" compartment="Cytosol" />
	<species id="C2591" name="(R)-2,3-Dihydroxy-3-methylbutanoate" charge="-1" boundaryCondition="false" compartment="Cytosol" />
	<species id="C0213" name="(R)-Lactate" charge="-1" boundaryCondition="false" compartment="Cytosol" />
	<species id="C1968" name="Dimethylbenzimidazole" charge="0" boundaryCondition="false" compartment="Cytosol" />
	<species id="C0094" name="CDP" charge="-3" boundaryCondition="false" compartment="Cytosol" />
	<species id="C0051" name="CTP" charge="-4" boundaryCondition="false" compartment="Cytosol" />
	<species id="C0874" name="UDP-N-acetylmuramoyl-L-alanine" charge="-3" boundaryCondition="false" compartment="Cytosol" />
	<species id="C0171" name="Acetone" charge="0" boundaryCondition="false" compartment="Cytosol" />
	<species id="C1700" name="3-Ureidopropionate" charge="-1" boundaryCondition="false" compartment="Cytosol" />
	<species id="C2528" name="all-trans-Octaprenyl diphosphate" charge="-3" boundaryCondition="false" compartment="Cytosol" />
	<species id="C2034" name="3-Hydroxy-L-kynurenine" charge="0" boundaryCondition="false" compartment="Cytosol" />
	<species id="C2174" name="D-4'-Phosphopantothenate" charge="-3" boundaryCondition="false" compartment="Cytosol" />
	<species id="C0916" name="5-Amino-6-(5'-phosphoribosylamino)uracil" charge="-2" boundaryCondition="false" compartment="Cytosol" />
	<species id="C0445" name="D-Glyceraldehyde" charge="0" boundaryCondition="false" compartment="Cytosol" />
	<species id="C9315" name="Ubiquinol-8" charge="0" boundaryCondition="false" compartment="Cytosol" />
	<species id="C9388" name="trans-Hex-2-enoyl-[acp]" charge="-1" boundaryCondition="false" compartment="Cytosol" />
	<species id="C0844" name="L-Glutamate 5-semialdehyde" charge="0" boundaryCondition="false" compartment="Cytosol" />
	<species id="C0027" name="D-Glucose" charge="0" boundaryCondition="false" compartment="Cytosol" />
	<species id="C0161" name="Cobamide coenzyme" charge="7" boundaryCondition="false" compartment="Cytosol" />
	<species id="C9375" name="3-oxodecanoyl-ACP" charge="-1" boundaryCondition="false" compartment="Cytosol" />
	<species id="C0020" name="Pyruvate" charge="-1" boundaryCondition="false" compartment="Cytosol" />
	<species id="C3731" name="Precorrin 3B" charge="-6" boundaryCondition="false" compartment="Cytosol" />
	<species id="C0109" name="Oxidized glutathione" charge="-2" boundaryCondition="false" compartment="Cytosol" />
	<species id="C0633" name="L-Histidinol" charge="1" boundaryCondition="false" compartment="Cytosol" />
	<species id="C0151" name="L-Valine" charge="0" boundaryCondition="false" compartment="Cytosol" />
	<species id="C9771" name="clpn190cyc" charge="0" boundaryCondition="false" compartment="Cytosol" />
	<species id="C9788" name="(S)-3-Hydroxydecanoyl-CoA" charge="-4" boundaryCondition="false" compartment="Cytosol" />
	<species id="C9714" name="clpn160" charge="-2" boundaryCondition="false" compartment="Cytosol" />
	<species id="C2093" name="2,3-Dihydrodipicolinate" charge="-2" boundaryCondition="false" compartment="Cytosol" />
	<species id="C0287" name="N-Acetyl-D-glucosamine 6-phosphate" charge="-2" boundaryCondition="false" compartment="Cytosol" />
	<species id="C9442" name="3-oxo-cis-myristol-7-eoyl-[acyl-carrier protein]" charge="-1" boundaryCondition="false" compartment="Cytosol" />
	<species id="C0078" name="glyc3p" charge="-2" boundaryCondition="false" compartment="Cytosol" />
	<species id="C0275" name="4-Aminobutanoate" charge="0" boundaryCondition="false" compartment="Cytosol" />
	<species id="C0515" name="UDP-N-acetylmuramoyl-L-alanyl-D-glutamate" charge="-4" boundaryCondition="false" compartment="Cytosol" />
	<species id="C2744" name="4-Amino-2-methyl-5-phosphomethylpyrimidine" charge="-2" boundaryCondition="false" compartment="Cytosol" />
	<species id="C0197" name="Potassium" charge="1" boundaryCondition="false" compartment="Cytosol" />
	<species id="C9697" name="ps161" charge="-1" boundaryCondition="false" compartment="Cytosol" />
	<species id="C9394" name="Hexanoyl-[acyl-carrier protein]" charge="-1" boundaryCondition="false" compartment="Cytosol" />
	<species id="C2545" name="5-Carboxymethyl-2-hydroxymuconate" charge="-3" boundaryCondition="false" compartment="Cytosol" />
	<species id="C3638" name="Fe-enterobactin" charge="0" boundaryCondition="false" compartment="Cytosol" />
	<species id="C3496" name="3-Hydroxyisovaleryl-CoA" charge="-4" boundaryCondition="false" compartment="Cytosol" />
	<species id="C0138" name="Acetoacetate" charge="-1" boundaryCondition="false" compartment="Cytosol" />
	<species id="C0751" name="4-Maleylacetoacetate" charge="-2" boundaryCondition="false" compartment="Cytosol" />
	<species id="C9766" name="pg190cyc" charge="0" boundaryCondition="false" compartment="Cytosol" />
	<species id="C0606" name="L-Arogenate" charge="0" boundaryCondition="false" compartment="Cytosol" />
	<species id="C9274" name="3,4-dihydroxy-2-butanone 4-phosphate" charge="-2" boundaryCondition="false" compartment="Cytosol" />
	<species id="C3499" name="(S)-3-Hydroxyisobutyrate" charge="0" boundaryCondition="false" compartment="Cytosol" />
	<species id="C0137" name="Propanoate" charge="-1" boundaryCondition="false" compartment="Cytosol" />
	<species id="C3378" name="2-Octaprenylphenol" charge="0" boundaryCondition="false" compartment="Cytosol" />
	<species id="C0060" name="UTP" charge="-4" boundaryCondition="false" compartment="Cytosol" />
	<species id="C9780" name="Ornithine lipid (3-OH-14:0 2-OH-18:1)" charge="0" boundaryCondition="false" compartment="Cytosol" />
	<species id="C3356" name="Cobyrinate" charge="0" boundaryCondition="false" compartment="Cytosol" />
	<species id="C0519" name="Cl-" charge="0" boundaryCondition="false" compartment="Cytosol" />
	<species id="C9430" name="3-Oxohexadecanoyl-[acyl-carrier protein]" charge="-1" boundaryCondition="false" compartment="Cytosol" />
	<species id="C0346" name="trans,trans-Farnesyl diphosphate" charge="-3" boundaryCondition="false" compartment="Cytosol" />
	<species id="C0017" name="S-Adenosyl-L-methionine" charge="1" boundaryCondition="false" compartment="Cytosol" />
	<species id="C2565" name="all-trans-Pentaprenyl diphosphate" charge="0" boundaryCondition="false" compartment="Cytosol" />
	<species id="C0677" name="Ferrocytochrome" charge="0" boundaryCondition="false" compartment="Cytosol" />
	<species id="C2576" name="(2S)-2-Isopropyl-3-oxosuccinate" charge="-2" boundaryCondition="false" compartment="Cytosol" />
	<species id="C0082" name="L-Cysteine" charge="0" boundaryCondition="false" compartment="Cytosol" />
	<species id="C0650" name="Isochorismate" charge="-2" boundaryCondition="false" compartment="Cytosol" />
	<species id="C2202" name="Undecaprenyl diphosphate" charge="-3" boundaryCondition="false" compartment="Cytosol" />
	<species id="C9253" name="2-keto-4-methylthiobutyrate" charge="-1" boundaryCondition="false" compartment="Cytosol" />
	<species id="C0333" name="5-Aminolevulinate" charge="0" boundaryCondition="false" compartment="Cytosol" />
	<species id="C1601" name="Precorrin 2" charge="0" boundaryCondition="false" compartment="Cytosol" />
	<species id="C9311" name="Phospatidylglycerol (Ecoli) **" charge="-50" boundaryCondition="false" compartment="Cytosol" />
	<species id="C9738" name="ps170" charge="-1" boundaryCondition="false" compartment="Cytosol" />
	<species id="C9431" name="R-3-hydroxy-hexadecanoyl-ACP" charge="-1" boundaryCondition="false" compartment="Cytosol" />
	<species id="C0895" name="D-Glucono-1,5-lactone 6-phosphate" charge="-2" boundaryCondition="false" compartment="Cytosol" />
	<species id="C0112" name="IMP" charge="-2" boundaryCondition="false" compartment="Cytosol" />
	<species id="C0069" name="Acetaldehyde" charge="0" boundaryCondition="false" compartment="Cytosol" />
	<species id="C3211" name="Deoxyinosine" charge="0" boundaryCondition="false" compartment="Cytosol" />
	<species id="C0191" name="Succinate semialdehyde" charge="-1" boundaryCondition="false" compartment="Cytosol" />
	<species id="C9443" name="(R)-3-hydroxy-cis-myristol-7-eoyl-[acyl-carrier protein]" charge="-1" boundaryCondition="false" compartment="Cytosol" />
	<species id="C9309" name="Phosphatidylethanolamine (Ecoli) **" charge="0" boundaryCondition="false" compartment="Cytosol" />
	<species id="C0646" name="Deoxycytidine" charge="0" boundaryCondition="false" compartment="Cytosol" />
	<species id="C9267" name="CDPdiacylglycerol (E coli) **" charge="-100" boundaryCondition="false" compartment="Cytosol" />
	<species id="C9746" name="Undecaprenyl phosphate alpha-L-Ara4FN" charge="0" boundaryCondition="false" compartment="Cytosol" />
	<species id="C1690" name="2-Isopropylmaleate" charge="-2" boundaryCondition="false" compartment="Cytosol" />
	<species id="C0446" name="Dihydrolipoamide" charge="0" boundaryCondition="false" compartment="Cytosol" />
	<species id="C0079" name="Sulfite" charge="-2" boundaryCondition="false" compartment="Cytosol" />
	<species id="C0617" name="dTDPglucose" charge="-2" boundaryCondition="false" compartment="Cytosol" />
	<species id="C9694" name="pe160" charge="0" boundaryCondition="false" compartment="Cytosol" />
	<species id="C2711" name="Guanosine 3'-diphosphate 5'-triphosphate" charge="-7" boundaryCondition="false" compartment="Cytosol" />
	<species id="C0212" name="Riboflavin" charge="0" boundaryCondition="false" compartment="Cytosol" />
	<species id="C9753" name="pgp160161" charge="-3" boundaryCondition="false" compartment="Cytosol" />
	<species id="C3501" name="(S)-2-Aceto-2-hydroxybutanoate" charge="-1" boundaryCondition="false" compartment="Cytosol" />
	<species id="C0352" name="dTTP" charge="-4" boundaryCondition="false" compartment="Cytosol" />
	<species id="C0126" name="L-Proline" charge="0" boundaryCondition="false" compartment="Cytosol" />
	<species id="C9261" name="Acetyl-ACP" charge="-1" boundaryCondition="false" compartment="Cytosol" />
	<species id="C3813" name="Adenosyl cobinamide" charge="1" boundaryCondition="false" compartment="Cytosol" />
	<species id="C0498" name="LL-2,6-Diaminoheptanedioate" charge="0" boundaryCondition="false" compartment="Cytosol" />
	<species id="C0483" name="4-Hydroxyphenylacetate" charge="0" boundaryCondition="false" compartment="Cytosol" />
	<species id="C9024" name="4,6-Dideoxy-4-oxo-dTDP-D-glucose" charge="-2" boundaryCondition="false" compartment="Cytosol" />
	<species id="C2695" name="N-Succinyl-2-L-amino-6-oxoheptanedioate" charge="-3" boundaryCondition="false" compartment="Cytosol" />
	<species id="C1087" name="Carbamate" charge="0" boundaryCondition="false" compartment="Cytosol" />
	<species id="C2476" name="5-Carboxy-2-oxohept-3-enedioate" charge="0" boundaryCondition="false" compartment="Cytosol" />
	<species id="C9297" name="Malonyl-[acyl-carrier protein]" charge="-2" boundaryCondition="false" compartment="Cytosol" />
	<species id="C0170" name="dADP" charge="-3" boundaryCondition="false" compartment="Cytosol" />
	<species id="C5071" name="D-Glycero-D-manno-heptose 7-phosphate" charge="-2" boundaryCondition="false" compartment="Cytosol" />
	<species id="C0033" name="Glycine" charge="0" boundaryCondition="false" compartment="Cytosol" />
	<species id="C0660" name="2-Acetolactate" charge="0" boundaryCondition="false" compartment="Cytosol" />
	<species id="C0007" name="Oxygen" charge="0" boundaryCondition="false" compartment="Cytosol" />
	<species id="C0227" name="D-Mannose 6-phosphate" charge="-2" boundaryCondition="false" compartment="Cytosol" />
	<species id="C0026" name="UDPglucose" charge="-2" boundaryCondition="false" compartment="Cytosol" />
	<species id="C0099" name="D-Ribose 5-phosphate" charge="-2" boundaryCondition="false" compartment="Cytosol" />
	<species id="C0072" name="Sulfur" charge="0" boundaryCondition="false" compartment="Cytosol" />
	<species id="C0500" name="gamma-L-Glutamyl-L-cysteine" charge="-1" boundaryCondition="false" compartment="Cytosol" />
	<species id="C9769" name="pe190cyc" charge="0" boundaryCondition="false" compartment="Cytosol" />
	<species id="C3500" name="(S)-Methylmalonate semialdehyde" charge="0" boundaryCondition="false" compartment="Cytosol" />
	<species id="C9715" name="clpn161" charge="-2" boundaryCondition="false" compartment="Cytosol" />
	<species id="C1933" name="2-Oxohept-3-enedioate" charge="0" boundaryCondition="false" compartment="Cytosol" />
	<species id="C0790" name="D-Fructose 1-phosphate" charge="-2" boundaryCondition="false" compartment="Cytosol" />
	<species id="C9441" name="cis-dodec-5-enoyl-[acyl-carrier protein] (n-C12:1)" charge="-1" boundaryCondition="false" compartment="Cytosol" />
	<species id="C9772" name="LOL(3-OH-14:0)" charge="0" boundaryCondition="false" compartment="Cytosol" />
	<species id="C9285" name="Hexadecenoyl-ACP (n-C16:1ACP)" charge="-1" boundaryCondition="false" compartment="Cytosol" />
	<species id="C0108" name="Ferrocytochrome c" charge="2" boundaryCondition="false" compartment="Cytosol" />
	<species id="C3809" name="Cob(II)yrinate a,c diamide" charge="-3" boundaryCondition="false" compartment="Cytosol" />
	<species id="C9395" name="3-Oxooctanoyl-[acyl-carrier protein]" charge="-1" boundaryCondition="false" compartment="Cytosol" />
	<species id="C2817" name="1-(5'-Phosphoribosyl)-5-amino-4-imidazolecarboxamide" charge="-2" boundaryCondition="false" compartment="Cytosol" />
	<species id="C0477" name="2-Phospho-D-glycerate" charge="-3" boundaryCondition="false" compartment="Cytosol" />
	<species id="C1856" name="3-Methylbutanoyl-CoA" charge="-4" boundaryCondition="false" compartment="Cytosol" />
	<species id="C3486" name="Propinol adenylate" charge="0" boundaryCondition="false" compartment="Cytosol" />
	<species id="C2623" name="4-Methyl-5-(2-phosphoethyl)-thiazole" charge="-2" boundaryCondition="false" compartment="Cytosol" />
	<species id="C0225" name="Tetrahydrobiopterin" charge="0" boundaryCondition="false" compartment="Cytosol" />
	<species id="C0142" name="Carbamoyl phosphate" charge="-2" boundaryCondition="false" compartment="Cytosol" />
	<species id="C0207" name="Pyridoxal" charge="0" boundaryCondition="false" compartment="Cytosol" />
	<species id="C0263" name="2-Oxoadipate" charge="0" boundaryCondition="false" compartment="Cytosol" />
	<species id="C0048" name="Sulfate" charge="-2" boundaryCondition="false" compartment="Cytosol" />
	<species id="C9696" name="pe161" charge="0" boundaryCondition="false" compartment="Cytosol" />
	<species id="C0610" name="Pantetheine" charge="0" boundaryCondition="false" compartment="Cytosol" />
	<species id="C0514" name="2,4,6/3,5-Pentahydroxycyclohexanone" charge="0" boundaryCondition="false" compartment="Cytosol" />
	<species id="C3641" name="(R)-3-Hydroxy-3-methyl-2-oxobutanoate" charge="0" boundaryCondition="false" compartment="Cytosol" />
	<species id="C2348" name="2-Aminomuconate semialdehyde" charge="0" boundaryCondition="false" compartment="Cytosol" />
	<species id="C0513" name="alpha,alpha'-Trehalose 6-phosphate" charge="-2" boundaryCondition="false" compartment="Cytosol" />
	<species id="C0050" name="L-Arginine" charge="1" boundaryCondition="false" compartment="Cytosol" />
	<species id="C0476" name="2-Methylpropanoyl-CoA" charge="-4" boundaryCondition="false" compartment="Cytosol" />
	<species id="C8607" name="2-C-Methyl-D-erythritol 4-phosphate" charge="-2" boundaryCondition="false" compartment="Cytosol" />
	<species id="C0854" name="3-(4-Hydroxyphenyl)pyruvate" charge="-1" boundaryCondition="false" compartment="Cytosol" />
	<species id="C9314" name="Ubiquinone-8" charge="0" boundaryCondition="false" compartment="Cytosol" />
	<species id="C3377" name="3-Octaprenyl-4-hydroxybenzoate" charge="-1" boundaryCondition="false" compartment="Cytosol" />
	<species id="C1626" name="2-Isopropylmalate" charge="-2" boundaryCondition="false" compartment="Cytosol" />
	<species id="C3730" name="Hydrogenobyrinate" charge="-6" boundaryCondition="false" compartment="Cytosol" />
	<species id="C1946" name="4-Guanidinobutanamide" charge="0" boundaryCondition="false" compartment="Cytosol" />
	<species id="C0797" name="O-Phospho-L-homoserine" charge="-2" boundaryCondition="false" compartment="Cytosol" />
	<species id="C2276" name="4-Imidazolone-5-propanoate" charge="-1" boundaryCondition="false" compartment="Cytosol" />
	<species id="C0449" name="Phenylacetyl-CoA" charge="-4" boundaryCondition="false" compartment="Cytosol" />
	<species id="C0293" name="dUMP" charge="-2" boundaryCondition="false" compartment="Cytosol" />
	<species id="C0967" name="NH4OH" charge="0" boundaryCondition="false" compartment="Cytosol" />
	<species id="C9739" name="pe170" charge="0" boundaryCondition="false" compartment="Cytosol" />
	<species id="C0645" name="D-Galactonate" charge="-1" boundaryCondition="false" compartment="Cytosol" />
	<species id="C9324" name="Biomass" charge="0" boundaryCondition="false" compartment="Cytosol" />
	<species id="C0353" name="dUTP" charge="-4" boundaryCondition="false" compartment="Cytosol" />
	<species id="C9789" name="cis-2-Dodecenoic acid" charge="-1" boundaryCondition="false" compartment="Cytosol" />
	<species id="C2891" name="2,3-Bis(3-hydroxytetradecanoyl)-beta-D-glucosaminyl 1-phosphate" charge="-2" boundaryCondition="false" compartment="Cytosol" />
	<species id="C9386" name="(R)-3-Hydroxyhexanoyl-[acp]" charge="-1" boundaryCondition="false" compartment="Cytosol" />
	<species id="C2881" name="2-Amino-7,8-dihydro-4-hydroxy-6-(diphosphooxymethyl)pteridine" charge="-3" boundaryCondition="false" compartment="Cytosol" />
	<species id="C0788" name="8-Amino-7-oxononanoate" charge="0" boundaryCondition="false" compartment="Cytosol" />
	<species id="C3737" name="Precorrin 5" charge="-8" boundaryCondition="false" compartment="Cytosol" />
	<species id="C0028" name="Heme" charge="-2" boundaryCondition="false" compartment="Cytosol" />
	<species id="C0040" name="Glyoxylate" charge="-1" boundaryCondition="false" compartment="Cytosol" />
	<species id="C0303" name="Malonate" charge="-2" boundaryCondition="false" compartment="Cytosol" />
	<species id="C0192" name="4-Methyl-2-oxopentanoate" charge="-1" boundaryCondition="false" compartment="Cytosol" />
	<species id="C9721" name="(R)-3-hydroxy-cis-vacc-11-enoyl-[acyl-carrier protein]" charge="-1" boundaryCondition="false" compartment="Cytosol" />
	<species id="C9444" name="trans-3-cis-7-myristoleoyl-[acyl-carrier protein]" charge="-1" boundaryCondition="false" compartment="Cytosol" />
	<species id="C0215" name="D-Glycerate" charge="-1" boundaryCondition="false" compartment="Cytosol" />
	<species id="C9687" name="trans-Tetradec-2-enoyl-[acp]" charge="0" boundaryCondition="false" compartment="Cytosol" />
	<species id="C0960" name="dUDP" charge="-3" boundaryCondition="false" compartment="Cytosol" />
	<species id="C0278" name="6-Phospho-D-gluconate" charge="-3" boundaryCondition="false" compartment="Cytosol" />
	<species id="C3101" name="beta-D-Fructose 6-phosphate" charge="-2" boundaryCondition="false" compartment="Cytosol" />
	<species id="C0150" name="Glycogen" charge="0" boundaryCondition="false" compartment="Cytosol" />
	<species id="C2184" name="Indoleglycerol phosphate" charge="-2" boundaryCondition="false" compartment="Cytosol" />
	<species id="C0130" name="Nicotinamide" charge="0" boundaryCondition="false" compartment="Cytosol" />
	<species id="C9761" name="1ocdg3p" charge="-2" boundaryCondition="false" compartment="Cytosol" />
	<species id="C0053" name="L-Serine" charge="0" boundaryCondition="false" compartment="Cytosol" />
	<species id="C9516" name="2-heptyl-4-quinolone" charge="0" boundaryCondition="false" compartment="Cytosol" />
	<species id="C0941" name="2,5-Diamino-6-hydroxy-4-(5'-phosphoribosylamino)-pyrimidine" charge="-2" boundaryCondition="false" compartment="Cytosol" />
	<species id="C1294" name="Dethiobiotin" charge="-1" boundaryCondition="false" compartment="Cytosol" />
	<species id="C0461" name="(-)-Ureidoglycolate" charge="-1" boundaryCondition="false" compartment="Cytosol" />
	<species id="C0257" name="Pyridoxine" charge="0" boundaryCondition="false" compartment="Cytosol" />
	<species id="C3451" name="Dihydroneopterin phosphate" charge="-1" boundaryCondition="false" compartment="Cytosol" />
	<species id="C2517" name="D-1-Aminopropan-2-ol O-phosphate" charge="0" boundaryCondition="false" compartment="Cytosol" />
	<species id="C9438" name="3-oxo-cis-dodec-5-enoyl-[acyl-carrier protein]" charge="-1" boundaryCondition="false" compartment="Cytosol" />
	<species id="C0782" name="alpha,alpha-Trehalose" charge="0" boundaryCondition="false" compartment="Cytosol" />
	<species id="C0085" name="Tetrahydrofolate" charge="-1" boundaryCondition="false" compartment="Cytosol" />
	<species id="C0332" name="5,6-Dihydrouracil" charge="0" boundaryCondition="false" compartment="Cytosol" />
	<species id="C2200" name="S-Ribosyl-L-homocysteine" charge="0" boundaryCondition="false" compartment="Cytosol" />
	<species id="C0009" name="Orthophosphate" charge="-2" boundaryCondition="false" compartment="Cytosol" />
	<species id="C9389" name="trans-Dec-2-enoyl-[acyl-carrier protein]" charge="-1" boundaryCondition="false" compartment="Cytosol" />
	<species id="C2980" name="S-(3-Methylbutanoyl)-dihydrolipoamide" charge="0" boundaryCondition="false" compartment="Cytosol" />
	<species id="C3812" name="Adenosyl cobyrinate hexaamide" charge="0" boundaryCondition="false" compartment="Cytosol" />
	<species id="C0539" name="D-Serine" charge="0" boundaryCondition="false" compartment="Cytosol" />
	<species id="C0781" name="Thiamin monophosphate" charge="-1" boundaryCondition="false" compartment="Cytosol" />
	<species id="C3428" name="Undecaprenyl-diphospho-N-acetylmuramoyl-L-alanyl-D-glutamyl-meso-2,6-diaminopimeloyl-D-alanyl-D-alanine" charge="-4" boundaryCondition="false" compartment="Cytosol" />
	<species id="C9310" name="peptido_EC" charge="-2" boundaryCondition="false" compartment="Cytosol" />
	<species id="C2847" name="4-(1-D-Ribitylamino)-5-amino-2,6-dihydroxypyrimidine" charge="0" boundaryCondition="false" compartment="Cytosol" />
	<species id="C0276" name="(S)-Dihydroorotate" charge="-1" boundaryCondition="false" compartment="Cytosol" />
	<species id="C0090" name="Uracil" charge="0" boundaryCondition="false" compartment="Cytosol" />
	<species id="C9323" name="Power" charge="0" boundaryCondition="false" compartment="Cytosol" />
	<species id="C0102" name="Biotin" charge="-1" boundaryCondition="false" compartment="Cytosol" />
	<species id="C2465" name="2,3-Dihydroxy-3-methylbutanoate" charge="0" boundaryCondition="false" compartment="Cytosol" />
	<species id="C1950" name="4-Phospho-L-aspartate" charge="-2" boundaryCondition="false" compartment="Cytosol" />
	<species id="C9717" name="ps181" charge="-1" boundaryCondition="false" compartment="Cytosol" />
	<species id="C2713" name="N-Acetyl-alpha-D-glucosamine 1-phosphate" charge="0" boundaryCondition="false" compartment="Cytosol" />
	<species id="C2625" name="6,7-Dimethyl-8-(1-D-ribityl)lumazine" charge="0" boundaryCondition="false" compartment="Cytosol" />
	<species id="C2037" name="3-Methylglutaconyl-CoA" charge="-5" boundaryCondition="false" compartment="Cytosol" />
	<species id="C0937" name="2-Amino-4-hydroxy-6-hydroxymethyl-7,8-dihydropteridine" charge="0" boundaryCondition="false" compartment="Cytosol" />
	<species id="C0016" name="Pyridoxal phosphate" charge="-2" boundaryCondition="false" compartment="Cytosol" />
	<species id="C9435" name="Octadecanoyl-ACP (n C18:0 ACP)" charge="-1" boundaryCondition="false" compartment="Cytosol" />
	<species id="C0055" name="Thiamin diphosphate" charge="-2" boundaryCondition="false" compartment="Cytosol" />
	<species id="C3620" name="2,4-Dihydroxyhept-2-enedioate" charge="0" boundaryCondition="false" compartment="Cytosol" />
	<species id="C0233" name="dGTP" charge="-4" boundaryCondition="false" compartment="Cytosol" />
	<species id="C0424" name="Methylglyoxal" charge="0" boundaryCondition="false" compartment="Cytosol" />
	<species id="C9752" name="CDP-pa160161" charge="-2" boundaryCondition="false" compartment="Cytosol" />
	<species id="C0163" name="3-Phospho-D-glycerate" charge="-3" boundaryCondition="false" compartment="Cytosol" />
	<species id="C0089" name="UMP" charge="-2" boundaryCondition="false" compartment="Cytosol" />
	<species id="C0175" name="Adenosine" charge="0" boundaryCondition="false" compartment="Cytosol" />
	<species id="C9726" name="clpn181" charge="-2" boundaryCondition="false" compartment="Cytosol" />
	<species id="C0035" name="L-Alanine" charge="0" boundaryCondition="false" compartment="Cytosol" />
	<species id="C0849" name="beta-D-Glucose 6-phosphate" charge="0" boundaryCondition="false" compartment="Cytosol" />
	<species id="C0011" name="CO2" charge="0" boundaryCondition="false" compartment="Cytosol" />
	<species id="C0208" name="Chorismate" charge="-2" boundaryCondition="false" compartment="Cytosol" />
	<species id="C9733" name="Propanoyl-ACP" charge="-1" boundaryCondition="false" compartment="Cytosol" />
	<species id="C9385" name="Octanoyl-[acyl-carrier protein]" charge="-1" boundaryCondition="false" compartment="Cytosol" />
	<species id="C0093" name="Dihydroxyacetone phosphate" charge="-2" boundaryCondition="false" compartment="Cytosol" />
	<species id="C0292" name="dTMP" charge="-2" boundaryCondition="false" compartment="Cytosol" />
	<species id="C9307" name="palmACP" charge="-1" boundaryCondition="false" compartment="Cytosol" />
	<species id="C9540" name="semiquinone-8" charge="0" boundaryCondition="false" compartment="Cytosol" />
	<species id="C2000" name="Shikimate 3-phosphate" charge="-3" boundaryCondition="false" compartment="Cytosol" />
	<species id="C0291" name="dTDP" charge="-3" boundaryCondition="false" compartment="Cytosol" />
	<species id="C2429" name="2,3,4,5-Tetrahydrodipicolinate" charge="-2" boundaryCondition="false" compartment="Cytosol" />
	<species id="C0374" name="Formamide" charge="0" boundaryCondition="false" compartment="Cytosol" />
	<species id="C9317" name="Tetradecenoyl-ACP (n-C14:1ACP)" charge="-1" boundaryCondition="false" compartment="Cytosol" />
	<species id="C0199" name="Guanine" charge="0" boundaryCondition="false" compartment="Cytosol" />
	<species id="C9758" name="pe170cyc" charge="0" boundaryCondition="false" compartment="Cytosol" />
	<species id="C1939" name="3-Methylcrotonyl-CoA" charge="-4" boundaryCondition="false" compartment="Cytosol" />
	<species id="C9773" name="LOL(3-OH-16:0)" charge="0" boundaryCondition="false" compartment="Cytosol" />
	<species id="C9779" name="2-hydroxy-Octadec-ACP(n-C18:1)" charge="0" boundaryCondition="false" compartment="Cytosol" />
	<species id="C0409" name="Glutaryl-CoA" charge="-5" boundaryCondition="false" compartment="Cytosol" />
	<species id="C0073" name="Nitrite" charge="-1" boundaryCondition="false" compartment="Cytosol" />
	<species id="C0067" name="L-Tyrosine" charge="0" boundaryCondition="false" compartment="Cytosol" />
	<species id="C3636" name="Ferrichrome" charge="0" boundaryCondition="false" compartment="Cytosol" />
	<species id="C0241" name="Quinate" charge="0" boundaryCondition="false" compartment="Cytosol" />
	<species id="C0795" name="L-Histidinol phosphate" charge="-1" boundaryCondition="false" compartment="Cytosol" />
	<species id="C3728" name="ADP-D-glycero-D-manno-heptose" charge="-2" boundaryCondition="false" compartment="Cytosol" />
	<species id="C0198" name="dCMP" charge="-2" boundaryCondition="false" compartment="Cytosol" />
	<species id="C9744" name="UDP-L-Ara4N" charge="0" boundaryCondition="false" compartment="Cytosol" />
	<species id="C9745" name="UDP-L-Ara4-Formyl-N" charge="0" boundaryCondition="false" compartment="Cytosol" />
	<species id="C9481" name="3-hydroxydecanoyl-3-hydroxydecanoate" charge="0" boundaryCondition="false" compartment="Cytosol" />
	<species id="C9532" name="peptide" charge="-1" boundaryCondition="false" compartment="Cytosol" />
	<species id="C0939" name="1-(2-Carboxyphenylamino)-1'-deoxy-D-ribulose 5'-phosphate" charge="-3" boundaryCondition="false" compartment="Cytosol" />
	<species id="C0674" name="Dihydropteroate" charge="-1" boundaryCondition="false" compartment="Cytosol" />
	<species id="C0280" name="Undecaprenyl phosphate" charge="-2" boundaryCondition="false" compartment="Cytosol" />
	<species id="C0957" name="NH4+" charge="1" boundaryCondition="false" compartment="Cytosol" />
	<species id="C0273" name="Acetoacetyl-CoA" charge="-4" boundaryCondition="false" compartment="Cytosol" />
	<species id="C8533" name="4-amino-4-deoxychorismate" charge="-1" boundaryCondition="false" compartment="Cytosol" />
	<species id="C0202" name="Taurine" charge="0" boundaryCondition="false" compartment="Cytosol" />
	<species id="C0184" name="3-Oxopropanoate" charge="-1" boundaryCondition="false" compartment="Cytosol" />
	<species id="C9767" name="ps180181" charge="-1" boundaryCondition="false" compartment="Cytosol" />
	<species id="C8610" name="1-Deoxy-D-xylulose 5-phosphate" charge="-2" boundaryCondition="false" compartment="Cytosol" />
	<species id="C0024" name="2-Oxoglutarate" charge="-2" boundaryCondition="false" compartment="Cytosol" />
	<species id="C1819" name="Propanoyl phosphate" charge="-2" boundaryCondition="false" compartment="Cytosol" />
	<species id="C9699" name="pa161" charge="-2" boundaryCondition="false" compartment="Cytosol" />
	<species id="C0140" name="UDPglucuronate" charge="-3" boundaryCondition="false" compartment="Cytosol" />
	<species id="C0104" name="Fumarate" charge="-2" boundaryCondition="false" compartment="Cytosol" />
	<species id="C3460" name="L-4-Hydroxyglutamate semialdehyde" charge="0" boundaryCondition="false" compartment="Cytosol" />
	<species id="C0954" name="Sodium" charge="1" boundaryCondition="false" compartment="Cytosol" />
	<species id="C1671" name="Sucrose 6-phosphate" charge="-2" boundaryCondition="false" compartment="Cytosol" />
	<species id="C9786" name="Decanoyl-CoA (n-C10:0CoA)" charge="-4" boundaryCondition="false" compartment="Cytosol" />
	<species id="C0154" name="L-Lactate" charge="-1" boundaryCondition="false" compartment="Cytosol" />
	<species id="C0830" name="2-Hydroxy-3-oxopropanoate" charge="-1" boundaryCondition="false" compartment="Cytosol" />
	<species id="C0355" name="Indole" charge="0" boundaryCondition="false" compartment="Cytosol" />
	<species id="C2801" name="UDP-2,3-bis(3-hydroxytetradecanoyl)glucosamine" charge="-2" boundaryCondition="false" compartment="Cytosol" />
	<species id="C0326" name="cis-Aconitate" charge="0" boundaryCondition="false" compartment="Cytosol" />
	<species id="C0047" name="Formate" charge="-1" boundaryCondition="false" compartment="Cytosol" />
	<species id="C9688" name="1hdecg3p" charge="-2" boundaryCondition="false" compartment="Cytosol" />
	<species id="C9701" name="trans-3-cis-9-palmitoleoyl-[acyl-carrier protein]" charge="-1" boundaryCondition="false" compartment="Cytosol" />
	<species id="C0037" name="UDP-N-acetyl-D-glucosamine" charge="-2" boundaryCondition="false" compartment="Cytosol" />
	<species id="C3531" name="O-Phospho-4-hydroxy-L-threonine" charge="-2" boundaryCondition="false" compartment="Cytosol" />
	<species id="C0005" name="NADPH" charge="-4" boundaryCondition="false" compartment="Cytosol" />
	<species id="C0195" name="1,3-Bisphospho-D-glycerate" charge="-4" boundaryCondition="false" compartment="Cytosol" />
	<species id="C0621" name="3-Oxoadipate" charge="-2" boundaryCondition="false" compartment="Cytosol" />
	<species id="C9755" name="pg170cyc" charge="0" boundaryCondition="false" compartment="Cytosol" />
	<species id="C3455" name="N2-Succinyl-L-glutamate" charge="-3" boundaryCondition="false" compartment="Cytosol" />
	<species id="C9787" name="3-Oxododecanoyl-CoA" charge="-4" boundaryCondition="false" compartment="Cytosol" />
	<species id="C9781" name="Ornithine lipid (3-OH-16:0 2-OH-18:1)" charge="0" boundaryCondition="false" compartment="Cytosol" />
	<species id="C0680" name="Porphobilinogen" charge="-1" boundaryCondition="false" compartment="Cytosol" />
	<species id="C9689" name="pa160" charge="-2" boundaryCondition="false" compartment="Cytosol" />
	<species id="C9778" name="Ninadecenoyl-ACP (n-C19:1ACP)" charge="-1" boundaryCondition="false" compartment="Cytosol" />
	<species id="C0162" name="2,3-Dihydroxybenzoate" charge="-1" boundaryCondition="false" compartment="Cytosol" />
	<species id="C0780" name="Protoporphyrinogen IX" charge="-2" boundaryCondition="false" compartment="Cytosol" />
	<species id="C0433" name="Deoxyadenosine" charge="0" boundaryCondition="false" compartment="Cytosol" />
	<species id="C9720" name="trans-3-cis-11-vacceoyl-[acyl-carrier protein]" charge="-1" boundaryCondition="false" compartment="Cytosol" />
	<species id="C0647" name="Dephospho-CoA" charge="-2" boundaryCondition="false" compartment="Cytosol" />
	<species id="C0240" name="Orotate" charge="-1" boundaryCondition="false" compartment="Cytosol" />
	<species id="C0440" name="CDPethanolamine" charge="-1" boundaryCondition="false" compartment="Cytosol" />
	<species id="C0890" name="all-trans-Hexaprenyl diphosphate" charge="0" boundaryCondition="false" compartment="Cytosol" />
	<species id="C9257" name="(R)-3-Hydroxytetradecanoyl-[acyl-carrier protein]" charge="-1" boundaryCondition="false" compartment="Cytosol" />
	<species id="C3582" name="S-Glutaryldihydrolipoamide" charge="0" boundaryCondition="false" compartment="Cytosol" />
	<species id="C0230" name="Sedoheptulose 7-phosphate" charge="-2" boundaryCondition="false" compartment="Cytosol" />
	<species id="C0115" name="D-Alanine" charge="0" boundaryCondition="false" compartment="Cytosol" />
	<species id="C9306" name="phosphatidate  (E.coli) **" charge="-100" boundaryCondition="false" compartment="Cytosol" />
	<species id="C1282" name="Aminoacetone" charge="0" boundaryCondition="false" compartment="Cytosol" />
	<species id="C0103" name="D-Ribose" charge="0" boundaryCondition="false" compartment="Cytosol" />
	<species id="C9716" name="pe181" charge="0" boundaryCondition="false" compartment="Cytosol" />
	<species id="C0201" name="Nitrate" charge="-1" boundaryCondition="false" compartment="Cytosol" />
	<species id="C3815" name="Adenosine-GDP-cobinamide" charge="4" boundaryCondition="false" compartment="Cytosol" />
	<species id="C1953" name="5-Methylthio-D-ribose" charge="0" boundaryCondition="false" compartment="Cytosol" />
	<species id="C1751" name="Phosphoribosyl-AMP" charge="0" boundaryCondition="false" compartment="Cytosol" />
	<species id="C0902" name="N-Acetyl-L-glutamate 5-semialdehyde" charge="-1" boundaryCondition="false" compartment="Cytosol" />
	<species id="C9698" name="CDP-1,2-dihexadec-9-enoylglycerol" charge="-2" boundaryCondition="false" compartment="Cytosol" />
	<species id="C3456" name="N2-Succinyl-L-glutamate 5-semialdehyde" charge="-2" boundaryCondition="false" compartment="Cytosol" />
	<species id="C0091" name="Anthranilate" charge="-1" boundaryCondition="false" compartment="Cytosol" />
	<species id="C9384" name="3-Oxohexanoyl-[acyl-carrier protein]" charge="-1" boundaryCondition="false" compartment="Cytosol" />
	<species id="C8689" name="Cobalt-precorrin 5" charge="0" boundaryCondition="false" compartment="Cytosol" />
	<species id="C9275" name="Dodecanoyl-ACP (n-C12:0ACP)" charge="-1" boundaryCondition="false" compartment="Cytosol" />
	<species id="C0214" name="D-Gluconic acid" charge="-1" boundaryCondition="false" compartment="Cytosol" />
	<species id="C3355" name="Precorrin 3A" charge="-7" boundaryCondition="false" compartment="Cytosol" />
	<species id="C0422" name="Homogentisate" charge="-1" boundaryCondition="false" compartment="Cytosol" />
	<species id="C2789" name="UDP-N-acetyl-3-(1-carboxyvinyl)-D-glucosamine" charge="-3" boundaryCondition="false" compartment="Cytosol" />
	<species id="C9759" name="clpn160161" charge="0" boundaryCondition="false" compartment="Cytosol" />
	<species id="C2983" name="2-(alpha-Hydroxyethyl)thiamine diphosphate" charge="-2" boundaryCondition="false" compartment="Cytosol" />
	<species id="C0041" name="L-Aspartate" charge="-1" boundaryCondition="false" compartment="Cytosol" />
	<species id="C2850" name="UDP-3-O-(3-hydroxytetradecanoyl)-N-acetylglucosamine" charge="-2" boundaryCondition="false" compartment="Cytosol" />
	<species id="C9742" name="KDO-KO-lipid4" charge="-6" boundaryCondition="false" compartment="Cytosol" />
	<species id="C0052" name="L-Glutamine" charge="0" boundaryCondition="false" compartment="Cytosol" />
	<species id="C0750" name="4-Guanidinobutanoate" charge="0" boundaryCondition="false" compartment="Cytosol" />
	<species id="C0302" name="Cytosine" charge="0" boundaryCondition="false" compartment="Cytosol" />
	<species id="C2701" name="3-Deoxy-D-manno-octulosonate 8-phosphate" charge="-3" boundaryCondition="false" compartment="Cytosol" />
	<species id="C8534" name="trans,trans,cis-Geranylgeranyl diphosphate" charge="0" boundaryCondition="false" compartment="Cytosol" />
	<species id="C0503" name="2-Deoxy-D-ribose 1-phosphate" charge="-2" boundaryCondition="false" compartment="Cytosol" />
	<species id="C3358" name="alpha-Ribazole" charge="0" boundaryCondition="false" compartment="Cytosol" />
	<species id="C8690" name="Cobalt-precorrin 6" charge="0" boundaryCondition="false" compartment="Cytosol" />
	<species id="C0770" name="4-Fumarylacetoacetate" charge="-2" boundaryCondition="false" compartment="Cytosol" />
	<species id="C0593" name="(R)-Acetoin" charge="0" boundaryCondition="false" compartment="Cytosol" />
	<species id="C3380" name="2-Octaprenyl-6-methoxyphenol" charge="0" boundaryCondition="false" compartment="Cytosol" />
	<species id="C0068" name="Malonyl-CoA" charge="-5" boundaryCondition="false" compartment="Cytosol" />
	<species id="C0188" name="Acetyl phosphate" charge="-2" boundaryCondition="false" compartment="Cytosol" />
	<species id="C0315" name="D-Aspartate" charge="0" boundaryCondition="false" compartment="Cytosol" />
	<species id="C9541" name="mono-Rhamnolipid" charge="0" boundaryCondition="false" compartment="Cytosol" />
	<species id="C0338" name="N-Carbamoyl-L-aspartate" charge="-2" boundaryCondition="false" compartment="Cytosol" />
	<species id="C2309" name="(S)-4-Amino-5-oxopentanoate" charge="0" boundaryCondition="false" compartment="Cytosol" />
	<species id="C3729" name="ADP-L-glycero-D-manno-heptose" charge="-2" boundaryCondition="false" compartment="Cytosol" />
	<species id="C0222" name="alpha-D-Glucose" charge="0" boundaryCondition="false" compartment="Cytosol" />
	<species id="C0025" name="H2O2" charge="0" boundaryCondition="false" compartment="Cytosol" />
	<species id="C0083" name="beta-Alanine" charge="0" boundaryCondition="false" compartment="Cytosol" />
	<species id="C3530" name="2-Oxo-3-hydroxy-4-phosphobutanoate" charge="-3" boundaryCondition="false" compartment="Cytosol" />
	<species id="C3492" name="Acetyl adenylate" charge="0" boundaryCondition="false" compartment="Cytosol" />
	<species id="C1726" name="L-Formylkynurenine" charge="-1" boundaryCondition="false" compartment="Cytosol" />
	<species id="C2065" name="L-3-Amino-isobutanoate" charge="0" boundaryCondition="false" compartment="Cytosol" />
	<species id="C2672" name="S-Adenosyl-4-methylthio-2-oxobutanoate" charge="0" boundaryCondition="false" compartment="Cytosol" />
	<species id="C1114" name="Ornithine" charge="1" boundaryCondition="false" compartment="Cytosol" />
	<species id="C9439" name="(R)-3-hydroxy-cis-dodec-5-enoyl-[acyl-carrier protein]" charge="-1" boundaryCondition="false" compartment="Cytosol" />
	<species id="C2564" name="all-trans-Heptaprenyl diphosphate" charge="-1" boundaryCondition="false" compartment="Cytosol" />
	<species id="C8688" name="Cobalt-precorrin 4" charge="0" boundaryCondition="false" compartment="Cytosol" />
	<species id="C0239" name="Inosine" charge="0" boundaryCondition="false" compartment="Cytosol" />
	<species id="C0122" name="5,10-Methylenetetrahydrofolate" charge="-1" boundaryCondition="false" compartment="Cytosol" />
	<species id="C2635" name="(R)-4'-Phosphopantothenoyl-L-cysteine" charge="-3" boundaryCondition="false" compartment="Cytosol" />
	<species id="C0143" name="5'-Methylthioadenosine" charge="0" boundaryCondition="false" compartment="Cytosol" />
	<species id="C0281" name="2-Methyl-3-oxopropanoate" charge="-1" boundaryCondition="false" compartment="Cytosol" />
	<species id="C0269" name="L-Kynurenine" charge="-1" boundaryCondition="false" compartment="Cytosol" />
	<species id="C0878" name="2-Dehydro-3-deoxy-D-galactonate" charge="-1" boundaryCondition="false" compartment="Cytosol" />
	<species id="C3090" name="Phenethylamine" charge="1" boundaryCondition="false" compartment="Cytosol" />
	<species id="C9790" name="Succinamic Acid" charge="-1" boundaryCondition="false" compartment="Cytosol" />
	<species id="C0363" name="Cytidine" charge="0" boundaryCondition="false" compartment="Cytosol" />
	<species id="C0046" name="CMP" charge="-2" boundaryCondition="false" compartment="Cytosol" />
	<species id="C3049" name="(S)-Hydroxydecanoyl-CoA" charge="-4" boundaryCondition="false" compartment="Cytosol" />
	<species id="C0006" name="NADP+" charge="-3" boundaryCondition="false" compartment="Cytosol" />
	<species id="C0630" name="Deamino-NAD+" charge="-2" boundaryCondition="false" compartment="Cytosol" />
	<species id="C0997" name="Cyanate" charge="-1" boundaryCondition="false" compartment="Cytosol" />
	<species id="C0036" name="Succinate" charge="-2" boundaryCondition="false" compartment="Cytosol" />
	<species id="C0183" name="beta-D-Glucose" charge="0" boundaryCondition="false" compartment="Cytosol" />
	<species id="C0748" name="2-Methylbutanoyl-CoA" charge="-4" boundaryCondition="false" compartment="Cytosol" />
	<species id="C0472" name="N-Acetyl-L-glutamate" charge="-2" boundaryCondition="false" compartment="Cytosol" />
	<species id="C0439" name="4-Aminobenzoate" charge="-1" boundaryCondition="false" compartment="Cytosol" />
	<species id="C0317" name="L-Isoleucine" charge="0" boundaryCondition="false" compartment="Cytosol" />
	<species id="C0132" name="L-Homocysteine" charge="0" boundaryCondition="false" compartment="Cytosol" />
	<species id="C0169" name="2-Dehydro-3-deoxy-D-gluconate" charge="-1" boundaryCondition="false" compartment="Cytosol" />
	<species id="C0711" name="O-Acetyl-L-serine" charge="0" boundaryCondition="false" compartment="Cytosol" />
	<species id="C9700" name="1-hexadec-9-enoyl-sn-glycerol 3-phosphate" charge="-2" boundaryCondition="false" compartment="Cytosol" />
	<species id="C0478" name="3-Hydroxyanthranilate" charge="0" boundaryCondition="false" compartment="Cytosol" />
	<species id="C0384" name="Allantoate" charge="-1" boundaryCondition="false" compartment="Cytosol" />
	<species id="C3512" name="KDO-KO-lipid (A)" charge="-6" boundaryCondition="false" compartment="Cytosol" />
	<species id="C1474" name="2-Aminoacrylate" charge="0" boundaryCondition="false" compartment="Cytosol" />
	<species id="C0018" name="AMP" charge="-2" boundaryCondition="false" compartment="Cytosol" />
	<species id="C0522" name="O2.-" charge="-1" boundaryCondition="false" compartment="Cytosol" />
	<species id="C0125" name="Adenine" charge="0" boundaryCondition="false" compartment="Cytosol" />
	<species id="C9719" name="cdpdodec11eg" charge="-2" boundaryCondition="false" compartment="Cytosol" />
	<species id="C0785" name="(R)-3-Hydroxybutanoate" charge="-1" boundaryCondition="false" compartment="Cytosol" />
	<species id="C0044" name="3'-Phosphoadenylyl sulfate" charge="-4" boundaryCondition="false" compartment="Cytosol" />
	<species id="C0599" name="D-Glucarate" charge="-2" boundaryCondition="false" compartment="Cytosol" />
	<species id="C9765" name="pg180181" charge="-1" boundaryCondition="false" compartment="Cytosol" />
	<species id="C0190" name="D-Xylulose 5-phosphate" charge="-2" boundaryCondition="false" compartment="Cytosol" />
	<species id="C3814" name="Adenosyl cobinamide phosphate" charge="4" boundaryCondition="false" compartment="Cytosol" />
	<species id="C1750" name="Phosphoribosyl-ATP" charge="-6" boundaryCondition="false" compartment="Cytosol" />
	<species id="C0822" name="Pantetheine 4'-phosphate" charge="-2" boundaryCondition="false" compartment="Cytosol" />
	<species id="C0231" name="Hydrogen sulfide" charge="0" boundaryCondition="false" compartment="Cytosol" />
	<species id="C1610" name="cis,cis-Muconate" charge="0" boundaryCondition="false" compartment="Cytosol" />
	<species id="C0779" name="O-Acetyl-L-homoserine" charge="0" boundaryCondition="false" compartment="Cytosol" />
	<species id="C2682" name="2-Dehydro-3-deoxy-6-phospho-D-gluconate" charge="-3" boundaryCondition="false" compartment="Cytosol" />
	<species id="C2663" name="3-Isopropylmalate" charge="-2" boundaryCondition="false" compartment="Cytosol" />
	<species id="C9754" name="pg160161" charge="-1" boundaryCondition="false" compartment="Cytosol" />
	<species id="C9319" name="Reduced thioredoxin" charge="0" boundaryCondition="false" compartment="Cytosol" />
	<species id="C0504" name="2-Deoxy-D-ribose 5-phosphate" charge="-2" boundaryCondition="false" compartment="Cytosol" />
	<species id="C0343" name="5,10-Methenyltetrahydrofolate" charge="-1" boundaryCondition="false" compartment="Cytosol" />
	<species id="C2823" name="2-Dehydro-3-deoxy-D-arabino-heptonate 7-phosphate" charge="-3" boundaryCondition="false" compartment="Cytosol" />
	<species id="C8935" name="1-Hydroxy-2-methyl-2-butenyl 4-diphosphate" charge="-3" boundaryCondition="false" compartment="Cytosol" />
	<species id="C0106" name="D-Galactose" charge="0" boundaryCondition="false" compartment="Cytosol" />
	<species id="C0964" name="FADH2" charge="-2" boundaryCondition="false" compartment="Cytosol" />
	<species id="C0157" name="Ethanolamine" charge="1" boundaryCondition="false" compartment="Cytosol" />
	<species id="C9379" name="Decanoyl-[acyl-carrier protein]" charge="-1" boundaryCondition="false" compartment="Cytosol" />
	<species id="C9262" name="ACP" charge="-1" boundaryCondition="false" compartment="Cytosol" />
	<species id="C0065" name="H+" charge="1" boundaryCondition="false" compartment="Cytosol" />
	<species id="C3310" name="3-Hydroxypropionyl-CoA" charge="0" boundaryCondition="false" compartment="Cytosol" />
	<species id="C3576" name="2,5-Diamino-6-(5'-triphosphoryl-3',4'-trihydroxy-2'-oxopentyl)-amino-4-oxopyrimidine" charge="0" boundaryCondition="false" compartment="Cytosol" />
	<species id="C0081" name="GDPmannose" charge="-2" boundaryCondition="false" compartment="Cytosol" />
	<species id="C2185" name="L-2-Amino-3-oxobutanoate" charge="0" boundaryCondition="false" compartment="Cytosol" />
	<species id="C2506" name="2,5-Dihydro-5-oxofuran-2-acetate" charge="-1" boundaryCondition="false" compartment="Cytosol" />
	<species id="C0284" name="D-Fructose 1,6-bisphosphate" charge="-4" boundaryCondition="false" compartment="Cytosol" />
	<species id="C8687" name="Cobalt-precorrin 3" charge="0" boundaryCondition="false" compartment="Cytosol" />
	<species id="C0165" name="D-Ribulose 5-phosphate" charge="-2" boundaryCondition="false" compartment="Cytosol" />
	<species id="C0289" name="dGDP" charge="-3" boundaryCondition="false" compartment="Cytosol" />
	<species id="C9777" name="R-3-hydroxy-ninadecanoyl-ACP" charge="-1" boundaryCondition="false" compartment="Cytosol" />
	<species id="C0002" name="ATP" charge="-4" boundaryCondition="false" compartment="Cytosol" />
	<species id="C1652" name="Kievitone hydrate" charge="0" boundaryCondition="false" compartment="Cytosol" />
	<species id="C3733" name="Precorrin 8X" charge="0" boundaryCondition="false" compartment="Cytosol" />
	<species id="C0186" name="Adenylylsulfate" charge="-2" boundaryCondition="false" compartment="Cytosol" />
	<species id="C0924" name="4-Amino-5-hydroxymethyl-2-methylpyrimidine" charge="0" boundaryCondition="false" compartment="Cytosol" />
	<species id="C2053" name="Coproporphyrinogen III" charge="-4" boundaryCondition="false" compartment="Cytosol" />
	<species id="C9756" name="ps160161" charge="-1" boundaryCondition="false" compartment="Cytosol" />
	<species id="C2933" name="5-(5-Phospho-D-ribosylaminoformimino)-1-(5-phosphoribosyl)-imidazole-4-carboxamide" charge="-4" boundaryCondition="false" compartment="Cytosol" />
	<species id="C2979" name="S-(2-Methylbutanoyl)-dihydrolipoamide" charge="0" boundaryCondition="false" compartment="Cytosol" />
	<species id="C0884" name="GDP-4-dehydro-6-deoxy-D-mannose" charge="-2" boundaryCondition="false" compartment="Cytosol" />
	<species id="C1412" name="2-Nitropropane" charge="0" boundaryCondition="false" compartment="Cytosol" />
	<species id="C0147" name="Agmatine" charge="2" boundaryCondition="false" compartment="Cytosol" />
	<species id="C0339" name="N-Formimino-L-glutamate" charge="-1" boundaryCondition="false" compartment="Cytosol" />
	<species id="C1919" name="(R,R)-Butane-2,3-diol" charge="0" boundaryCondition="false" compartment="Cytosol" />
	<species id="C0228" name="D-Erythrose 4-phosphate" charge="-2" boundaryCondition="false" compartment="Cytosol" />
	<species id="C0268" name="L-Citrulline" charge="0" boundaryCondition="false" compartment="Cytosol" />
	<species id="C0829" name="(S)-3-Hydroxybutanoyl-CoA" charge="-4" boundaryCondition="false" compartment="Cytosol" />
	<species id="C0319" name="Methanethiol" charge="0" boundaryCondition="false" compartment="Cytosol" />
	<species id="C0915" name="3-(Imidazol-4-yl)-2-oxopropyl phosphate" charge="-2" boundaryCondition="false" compartment="Cytosol" />
	<species id="C9735" name="pa170" charge="-2" boundaryCondition="false" compartment="Cytosol" />
	<species id="C9690" name="CDP-1,2-dihexadecanoylglycerol" charge="-2" boundaryCondition="false" compartment="Cytosol" />
	<species id="C2857" name="1-(5-Phospho-D-ribosyl)-5-amino-4-imidazolecarboxylate" charge="-3" boundaryCondition="false" compartment="Cytosol" />
	<species id="C0223" name="Dihydrobiopterin" charge="0" boundaryCondition="false" compartment="Cytosol" />
	<species id="C0404" name="(R)-Pantoate" charge="-1" boundaryCondition="false" compartment="Cytosol" />
	<species id="C9390" name="trans-Dodec-2-enoyl-[acyl-carrier protein]" charge="-1" boundaryCondition="false" compartment="Cytosol" />
	<species id="C0721" name="D-Alanyl-D-alanine" charge="0" boundaryCondition="false" compartment="Cytosol" />
	<species id="C1255" name="Reduced FMN" charge="0" boundaryCondition="false" compartment="Cytosol" />
	<species id="C9383" name="(R)-3-Hydroxybutanoyl-[acyl-carrier protein]" charge="-1" boundaryCondition="false" compartment="Cytosol" />
	<species id="C0282" name="D-Glucosamine 6-phosphate" charge="-1" boundaryCondition="false" compartment="Cytosol" />
	<species id="C0121" name="3-Methyl-2-oxobutanoate" charge="-1" boundaryCondition="false" compartment="Cytosol" />
	<species id="C0702" name="2-Dehydropantoate" charge="-1" boundaryCondition="false" compartment="Cytosol" />
	<species id="C3449" name="2,5-Diaminopyrimidine nucleoside triphosphate" charge="0" boundaryCondition="false" compartment="Cytosol" />
	<species id="C9713" name="pg161" charge="-1" boundaryCondition="false" compartment="Cytosol" />
	<species id="C2691" name="5-Amino-6-(5'-phosphoribitylamino)uracil" charge="-2" boundaryCondition="false" compartment="Cytosol" />
	<species id="C0487" name="Pyridoxamine phosphate" charge="-1" boundaryCondition="false" compartment="Cytosol" />
	<species id="C2945" name="Lipid A disaccharide" charge="-2" boundaryCondition="false" compartment="Cytosol" />
	<species id="C0636" name="Pantothenate" charge="-1" boundaryCondition="false" compartment="Cytosol" />
	<species id="C9750" name="BCJ_acolipa" charge="0" boundaryCondition="false" compartment="Cytosol" />
	<species id="C1406" name="(S)-Mevalonate" charge="0" boundaryCondition="false" compartment="Cytosol" />
	<species id="C9724" name="pgp181" charge="-3" boundaryCondition="false" compartment="Cytosol" />
	<species id="C3511" name="KDO2-lipid IV(A)" charge="-6" boundaryCondition="false" compartment="Cytosol" />
	<species id="C2809" name="D-erythro-1-(Imidazol-4-yl)glycerol 3-phosphate" charge="-2" boundaryCondition="false" compartment="Cytosol" />
	<species id="C3504" name="(S)-2-Acetolactate" charge="-1" boundaryCondition="false" compartment="Cytosol" />
	<species id="C0117" name="L-Histidine" charge="0" boundaryCondition="false" compartment="Cytosol" />
	<species id="C8609" name="2-Phospho-4-(cytidine 5'-diphospho)-2-C-methyl-D-erythritol" charge="-4" boundaryCondition="false" compartment="Cytosol" />
	<species id="C3381" name="2-Octaprenyl-6-methoxy-1,4-benzoquinone" charge="0" boundaryCondition="false" compartment="Cytosol" />
	<species id="C0063" name="L-Tryptophan" charge="0" boundaryCondition="false" compartment="Cytosol" />
	<species id="C2207" name="(R)-3-Hydroxybutanoyl-CoA" charge="-4" boundaryCondition="false" compartment="Cytosol" />
	<species id="C0080" name="D-Fructose" charge="0" boundaryCondition="false" compartment="Cytosol" />
	<species id="C0457" name="2-Hydroxy-2,4-pentadienoate" charge="-1" boundaryCondition="false" compartment="Cytosol" />
	<species id="C9737" name="CDP-1,2-diheptadecanoylglycerol" charge="-2" boundaryCondition="false" compartment="Cytosol" />
	<species id="C0179" name="D-Glutamate" charge="-1" boundaryCondition="false" compartment="Cytosol" />
	<species id="C0383" name="ADPglucose" charge="-2" boundaryCondition="false" compartment="Cytosol" />
	<species id="C1475" name="2-Aminomuconate" charge="0" boundaryCondition="false" compartment="Cytosol" />
	<species id="C1105" name="Kievitone" charge="0" boundaryCondition="false" compartment="Cytosol" />
	<species id="C2612" name="N-(5-Phospho-D-ribosyl)anthranilate" charge="-3" boundaryCondition="false" compartment="Cytosol" />
	<species id="C9291" name="1,2-Diacylglycerol  (E.coli) **" charge="0" boundaryCondition="false" compartment="Cytosol" />
	<species id="C9305" name="Octadecenoyl-ACP (n-C18:1ACP)" charge="-1" boundaryCondition="false" compartment="Cytosol" />
	<species id="C0676" name="Ferricytochrome" charge="0" boundaryCondition="false" compartment="Cytosol" />
	<species id="C0277" name="Geranyl diphosphate" charge="-3" boundaryCondition="false" compartment="Cytosol" />
	<species id="C0092" name="2-Oxobutanoate" charge="-1" boundaryCondition="false" compartment="Cytosol" />
	<species id="C8693" name="Cobalt-precorrin 8" charge="0" boundaryCondition="false" compartment="Cytosol" />
	<species id="C9711" name="cis-dec-3-enoyl-[acyl-carrier protein] (n-C10:1)" charge="-1" boundaryCondition="false" compartment="Cytosol" />
	<species id="C2646" name="5'-Phosphoribosyl-N-formylglycinamide" charge="-2" boundaryCondition="false" compartment="Cytosol" />
	<species id="C0010" name="CoA" charge="-4" boundaryCondition="false" compartment="Cytosol" />
	<species id="C2083" name="dTDP-6-deoxy-L-mannose" charge="-2" boundaryCondition="false" compartment="Cytosol" />
	<species id="C3060" name="trans-Dec-2-enoyl-CoA" charge="-4" boundaryCondition="false" compartment="Cytosol" />
	<species id="C2097" name="2-Methylacetoacetyl-CoA" charge="-4" boundaryCondition="false" compartment="Cytosol" />
	<species id="C0929" name="2-Dehydro-3-deoxy-D-galactonate 6-phosphate" charge="-3" boundaryCondition="false" compartment="Cytosol" />
	<species id="C2178" name="Deoxy-ribose 1-phosphate" charge="0" boundaryCondition="false" compartment="Cytosol" />
	<species id="C2671" name="S-(2-Methylpropanoyl)-dihydrolipoamide" charge="0" boundaryCondition="false" compartment="Cytosol" />
	<species id="C0133" name="4-Hydroxybenzoate" charge="-1" boundaryCondition="false" compartment="Cytosol" />
	<species id="C0290" name="dGMP" charge="-2" boundaryCondition="false" compartment="Cytosol" />
	<species id="C0123" name="GMP" charge="-2" boundaryCondition="false" compartment="Cytosol" />
	<species id="C0304" name="Xanthine" charge="0" boundaryCondition="false" compartment="Cytosol" />
	<species id="C9718" name="pa181" charge="-2" boundaryCondition="false" compartment="Cytosol" />
	<species id="C0210" name="Nicotinate" charge="-1" boundaryCondition="false" compartment="Cytosol" />
	<species id="C0258" name="Spermidine" charge="3" boundaryCondition="false" compartment="Cytosol" />
	<species id="C8637" name="D-Glycero-D-manno-heptose 1,7-bisphosphate" charge="-4" boundaryCondition="false" compartment="Cytosol" />
	<species id="C0056" name="Copper" charge="0" boundaryCondition="false" compartment="Cytosol" />
	<species id="C0066" name="ITP" charge="-4" boundaryCondition="false" compartment="Cytosol" />
	<species id="C2709" name="5-Methyltetrahydropteroyltri-L-glutamate" charge="-2" boundaryCondition="false" compartment="Cytosol" />
	<species id="C0019" name="S-Adenosyl-L-homocysteine" charge="0" boundaryCondition="false" compartment="Cytosol" />
	<species id="C0306" name="Guanosine" charge="0" boundaryCondition="false" compartment="Cytosol" />
	<species id="C0763" name="Uroporphyrinogen III" charge="-8" boundaryCondition="false" compartment="Cytosol" />
	<species id="C9391" name="(R)-3-Hydroxydecanoyl-[acyl-carrier protein]" charge="-1" boundaryCondition="false" compartment="Cytosol" />
	<species id="C9320" name="tRNA (Glu)" charge="0" boundaryCondition="false" compartment="Cytosol" />
	<species id="C0070" name="D-Fructose 6-phosphate" charge="-2" boundaryCondition="false" compartment="Cytosol" />
	<species id="C1205" name="Xanthosine" charge="0" boundaryCondition="false" compartment="Cytosol" />
	<species id="C2920" name="2-Amino-4-hydroxy-6-(D-erythro-1,2,3-trihydroxypropyl)-7,8-dihydropteridine" charge="1" boundaryCondition="false" compartment="Cytosol" />
	<species id="C9723" name="1-octadec-11-enoyl-sn-glycerol 3-phosphate" charge="-2" boundaryCondition="false" compartment="Cytosol" />
	<species id="C0088" name="IDP" charge="-3" boundaryCondition="false" compartment="Cytosol" />
	<species id="C2225" name="2-Oxo-2,3-dihydrofuran-5-acetate" charge="-1" boundaryCondition="false" compartment="Cytosol" />
	<species id="C0141" name="Hydroxypyruvate" charge="-1" boundaryCondition="false" compartment="Cytosol" />
	<species id="C1696" name="3-Dehydroshikimate" charge="-1" boundaryCondition="false" compartment="Cytosol" />
	<species id="C2038" name="3-Phosphonooxypyruvate" charge="-3" boundaryCondition="false" compartment="Cytosol" />
	<species id="C9725" name="pg181" charge="-1" boundaryCondition="false" compartment="Cytosol" />
	<species id="C9734" name="Heptadec-ACP (n-C17:0 ACP)" charge="-1" boundaryCondition="false" compartment="Cytosol" />
	<species id="C0134" name="Citrate" charge="-3" boundaryCondition="false" compartment="Cytosol" />
	<species id="C0156" name="L-Threonine" charge="0" boundaryCondition="false" compartment="Cytosol" />
	<species id="C0075" name="Catechol" charge="0" boundaryCondition="false" compartment="Cytosol" />
	<species id="C0655" name="Propenoyl-CoA" charge="0" boundaryCondition="false" compartment="Cytosol" />
	<species id="C2793" name="2-(Formamido)-N1-(5'-phosphoribosyl)acetamidine" charge="-1" boundaryCondition="false" compartment="Cytosol" />
	<species id="C0059" name="Phosphoenolpyruvate" charge="-3" boundaryCondition="false" compartment="Cytosol" />
	<species id="C9776" name="3-Oxoninadecanoyl-ACP" charge="-1" boundaryCondition="false" compartment="Cytosol" />
	<species id="C2358" name="5'-Phosphoribosylglycinamide" charge="-1" boundaryCondition="false" compartment="Cytosol" />
	<species id="C9691" name="pgp160" charge="-3" boundaryCondition="false" compartment="Cytosol" />
	<species id="C0271" name="Deoxyguanosine" charge="0" boundaryCondition="false" compartment="Cytosol" />
	<species id="C3118" name="3-Carboxy-1-hydroxypropyl-ThPP" charge="-3" boundaryCondition="false" compartment="Cytosol" />
	<species id="C1455" name="Protoporphyrin" charge="-2" boundaryCondition="false" compartment="Cytosol" />
	<species id="C9318" name="Oxidized thioredoxin" charge="0" boundaryCondition="false" compartment="Cytosol" />
	<species id="C2662" name="2-Amino-3-carboxymuconate semialdehyde" charge="0" boundaryCondition="false" compartment="Cytosol" />
	<species id="C2867" name="N1-(5-Phospho-alpha-D-ribosyl)-5,6-dimethylbenzimidazole" charge="-2" boundaryCondition="false" compartment="Cytosol" />
	<species id="C0491" name="Xanthosine 5'-phosphate" charge="-2" boundaryCondition="false" compartment="Cytosol" />
	<species id="C2126" name="N-(L-Arginino)succinate" charge="-1" boundaryCondition="false" compartment="Cytosol" />
	<species id="C9302" name="Myristoyl-ACP (n-C14:0ACP)" charge="-1" boundaryCondition="false" compartment="Cytosol" />
	<species id="C9382" name="(R)-3-Hydroxyoctanoyl-[acyl-carrier protein]" charge="-1" boundaryCondition="false" compartment="Cytosol" />
	<species id="C9749" name="undecaprenyl phosphate-4-amino-4-deoxy-L-arabinose" charge="0" boundaryCondition="false" compartment="Cytosol" />
	<species id="C2858" name="2-Methyl-4-amino-5-hydroxymethylpyrimidine diphosphate" charge="-3" boundaryCondition="false" compartment="Cytosol" />
	<species id="C9743" name="UDP-L-Ara4O" charge="0" boundaryCondition="false" compartment="Cytosol" />
	<species id="C0219" name="L-Homoserine" charge="0" boundaryCondition="false" compartment="Cytosol" />
	<species id="C0013" name="NH3" charge="0" boundaryCondition="false" compartment="Cytosol" />
	<species id="C2526" name="Tetrahydropteroyltri-L-glutamate" charge="-2" boundaryCondition="false" compartment="Cytosol" />
	<species id="C2493" name="N-((R)-Pantothenoyl)-L-cysteine" charge="0" boundaryCondition="false" compartment="Cytosol" />
	<species id="C0105" name="L-Leucine" charge="0" boundaryCondition="false" compartment="Cytosol" />
	<species id="C0473" name="Pyridoxine phosphate" charge="-2" boundaryCondition="false" compartment="Cytosol" />
	<species id="C3382" name="2-Octaprenyl-3-methyl-6-methoxy-1,4-benzoquinone" charge="0" boundaryCondition="false" compartment="Cytosol" />
	<species id="C0840" name="3,4-Dihydroxyphenylacetate" charge="-1" boundaryCondition="false" compartment="Cytosol" />
	<species id="C0003" name="NAD+" charge="-1" boundaryCondition="false" compartment="Cytosol" />
	<species id="C0248" name="Magnesium" charge="0" boundaryCondition="false" compartment="Cytosol" />
	<species id="C0146" name="Thymine" charge="0" boundaryCondition="false" compartment="Cytosol" />
	<species id="C0111" name="Isopentenyl diphosphate" charge="-3" boundaryCondition="false" compartment="Cytosol" />
	<species id="C3357" name="Cobinamide" charge="5" boundaryCondition="false" compartment="Cytosol" />
	<species id="C0408" name="Deoxyuridine" charge="0" boundaryCondition="false" compartment="Cytosol" />
	<species id="C9764" name="pgp180181" charge="-3" boundaryCondition="false" compartment="Cytosol" />
	<species id="C0038" name="GTP" charge="-4" boundaryCondition="false" compartment="Cytosol" />
	<species id="C9757" name="pe160161" charge="0" boundaryCondition="false" compartment="Cytosol" />
	<species id="C0004" name="NADH" charge="-2" boundaryCondition="false" compartment="Cytosol" />
	<species id="C2669" name="N-Succinyl-LL-2,6-diaminoheptanedioate" charge="-2" boundaryCondition="false" compartment="Cytosol" />
	<species id="C0164" name="D-Glucono-1,5-lactone" charge="0" boundaryCondition="false" compartment="Cytosol" />
	<species id="C3581" name="D-Glucosamine 1-phosphate" charge="-1" boundaryCondition="false" compartment="Cytosol" />
	<species id="C3666" name="Precorrin 6Y" charge="0" boundaryCondition="false" compartment="Cytosol" />
	<species id="C9751" name="pa160161" charge="-2" boundaryCondition="false" compartment="Cytosol" />
	<species id="C0242" name="Uridine" charge="0" boundaryCondition="false" compartment="Cytosol" />
</listOfSpecies>
<listOfReactions>
	<reaction id="RR04052" name="N-(5'-Phospho-D-ribosylformimino)-5-amino-1-(5''-phospho-D-ribosyl)-4-imidazolecarboxamide ketol-isomerase" reversible="true">
		<notes>
			<html:p>GENE ASSOCIATION: </html:p>
		</notes>
		<listOfReactants>
			<speciesReference species="C2933" />
		</listOfReactants>
		<listOfProducts>
			<speciesReference species="C2941" />
		</listOfProducts>
		<kineticLaw>
			<math xmlns="http://www.w3.org/1998/Math/MathML">
				<ci>FLUX_VALUE</ci>
			</math>
			<listOfParameters>
				<parameter id="LOWER_BOUND" value="-999999" units="mmol_per_gDW_per_hr"/>
				<parameter id="UPPER_BOUND" value="999999" units="mmol_per_gDW_per_hr"/>
				<parameter id="OBJECTIVE_COEFFICIENT" value="0"/>
			</listOfParameters>
		</kineticLaw>
	</reaction>
	<reaction id="RR01049" name="Quinate:NAD+ 5-oxidoreductase" reversible="true">
		<notes>
			<html:p>GENE ASSOCIATION: </html:p>
		</notes>
		<listOfReactants>
			<speciesReference species="C0003" />
			<speciesReference species="C0241" />
		</listOfReactants>
		<listOfProducts>
			<speciesReference species="C0065" />
			<speciesReference species="C0690" />
			<speciesReference species="C0004" />
		</listOfProducts>
		<kineticLaw>
			<math xmlns="http://www.w3.org/1998/Math/MathML">
				<ci>FLUX_VALUE</ci>
			</math>
			<listOfParameters>
				<parameter id="LOWER_BOUND" value="-999999" units="mmol_per_gDW_per_hr"/>
				<parameter id="UPPER_BOUND" value="999999" units="mmol_per_gDW_per_hr"/>
				<parameter id="OBJECTIVE_COEFFICIENT" value="0"/>
			</listOfParameters>
		</kineticLaw>
	</reaction>
	<reaction id="RR03591" name="ATP:nucleoside-diphosphate phosphatransferase" reversible="true">
		<notes>
			<html:p>GENE ASSOCIATION: </html:p>
		</notes>
		<listOfReactants>
			<speciesReference species="C0002" />
			<speciesReference species="C0170" />
		</listOfReactants>
		<listOfProducts>
			<speciesReference species="C0113" />
			<speciesReference species="C0008" />
		</listOfProducts>
		<kineticLaw>
			<math xmlns="http://www.w3.org/1998/Math/MathML">
				<ci>FLUX_VALUE</ci>
			</math>
			<listOfParameters>
				<parameter id="LOWER_BOUND" value="-999999" units="mmol_per_gDW_per_hr"/>
				<parameter id="UPPER_BOUND" value="999999" units="mmol_per_gDW_per_hr"/>
				<parameter id="OBJECTIVE_COEFFICIENT" value="0"/>
			</listOfParameters>
		</kineticLaw>
	</reaction>
	<reaction id="RR03601" name="D-Alanine:2-oxoglutarate aminotransferase" reversible="true">
		<notes>
			<html:p>GENE ASSOCIATION: </html:p>
		</notes>
		<listOfReactants>
			<speciesReference species="C0115" />
			<speciesReference species="C0024" />
		</listOfReactants>
		<listOfProducts>
			<speciesReference species="C0179" />
			<speciesReference species="C0020" />
		</listOfProducts>
		<kineticLaw>
			<math xmlns="http://www.w3.org/1998/Math/MathML">
				<ci>FLUX_VALUE</ci>
			</math>
			<listOfParameters>
				<parameter id="LOWER_BOUND" value="-999999" units="mmol_per_gDW_per_hr"/>
				<parameter id="UPPER_BOUND" value="999999" units="mmol_per_gDW_per_hr"/>
				<parameter id="OBJECTIVE_COEFFICIENT" value="0"/>
			</listOfParameters>
		</kineticLaw>
	</reaction>
	<reaction id="RR08758" name="D-gluconate transport via proton symport, reversible" reversible="true">
		<notes>
			<html:p>GENE ASSOCIATION: </html:p>
		</notes>
		<listOfReactants>
			<speciesReference species="EC0214" />
			<speciesReference species="EC0065" />
		</listOfReactants>
		<listOfProducts>
			<speciesReference species="C0065" />
			<speciesReference species="C0214" />
		</listOfProducts>
		<kineticLaw>
			<math xmlns="http://www.w3.org/1998/Math/MathML">
				<ci>FLUX_VALUE</ci>
			</math>
			<listOfParameters>
				<parameter id="LOWER_BOUND" value="-999999" units="mmol_per_gDW_per_hr"/>
				<parameter id="UPPER_BOUND" value="999999" units="mmol_per_gDW_per_hr"/>
				<parameter id="OBJECTIVE_COEFFICIENT" value="0"/>
			</listOfParameters>
		</kineticLaw>
	</reaction>
	<reaction id="RR10599" name="acetyl-CoA C-acyltransferase (decanoyl-CoA)" reversible="true">
		<notes>
			<html:p>GENE ASSOCIATION: </html:p>
		</notes>
		<listOfReactants>
			<speciesReference species="C0022" />
			<speciesReference species="C9786" />
		</listOfReactants>
		<listOfProducts>
			<speciesReference species="C0010" />
			<speciesReference species="C9787" />
		</listOfProducts>
		<kineticLaw>
			<math xmlns="http://www.w3.org/1998/Math/MathML">
				<ci>FLUX_VALUE</ci>
			</math>
			<listOfParameters>
				<parameter id="LOWER_BOUND" value="-999999" units="mmol_per_gDW_per_hr"/>
				<parameter id="UPPER_BOUND" value="999999" units="mmol_per_gDW_per_hr"/>
				<parameter id="OBJECTIVE_COEFFICIENT" value="0"/>
			</listOfParameters>
		</kineticLaw>
	</reaction>
	<reaction id="RR10518" name="cardiolipin synthase (n-C16:1)" reversible="true">
		<notes>
			<html:p>GENE ASSOCIATION: </html:p>
		</notes>
		<listOfReactants>
			<speciesReference species="C9713" stoichiometry="2" />
		</listOfReactants>
		<listOfProducts>
			<speciesReference species="C9715" />
			<speciesReference species="C0098" />
		</listOfProducts>
		<kineticLaw>
			<math xmlns="http://www.w3.org/1998/Math/MathML">
				<ci>FLUX_VALUE</ci>
			</math>
			<listOfParameters>
				<parameter id="LOWER_BOUND" value="-999999" units="mmol_per_gDW_per_hr"/>
				<parameter id="UPPER_BOUND" value="999999" units="mmol_per_gDW_per_hr"/>
				<parameter id="OBJECTIVE_COEFFICIENT" value="0"/>
			</listOfParameters>
		</kineticLaw>
	</reaction>
	<reaction id="RR00445" name="Acetaldehyde + Pyruvate &amp;gt;=&amp;lt; 4-Hydroxy-2-oxopentanoate" reversible="true">
		<notes>
			<html:p>GENE ASSOCIATION: </html:p>
		</notes>
		<listOfReactants>
			<speciesReference species="C0069" />
			<speciesReference species="C0020" />
		</listOfReactants>
		<listOfProducts>
			<speciesReference species="C2227" />
		</listOfProducts>
		<kineticLaw>
			<math xmlns="http://www.w3.org/1998/Math/MathML">
				<ci>FLUX_VALUE</ci>
			</math>
			<listOfParameters>
				<parameter id="LOWER_BOUND" value="-999999" units="mmol_per_gDW_per_hr"/>
				<parameter id="UPPER_BOUND" value="999999" units="mmol_per_gDW_per_hr"/>
				<parameter id="OBJECTIVE_COEFFICIENT" value="0"/>
			</listOfParameters>
		</kineticLaw>
	</reaction>
	<reaction id="RR03512" name="AMP:pyrophosphate phosphoribosyltransferase" reversible="true">
		<notes>
			<html:p>GENE ASSOCIATION: </html:p>
		</notes>
		<listOfReactants>
			<speciesReference species="C0012" />
			<speciesReference species="C0018" />
		</listOfReactants>
		<listOfProducts>
			<speciesReference species="C0125" />
			<speciesReference species="C0101" />
		</listOfProducts>
		<kineticLaw>
			<math xmlns="http://www.w3.org/1998/Math/MathML">
				<ci>FLUX_VALUE</ci>
			</math>
			<listOfParameters>
				<parameter id="LOWER_BOUND" value="-999999" units="mmol_per_gDW_per_hr"/>
				<parameter id="UPPER_BOUND" value="999999" units="mmol_per_gDW_per_hr"/>
				<parameter id="OBJECTIVE_COEFFICIENT" value="0"/>
			</listOfParameters>
		</kineticLaw>
	</reaction>
	<reaction id="RR01488" name="Succinyl-CoA:dihydrolipoamide S-succinyltransferase" reversible="true">
		<notes>
			<html:p>GENE ASSOCIATION: </html:p>
		</notes>
		<listOfReactants>
			<speciesReference species="C0446" />
			<speciesReference species="C0076" />
		</listOfReactants>
		<listOfProducts>
			<speciesReference species="C0846" />
			<speciesReference species="C0010" />
		</listOfProducts>
		<kineticLaw>
			<math xmlns="http://www.w3.org/1998/Math/MathML">
				<ci>FLUX_VALUE</ci>
			</math>
			<listOfParameters>
				<parameter id="LOWER_BOUND" value="-999999" units="mmol_per_gDW_per_hr"/>
				<parameter id="UPPER_BOUND" value="999999" units="mmol_per_gDW_per_hr"/>
				<parameter id="OBJECTIVE_COEFFICIENT" value="0"/>
			</listOfParameters>
		</kineticLaw>
	</reaction>
	<reaction id="RR00018" name="2-Nitropropane:oxygen 2-oxidoreductase" reversible="true">
		<notes>
			<html:p>GENE ASSOCIATION: </html:p>
		</notes>
		<listOfReactants>
			<speciesReference species="C0007" />
			<speciesReference species="C1412" stoichiometry="2" />
		</listOfReactants>
		<listOfProducts>
			<speciesReference species="C0065" stoichiometry="2" />
			<speciesReference species="C0073" stoichiometry="2" />
			<speciesReference species="C0171" stoichiometry="2" />
		</listOfProducts>
		<kineticLaw>
			<math xmlns="http://www.w3.org/1998/Math/MathML">
				<ci>FLUX_VALUE</ci>
			</math>
			<listOfParameters>
				<parameter id="LOWER_BOUND" value="-999999" units="mmol_per_gDW_per_hr"/>
				<parameter id="UPPER_BOUND" value="999999" units="mmol_per_gDW_per_hr"/>
				<parameter id="OBJECTIVE_COEFFICIENT" value="0"/>
			</listOfParameters>
		</kineticLaw>
	</reaction>
	<reaction id="RR01261" name="5,6-Dihydrouracil amidohydrolase" reversible="true">
		<notes>
			<html:p>GENE ASSOCIATION: </html:p>
		</notes>
		<listOfReactants>
			<speciesReference species="C0332" />
			<speciesReference species="C0001" />
		</listOfReactants>
		<listOfProducts>
			<speciesReference species="C0065" />
			<speciesReference species="C1700" />
		</listOfProducts>
		<kineticLaw>
			<math xmlns="http://www.w3.org/1998/Math/MathML">
				<ci>FLUX_VALUE</ci>
			</math>
			<listOfParameters>
				<parameter id="LOWER_BOUND" value="-999999" units="mmol_per_gDW_per_hr"/>
				<parameter id="UPPER_BOUND" value="999999" units="mmol_per_gDW_per_hr"/>
				<parameter id="OBJECTIVE_COEFFICIENT" value="0"/>
			</listOfParameters>
		</kineticLaw>
	</reaction>
	<reaction id="RR08678" name="NH3t" reversible="true">
		<notes>
			<html:p>GENE ASSOCIATION: </html:p>
		</notes>
		<listOfReactants>
			<speciesReference species="EC0957" />
		</listOfReactants>
		<listOfProducts>
			<speciesReference species="C0957" />
		</listOfProducts>
		<kineticLaw>
			<math xmlns="http://www.w3.org/1998/Math/MathML">
				<ci>FLUX_VALUE</ci>
			</math>
			<listOfParameters>
				<parameter id="LOWER_BOUND" value="-999999" units="mmol_per_gDW_per_hr"/>
				<parameter id="UPPER_BOUND" value="999999" units="mmol_per_gDW_per_hr"/>
				<parameter id="OBJECTIVE_COEFFICIENT" value="0"/>
			</listOfParameters>
		</kineticLaw>
	</reaction>
	<reaction id="RR00767" name="L-Valine:2-oxoglutarate aminotransferase" reversible="true">
		<notes>
			<html:p>GENE ASSOCIATION: </html:p>
		</notes>
		<listOfReactants>
			<speciesReference species="C0151" />
			<speciesReference species="C0024" />
		</listOfReactants>
		<listOfProducts>
			<speciesReference species="C0121" />
			<speciesReference species="C0023" />
		</listOfProducts>
		<kineticLaw>
			<math xmlns="http://www.w3.org/1998/Math/MathML">
				<ci>FLUX_VALUE</ci>
			</math>
			<listOfParameters>
				<parameter id="LOWER_BOUND" value="-999999" units="mmol_per_gDW_per_hr"/>
				<parameter id="UPPER_BOUND" value="999999" units="mmol_per_gDW_per_hr"/>
				<parameter id="OBJECTIVE_COEFFICIENT" value="0"/>
			</listOfParameters>
		</kineticLaw>
	</reaction>
	<reaction id="RR08730" name="FORt" reversible="true">
		<notes>
			<html:p>GENE ASSOCIATION: </html:p>
		</notes>
		<listOfReactants>
			<speciesReference species="EC0047" />
		</listOfReactants>
		<listOfProducts>
			<speciesReference species="C0047" />
		</listOfProducts>
		<kineticLaw>
			<math xmlns="http://www.w3.org/1998/Math/MathML">
				<ci>FLUX_VALUE</ci>
			</math>
			<listOfParameters>
				<parameter id="LOWER_BOUND" value="-999999" units="mmol_per_gDW_per_hr"/>
				<parameter id="UPPER_BOUND" value="999999" units="mmol_per_gDW_per_hr"/>
				<parameter id="OBJECTIVE_COEFFICIENT" value="0"/>
			</listOfParameters>
		</kineticLaw>
	</reaction>
	<reaction id="RR01018" name="Sedoheptulose-7-phosphate:D-glyceraldehyde-3-phosphateglyceronetransferase" reversible="true">
		<notes>
			<html:p>GENE ASSOCIATION: </html:p>
		</notes>
		<listOfReactants>
			<speciesReference species="C0100" />
			<speciesReference species="C0230" />
		</listOfReactants>
		<listOfProducts>
			<speciesReference species="C0228" />
			<speciesReference species="C0070" />
		</listOfProducts>
		<kineticLaw>
			<math xmlns="http://www.w3.org/1998/Math/MathML">
				<ci>FLUX_VALUE</ci>
			</math>
			<listOfParameters>
				<parameter id="LOWER_BOUND" value="-999999" units="mmol_per_gDW_per_hr"/>
				<parameter id="UPPER_BOUND" value="999999" units="mmol_per_gDW_per_hr"/>
				<parameter id="OBJECTIVE_COEFFICIENT" value="0"/>
			</listOfParameters>
		</kineticLaw>
	</reaction>
	<reaction id="RR01595" name="5-Dehydro-4-deoxy-D-glucarate tartronate-semialdehyde-lyase" reversible="true">
		<notes>
			<html:p>GENE ASSOCIATION: </html:p>
		</notes>
		<listOfReactants>
			<speciesReference species="C0506" />
		</listOfReactants>
		<listOfProducts>
			<speciesReference species="C0020" />
			<speciesReference species="C0830" />
		</listOfProducts>
		<kineticLaw>
			<math xmlns="http://www.w3.org/1998/Math/MathML">
				<ci>FLUX_VALUE</ci>
			</math>
			<listOfParameters>
				<parameter id="LOWER_BOUND" value="-999999" units="mmol_per_gDW_per_hr"/>
				<parameter id="UPPER_BOUND" value="999999" units="mmol_per_gDW_per_hr"/>
				<parameter id="OBJECTIVE_COEFFICIENT" value="0"/>
			</listOfParameters>
		</kineticLaw>
	</reaction>
	<reaction id="RR08885" name="D-alanine-D-alanine ligase" reversible="true">
		<notes>
			<html:p>GENE ASSOCIATION: </html:p>
		</notes>
		<listOfReactants>
			<speciesReference species="C0002" />
			<speciesReference species="C0115" stoichiometry="2" />
		</listOfReactants>
		<listOfProducts>
			<speciesReference species="C0009" />
			<speciesReference species="C0065" />
			<speciesReference species="C0008" />
			<speciesReference species="C0721" />
		</listOfProducts>
		<kineticLaw>
			<math xmlns="http://www.w3.org/1998/Math/MathML">
				<ci>FLUX_VALUE</ci>
			</math>
			<listOfParameters>
				<parameter id="LOWER_BOUND" value="-999999" units="mmol_per_gDW_per_hr"/>
				<parameter id="UPPER_BOUND" value="999999" units="mmol_per_gDW_per_hr"/>
				<parameter id="OBJECTIVE_COEFFICIENT" value="0"/>
			</listOfParameters>
		</kineticLaw>
	</reaction>
	<reaction id="RR01902" name="L-Glutamate-5-semialdehyde:NADP+ 5-oxidoreductase (phosphorylationg)" reversible="true">
		<notes>
			<html:p>GENE ASSOCIATION: </html:p>
		</notes>
		<listOfReactants>
			<speciesReference species="C0844" />
			<speciesReference species="C0009" />
			<speciesReference species="C0006" />
		</listOfReactants>
		<listOfProducts>
			<speciesReference species="C0065" />
			<speciesReference species="C0005" />
			<speciesReference species="C2066" />
		</listOfProducts>
		<kineticLaw>
			<math xmlns="http://www.w3.org/1998/Math/MathML">
				<ci>FLUX_VALUE</ci>
			</math>
			<listOfParameters>
				<parameter id="LOWER_BOUND" value="-999999" units="mmol_per_gDW_per_hr"/>
				<parameter id="UPPER_BOUND" value="999999" units="mmol_per_gDW_per_hr"/>
				<parameter id="OBJECTIVE_COEFFICIENT" value="0"/>
			</listOfParameters>
		</kineticLaw>
	</reaction>
	<reaction id="RR10073" name="nickel transport in/out via permease (no H+)" reversible="true">
		<notes>
			<html:p>GENE ASSOCIATION: </html:p>
		</notes>
		<listOfReactants>
			<speciesReference species="C0236" />
		</listOfReactants>
		<listOfProducts>
			<speciesReference species="EC0236" />
		</listOfProducts>
		<kineticLaw>
			<math xmlns="http://www.w3.org/1998/Math/MathML">
				<ci>FLUX_VALUE</ci>
			</math>
			<listOfParameters>
				<parameter id="LOWER_BOUND" value="-999999" units="mmol_per_gDW_per_hr"/>
				<parameter id="UPPER_BOUND" value="999999" units="mmol_per_gDW_per_hr"/>
				<parameter id="OBJECTIVE_COEFFICIENT" value="0"/>
			</listOfParameters>
		</kineticLaw>
	</reaction>
	<reaction id="RR04316" name="MCOATA" reversible="true">
		<notes>
			<html:p>GENE ASSOCIATION: </html:p>
		</notes>
		<listOfReactants>
			<speciesReference species="C9262" />
			<speciesReference species="C0068" />
		</listOfReactants>
		<listOfProducts>
			<speciesReference species="C0010" />
			<speciesReference species="C9297" />
		</listOfProducts>
		<kineticLaw>
			<math xmlns="http://www.w3.org/1998/Math/MathML">
				<ci>FLUX_VALUE</ci>
			</math>
			<listOfParameters>
				<parameter id="LOWER_BOUND" value="-999999" units="mmol_per_gDW_per_hr"/>
				<parameter id="UPPER_BOUND" value="999999" units="mmol_per_gDW_per_hr"/>
				<parameter id="OBJECTIVE_COEFFICIENT" value="0"/>
			</listOfParameters>
		</kineticLaw>
	</reaction>
	<reaction id="RR03544" name="Acetaldehyde:NAD+ oxidoreductase (CoA-acetylating)" reversible="true">
		<notes>
			<html:p>GENE ASSOCIATION: </html:p>
		</notes>
		<listOfReactants>
			<speciesReference species="C0003" />
			<speciesReference species="C0069" />
			<speciesReference species="C0010" />
		</listOfReactants>
		<listOfProducts>
			<speciesReference species="C0022" />
			<speciesReference species="C0065" />
			<speciesReference species="C0004" />
		</listOfProducts>
		<kineticLaw>
			<math xmlns="http://www.w3.org/1998/Math/MathML">
				<ci>FLUX_VALUE</ci>
			</math>
			<listOfParameters>
				<parameter id="LOWER_BOUND" value="-999999" units="mmol_per_gDW_per_hr"/>
				<parameter id="UPPER_BOUND" value="999999" units="mmol_per_gDW_per_hr"/>
				<parameter id="OBJECTIVE_COEFFICIENT" value="0"/>
			</listOfParameters>
		</kineticLaw>
	</reaction>
	<reaction id="RR00424" name="ITP:oxaloacetate carboxy-lyase (transphosphorylating)" reversible="true">
		<notes>
			<html:p>GENE ASSOCIATION: </html:p>
		</notes>
		<listOfReactants>
			<speciesReference species="C0066" />
			<speciesReference species="C0032" />
		</listOfReactants>
		<listOfProducts>
			<speciesReference species="C0088" />
			<speciesReference species="C0059" />
			<speciesReference species="C0011" />
		</listOfProducts>
		<kineticLaw>
			<math xmlns="http://www.w3.org/1998/Math/MathML">
				<ci>FLUX_VALUE</ci>
			</math>
			<listOfParameters>
				<parameter id="LOWER_BOUND" value="-999999" units="mmol_per_gDW_per_hr"/>
				<parameter id="UPPER_BOUND" value="999999" units="mmol_per_gDW_per_hr"/>
				<parameter id="OBJECTIVE_COEFFICIENT" value="0"/>
			</listOfParameters>
		</kineticLaw>
	</reaction>
	<reaction id="RR09910" name="probable AGCS sodium/alanine/glycine symporter" reversible="true">
		<notes>
			<html:p>GENE ASSOCIATION: </html:p>
		</notes>
		<listOfReactants>
			<speciesReference species="EC0035" />
			<speciesReference species="EC0954" />
		</listOfReactants>
		<listOfProducts>
			<speciesReference species="C0954" />
			<speciesReference species="C0035" />
		</listOfProducts>
		<kineticLaw>
			<math xmlns="http://www.w3.org/1998/Math/MathML">
				<ci>FLUX_VALUE</ci>
			</math>
			<listOfParameters>
				<parameter id="LOWER_BOUND" value="-999999" units="mmol_per_gDW_per_hr"/>
				<parameter id="UPPER_BOUND" value="999999" units="mmol_per_gDW_per_hr"/>
				<parameter id="OBJECTIVE_COEFFICIENT" value="0"/>
			</listOfParameters>
		</kineticLaw>
	</reaction>
	<reaction id="RR00744" name="myo-Inositol:NAD+ 2-oxidoreductase" reversible="true">
		<notes>
			<html:p>GENE ASSOCIATION: </html:p>
		</notes>
		<listOfReactants>
			<speciesReference species="C0003" />
			<speciesReference species="C0119" />
		</listOfReactants>
		<listOfProducts>
			<speciesReference species="C0514" />
			<speciesReference species="C0004" />
		</listOfProducts>
		<kineticLaw>
			<math xmlns="http://www.w3.org/1998/Math/MathML">
				<ci>FLUX_VALUE</ci>
			</math>
			<listOfParameters>
				<parameter id="LOWER_BOUND" value="-999999" units="mmol_per_gDW_per_hr"/>
				<parameter id="UPPER_BOUND" value="999999" units="mmol_per_gDW_per_hr"/>
				<parameter id="OBJECTIVE_COEFFICIENT" value="0"/>
			</listOfParameters>
		</kineticLaw>
	</reaction>
	<reaction id="RR00109" name="ATP:nucleoside-diphosphate phosphatransferase" reversible="true">
		<notes>
			<html:p>GENE ASSOCIATION: </html:p>
		</notes>
		<listOfReactants>
			<speciesReference species="C0014" />
			<speciesReference species="C0002" />
		</listOfReactants>
		<listOfProducts>
			<speciesReference species="C0060" />
			<speciesReference species="C0008" />
		</listOfProducts>
		<kineticLaw>
			<math xmlns="http://www.w3.org/1998/Math/MathML">
				<ci>FLUX_VALUE</ci>
			</math>
			<listOfParameters>
				<parameter id="LOWER_BOUND" value="-999999" units="mmol_per_gDW_per_hr"/>
				<parameter id="UPPER_BOUND" value="999999" units="mmol_per_gDW_per_hr"/>
				<parameter id="OBJECTIVE_COEFFICIENT" value="0"/>
			</listOfParameters>
		</kineticLaw>
	</reaction>
	<reaction id="RR08739" name="glycerol transport via channel" reversible="true">
		<notes>
			<html:p>GENE ASSOCIATION: </html:p>
		</notes>
		<listOfReactants>
			<speciesReference species="C0098" />
		</listOfReactants>
		<listOfProducts>
			<speciesReference species="EC0098" />
		</listOfProducts>
		<kineticLaw>
			<math xmlns="http://www.w3.org/1998/Math/MathML">
				<ci>FLUX_VALUE</ci>
			</math>
			<listOfParameters>
				<parameter id="LOWER_BOUND" value="-999999" units="mmol_per_gDW_per_hr"/>
				<parameter id="UPPER_BOUND" value="999999" units="mmol_per_gDW_per_hr"/>
				<parameter id="OBJECTIVE_COEFFICIENT" value="0"/>
			</listOfParameters>
		</kineticLaw>
	</reaction>
	<reaction id="RR01610" name="2,4,6/3,5-Pentahydroxycyclohexanone hydro-lyase" reversible="true">
		<notes>
			<html:p>GENE ASSOCIATION: </html:p>
		</notes>
		<listOfReactants>
			<speciesReference species="C0514" />
		</listOfReactants>
		<listOfProducts>
			<speciesReference species="C2602" />
			<speciesReference species="C0001" />
		</listOfProducts>
		<kineticLaw>
			<math xmlns="http://www.w3.org/1998/Math/MathML">
				<ci>FLUX_VALUE</ci>
			</math>
			<listOfParameters>
				<parameter id="LOWER_BOUND" value="-999999" units="mmol_per_gDW_per_hr"/>
				<parameter id="UPPER_BOUND" value="999999" units="mmol_per_gDW_per_hr"/>
				<parameter id="OBJECTIVE_COEFFICIENT" value="0"/>
			</listOfParameters>
		</kineticLaw>
	</reaction>
	<reaction id="RR01408" name="(R)-Pantoate:NADP+ 2-oxidoreductase" reversible="true">
		<notes>
			<html:p>GENE ASSOCIATION: </html:p>
		</notes>
		<listOfReactants>
			<speciesReference species="C0404" />
			<speciesReference species="C0006" />
		</listOfReactants>
		<listOfProducts>
			<speciesReference species="C0702" />
			<speciesReference species="C0065" />
			<speciesReference species="C0005" />
		</listOfProducts>
		<kineticLaw>
			<math xmlns="http://www.w3.org/1998/Math/MathML">
				<ci>FLUX_VALUE</ci>
			</math>
			<listOfParameters>
				<parameter id="LOWER_BOUND" value="-999999" units="mmol_per_gDW_per_hr"/>
				<parameter id="UPPER_BOUND" value="999999" units="mmol_per_gDW_per_hr"/>
				<parameter id="OBJECTIVE_COEFFICIENT" value="0"/>
			</listOfParameters>
		</kineticLaw>
	</reaction>
	<reaction id="RR00779" name="GMP:pyrophosphate phosphoribosyltransferase" reversible="true">
		<notes>
			<html:p>GENE ASSOCIATION: </html:p>
		</notes>
		<listOfReactants>
			<speciesReference species="C0012" />
			<speciesReference species="C0123" />
		</listOfReactants>
		<listOfProducts>
			<speciesReference species="C0199" />
			<speciesReference species="C0101" />
		</listOfProducts>
		<kineticLaw>
			<math xmlns="http://www.w3.org/1998/Math/MathML">
				<ci>FLUX_VALUE</ci>
			</math>
			<listOfParameters>
				<parameter id="LOWER_BOUND" value="-999999" units="mmol_per_gDW_per_hr"/>
				<parameter id="UPPER_BOUND" value="999999" units="mmol_per_gDW_per_hr"/>
				<parameter id="OBJECTIVE_COEFFICIENT" value="0"/>
			</listOfParameters>
		</kineticLaw>
	</reaction>
	<reaction id="RR00529" name="Hydrogen-sulfide:NADP+ oxidoreductase" reversible="true">
		<notes>
			<html:p>GENE ASSOCIATION: </html:p>
		</notes>
		<listOfReactants>
			<speciesReference species="C0231" />
			<speciesReference species="C0006" stoichiometry="3" />
			<speciesReference species="C0001" stoichiometry="3" />
		</listOfReactants>
		<listOfProducts>
			<speciesReference species="C0079" />
			<speciesReference species="C0065" stoichiometry="5" />
			<speciesReference species="C0005" stoichiometry="3" />
		</listOfProducts>
		<kineticLaw>
			<math xmlns="http://www.w3.org/1998/Math/MathML">
				<ci>FLUX_VALUE</ci>
			</math>
			<listOfParameters>
				<parameter id="LOWER_BOUND" value="-999999" units="mmol_per_gDW_per_hr"/>
				<parameter id="UPPER_BOUND" value="999999" units="mmol_per_gDW_per_hr"/>
				<parameter id="OBJECTIVE_COEFFICIENT" value="0"/>
			</listOfParameters>
		</kineticLaw>
	</reaction>
	<reaction id="RR03588" name="IMP:pyrophosphate phosphoribosyltransferase" reversible="true">
		<notes>
			<html:p>GENE ASSOCIATION: </html:p>
		</notes>
		<listOfReactants>
			<speciesReference species="C0012" />
			<speciesReference species="C0112" />
		</listOfReactants>
		<listOfProducts>
			<speciesReference species="C0218" />
			<speciesReference species="C0101" />
		</listOfProducts>
		<kineticLaw>
			<math xmlns="http://www.w3.org/1998/Math/MathML">
				<ci>FLUX_VALUE</ci>
			</math>
			<listOfParameters>
				<parameter id="LOWER_BOUND" value="-999999" units="mmol_per_gDW_per_hr"/>
				<parameter id="UPPER_BOUND" value="999999" units="mmol_per_gDW_per_hr"/>
				<parameter id="OBJECTIVE_COEFFICIENT" value="0"/>
			</listOfParameters>
		</kineticLaw>
	</reaction>
	<reaction id="RR03822" name="L-Aspartate-4-semialdehyde:NADP+ oxidoreductase (phosphorylating)" reversible="true">
		<notes>
			<html:p>GENE ASSOCIATION: </html:p>
		</notes>
		<listOfReactants>
			<speciesReference species="C0341" />
			<speciesReference species="C0009" />
			<speciesReference species="C0006" />
		</listOfReactants>
		<listOfProducts>
			<speciesReference species="C0065" />
			<speciesReference species="C0005" />
			<speciesReference species="C1950" />
		</listOfProducts>
		<kineticLaw>
			<math xmlns="http://www.w3.org/1998/Math/MathML">
				<ci>FLUX_VALUE</ci>
			</math>
			<listOfParameters>
				<parameter id="LOWER_BOUND" value="-999999" units="mmol_per_gDW_per_hr"/>
				<parameter id="UPPER_BOUND" value="999999" units="mmol_per_gDW_per_hr"/>
				<parameter id="OBJECTIVE_COEFFICIENT" value="0"/>
			</listOfParameters>
		</kineticLaw>
	</reaction>
	<reaction id="RR03683" name="beta-D-Glucose:NAD+ 1-oxoreductase" reversible="true">
		<notes>
			<html:p>GENE ASSOCIATION: </html:p>
		</notes>
		<listOfReactants>
			<speciesReference species="C0003" />
			<speciesReference species="C0183" />
		</listOfReactants>
		<listOfProducts>
			<speciesReference species="C0065" />
			<speciesReference species="C0164" />
			<speciesReference species="C0004" />
		</listOfProducts>
		<kineticLaw>
			<math xmlns="http://www.w3.org/1998/Math/MathML">
				<ci>FLUX_VALUE</ci>
			</math>
			<listOfParameters>
				<parameter id="LOWER_BOUND" value="-999999" units="mmol_per_gDW_per_hr"/>
				<parameter id="UPPER_BOUND" value="999999" units="mmol_per_gDW_per_hr"/>
				<parameter id="OBJECTIVE_COEFFICIENT" value="0"/>
			</listOfParameters>
		</kineticLaw>
	</reaction>
	<reaction id="RR03584" name="IMP 1,2-hydrolase (decyclizing)" reversible="true">
		<notes>
			<html:p>GENE ASSOCIATION: </html:p>
		</notes>
		<listOfReactants>
			<speciesReference species="C0112" />
			<speciesReference species="C0001" />
		</listOfReactants>
		<listOfProducts>
			<speciesReference species="C2849" />
		</listOfProducts>
		<kineticLaw>
			<math xmlns="http://www.w3.org/1998/Math/MathML">
				<ci>FLUX_VALUE</ci>
			</math>
			<listOfParameters>
				<parameter id="LOWER_BOUND" value="-999999" units="mmol_per_gDW_per_hr"/>
				<parameter id="UPPER_BOUND" value="999999" units="mmol_per_gDW_per_hr"/>
				<parameter id="OBJECTIVE_COEFFICIENT" value="0"/>
			</listOfParameters>
		</kineticLaw>
	</reaction>
	<reaction id="RR10616" name="Succinamic acid amidohydrolase" reversible="true">
		<notes>
			<html:p>GENE ASSOCIATION: </html:p>
		</notes>
		<listOfReactants>
			<speciesReference species="C9790" />
			<speciesReference species="C0001" />
		</listOfReactants>
		<listOfProducts>
			<speciesReference species="C0036" />
			<speciesReference species="C0013" />
		</listOfProducts>
		<kineticLaw>
			<math xmlns="http://www.w3.org/1998/Math/MathML">
				<ci>FLUX_VALUE</ci>
			</math>
			<listOfParameters>
				<parameter id="LOWER_BOUND" value="-999999" units="mmol_per_gDW_per_hr"/>
				<parameter id="UPPER_BOUND" value="999999" units="mmol_per_gDW_per_hr"/>
				<parameter id="OBJECTIVE_COEFFICIENT" value="0"/>
			</listOfParameters>
		</kineticLaw>
	</reaction>
	<reaction id="RR03894" name="ATP:pantetheine-4'-phosphate adenylyltransferase" reversible="true">
		<notes>
			<html:p>GENE ASSOCIATION: </html:p>
		</notes>
		<listOfReactants>
			<speciesReference species="C0002" />
			<speciesReference species="C0065" />
			<speciesReference species="C0822" />
		</listOfReactants>
		<listOfProducts>
			<speciesReference species="C0647" />
			<speciesReference species="C0012" />
		</listOfProducts>
		<kineticLaw>
			<math xmlns="http://www.w3.org/1998/Math/MathML">
				<ci>FLUX_VALUE</ci>
			</math>
			<listOfParameters>
				<parameter id="LOWER_BOUND" value="-999999" units="mmol_per_gDW_per_hr"/>
				<parameter id="UPPER_BOUND" value="999999" units="mmol_per_gDW_per_hr"/>
				<parameter id="OBJECTIVE_COEFFICIENT" value="0"/>
			</listOfParameters>
		</kineticLaw>
	</reaction>
	<reaction id="RR03001" name="2-dehydro-3-deoxy-D-gluconate-6-phosphateD-glyceraldehyde-3-phosphate-lyase" reversible="true">
		<notes>
			<html:p>GENE ASSOCIATION: </html:p>
		</notes>
		<listOfReactants>
			<speciesReference species="C2682" />
		</listOfReactants>
		<listOfProducts>
			<speciesReference species="C0100" />
			<speciesReference species="C0020" />
		</listOfProducts>
		<kineticLaw>
			<math xmlns="http://www.w3.org/1998/Math/MathML">
				<ci>FLUX_VALUE</ci>
			</math>
			<listOfParameters>
				<parameter id="LOWER_BOUND" value="-999999" units="mmol_per_gDW_per_hr"/>
				<parameter id="UPPER_BOUND" value="999999" units="mmol_per_gDW_per_hr"/>
				<parameter id="OBJECTIVE_COEFFICIENT" value="0"/>
			</listOfParameters>
		</kineticLaw>
	</reaction>
	<reaction id="RR00511" name="D-Glucose-6-phosphate:NADP+ 1-oxoreductase" reversible="true">
		<notes>
			<html:p>GENE ASSOCIATION: </html:p>
		</notes>
		<listOfReactants>
			<speciesReference species="C0077" />
			<speciesReference species="C0006" />
		</listOfReactants>
		<listOfProducts>
			<speciesReference species="C0065" />
			<speciesReference species="C0005" />
			<speciesReference species="C0895" />
		</listOfProducts>
		<kineticLaw>
			<math xmlns="http://www.w3.org/1998/Math/MathML">
				<ci>FLUX_VALUE</ci>
			</math>
			<listOfParameters>
				<parameter id="LOWER_BOUND" value="-999999" units="mmol_per_gDW_per_hr"/>
				<parameter id="UPPER_BOUND" value="999999" units="mmol_per_gDW_per_hr"/>
				<parameter id="OBJECTIVE_COEFFICIENT" value="0"/>
			</listOfParameters>
		</kineticLaw>
	</reaction>
	<reaction id="RR00987" name="L-Homoserine:NAD+ oxidoreductase" reversible="true">
		<notes>
			<html:p>GENE ASSOCIATION: </html:p>
		</notes>
		<listOfReactants>
			<speciesReference species="C0003" />
			<speciesReference species="C0219" />
		</listOfReactants>
		<listOfProducts>
			<speciesReference species="C0341" />
			<speciesReference species="C0065" />
			<speciesReference species="C0004" />
		</listOfProducts>
		<kineticLaw>
			<math xmlns="http://www.w3.org/1998/Math/MathML">
				<ci>FLUX_VALUE</ci>
			</math>
			<listOfParameters>
				<parameter id="LOWER_BOUND" value="-999999" units="mmol_per_gDW_per_hr"/>
				<parameter id="UPPER_BOUND" value="999999" units="mmol_per_gDW_per_hr"/>
				<parameter id="OBJECTIVE_COEFFICIENT" value="0"/>
			</listOfParameters>
		</kineticLaw>
	</reaction>
	<reaction id="RR00695" name="N-(5-Phospho-D-ribosyl)anthranilate:pyrophosphatephosphoribosyl-transferase" reversible="true">
		<notes>
			<html:p>GENE ASSOCIATION: </html:p>
		</notes>
		<listOfReactants>
			<speciesReference species="C0012" />
			<speciesReference species="C2612" />
		</listOfReactants>
		<listOfProducts>
			<speciesReference species="C0091" />
			<speciesReference species="C0101" />
		</listOfProducts>
		<kineticLaw>
			<math xmlns="http://www.w3.org/1998/Math/MathML">
				<ci>FLUX_VALUE</ci>
			</math>
			<listOfParameters>
				<parameter id="LOWER_BOUND" value="-999999" units="mmol_per_gDW_per_hr"/>
				<parameter id="UPPER_BOUND" value="999999" units="mmol_per_gDW_per_hr"/>
				<parameter id="OBJECTIVE_COEFFICIENT" value="0"/>
			</listOfParameters>
		</kineticLaw>
	</reaction>
	<reaction id="RR08624" name="D-glucarate transport via proton symport, reversible" reversible="true">
		<notes>
			<html:p>GENE ASSOCIATION: </html:p>
		</notes>
		<listOfReactants>
			<speciesReference species="EC0599" />
			<speciesReference species="EC0065" />
		</listOfReactants>
		<listOfProducts>
			<speciesReference species="C0599" />
			<speciesReference species="C0065" />
		</listOfProducts>
		<kineticLaw>
			<math xmlns="http://www.w3.org/1998/Math/MathML">
				<ci>FLUX_VALUE</ci>
			</math>
			<listOfParameters>
				<parameter id="LOWER_BOUND" value="-999999" units="mmol_per_gDW_per_hr"/>
				<parameter id="UPPER_BOUND" value="999999" units="mmol_per_gDW_per_hr"/>
				<parameter id="OBJECTIVE_COEFFICIENT" value="0"/>
			</listOfParameters>
		</kineticLaw>
	</reaction>
	<reaction id="RR03741" name="alpha-D-Glucose 1-epimerase" reversible="true">
		<notes>
			<html:p>GENE ASSOCIATION: </html:p>
		</notes>
		<listOfReactants>
			<speciesReference species="C0222" />
		</listOfReactants>
		<listOfProducts>
			<speciesReference species="C0183" />
		</listOfProducts>
		<kineticLaw>
			<math xmlns="http://www.w3.org/1998/Math/MathML">
				<ci>FLUX_VALUE</ci>
			</math>
			<listOfParameters>
				<parameter id="LOWER_BOUND" value="-999999" units="mmol_per_gDW_per_hr"/>
				<parameter id="UPPER_BOUND" value="999999" units="mmol_per_gDW_per_hr"/>
				<parameter id="OBJECTIVE_COEFFICIENT" value="0"/>
			</listOfParameters>
		</kineticLaw>
	</reaction>
	<reaction id="RR00397" name="L-Phenylalanine:2-oxoglutarate aminotransferase" reversible="true">
		<notes>
			<html:p>GENE ASSOCIATION: </html:p>
		</notes>
		<listOfReactants>
			<speciesReference species="C0064" />
			<speciesReference species="C0024" />
		</listOfReactants>
		<listOfProducts>
			<speciesReference species="C0139" />
			<speciesReference species="C0023" />
		</listOfProducts>
		<kineticLaw>
			<math xmlns="http://www.w3.org/1998/Math/MathML">
				<ci>FLUX_VALUE</ci>
			</math>
			<listOfParameters>
				<parameter id="LOWER_BOUND" value="-999999" units="mmol_per_gDW_per_hr"/>
				<parameter id="UPPER_BOUND" value="999999" units="mmol_per_gDW_per_hr"/>
				<parameter id="OBJECTIVE_COEFFICIENT" value="0"/>
			</listOfParameters>
		</kineticLaw>
	</reaction>
	<reaction id="RR01150" name="ATP:nucleoside-diphosphate phosphatransferase" reversible="true">
		<notes>
			<html:p>GENE ASSOCIATION: </html:p>
		</notes>
		<listOfReactants>
			<speciesReference species="C0002" />
			<speciesReference species="C0291" />
		</listOfReactants>
		<listOfProducts>
			<speciesReference species="C0352" />
			<speciesReference species="C0008" />
		</listOfProducts>
		<kineticLaw>
			<math xmlns="http://www.w3.org/1998/Math/MathML">
				<ci>FLUX_VALUE</ci>
			</math>
			<listOfParameters>
				<parameter id="LOWER_BOUND" value="-999999" units="mmol_per_gDW_per_hr"/>
				<parameter id="UPPER_BOUND" value="999999" units="mmol_per_gDW_per_hr"/>
				<parameter id="OBJECTIVE_COEFFICIENT" value="0"/>
			</listOfParameters>
		</kineticLaw>
	</reaction>
	<reaction id="RR00948" name="Chorismate hydroxymutase" reversible="true">
		<notes>
			<html:p>GENE ASSOCIATION: </html:p>
		</notes>
		<listOfReactants>
			<speciesReference species="C0208" />
		</listOfReactants>
		<listOfProducts>
			<speciesReference species="C0650" />
		</listOfProducts>
		<kineticLaw>
			<math xmlns="http://www.w3.org/1998/Math/MathML">
				<ci>FLUX_VALUE</ci>
			</math>
			<listOfParameters>
				<parameter id="LOWER_BOUND" value="-999999" units="mmol_per_gDW_per_hr"/>
				<parameter id="UPPER_BOUND" value="999999" units="mmol_per_gDW_per_hr"/>
				<parameter id="OBJECTIVE_COEFFICIENT" value="0"/>
			</listOfParameters>
		</kineticLaw>
	</reaction>
	<reaction id="RR10469" name="pyruvate:2-oxobutanoate acetaldehydetransferase (decarboxylating)" reversible="true">
		<notes>
			<html:p>GENE ASSOCIATION: </html:p>
		</notes>
		<listOfReactants>
			<speciesReference species="C0020" />
			<speciesReference species="C0092" />
		</listOfReactants>
		<listOfProducts>
			<speciesReference species="C0011" />
			<speciesReference species="C3501" />
		</listOfProducts>
		<kineticLaw>
			<math xmlns="http://www.w3.org/1998/Math/MathML">
				<ci>FLUX_VALUE</ci>
			</math>
			<listOfParameters>
				<parameter id="LOWER_BOUND" value="-999999" units="mmol_per_gDW_per_hr"/>
				<parameter id="UPPER_BOUND" value="999999" units="mmol_per_gDW_per_hr"/>
				<parameter id="OBJECTIVE_COEFFICIENT" value="0"/>
			</listOfParameters>
		</kineticLaw>
	</reaction>
	<reaction id="RR01909" name="beta-D-Glucose 6-phosphate ketol-isomerase" reversible="true">
		<notes>
			<html:p>GENE ASSOCIATION: </html:p>
		</notes>
		<listOfReactants>
			<speciesReference species="C0849" />
		</listOfReactants>
		<listOfProducts>
			<speciesReference species="C0070" />
		</listOfProducts>
		<kineticLaw>
			<math xmlns="http://www.w3.org/1998/Math/MathML">
				<ci>FLUX_VALUE</ci>
			</math>
			<listOfParameters>
				<parameter id="LOWER_BOUND" value="-999999" units="mmol_per_gDW_per_hr"/>
				<parameter id="UPPER_BOUND" value="999999" units="mmol_per_gDW_per_hr"/>
				<parameter id="OBJECTIVE_COEFFICIENT" value="0"/>
			</listOfParameters>
		</kineticLaw>
	</reaction>
	<reaction id="RR08942" name="Phosphatidylglycerol synthase (Ecoli)" reversible="true">
		<notes>
			<html:p>GENE ASSOCIATION: </html:p>
		</notes>
		<listOfReactants>
			<speciesReference species="C9267" />
			<speciesReference species="C0078" stoichiometry="50" />
		</listOfReactants>
		<listOfProducts>
			<speciesReference species="C9312" />
			<speciesReference species="C0065" stoichiometry="50" />
			<speciesReference species="C0046" stoichiometry="50" />
		</listOfProducts>
		<kineticLaw>
			<math xmlns="http://www.w3.org/1998/Math/MathML">
				<ci>FLUX_VALUE</ci>
			</math>
			<listOfParameters>
				<parameter id="LOWER_BOUND" value="-999999" units="mmol_per_gDW_per_hr"/>
				<parameter id="UPPER_BOUND" value="999999" units="mmol_per_gDW_per_hr"/>
				<parameter id="OBJECTIVE_COEFFICIENT" value="0"/>
			</listOfParameters>
		</kineticLaw>
	</reaction>
	<reaction id="RR03542" name="(S)-2-Acetolactate pyruvate-lyase (carboxylating)" reversible="true">
		<notes>
			<html:p>GENE ASSOCIATION: </html:p>
		</notes>
		<listOfReactants>
			<speciesReference species="C3504" />
			<speciesReference species="C0011" />
		</listOfReactants>
		<listOfProducts>
			<speciesReference species="C0020" stoichiometry="2" />
			<speciesReference species="C0065" />
		</listOfProducts>
		<kineticLaw>
			<math xmlns="http://www.w3.org/1998/Math/MathML">
				<ci>FLUX_VALUE</ci>
			</math>
			<listOfParameters>
				<parameter id="LOWER_BOUND" value="-999999" units="mmol_per_gDW_per_hr"/>
				<parameter id="UPPER_BOUND" value="999999" units="mmol_per_gDW_per_hr"/>
				<parameter id="OBJECTIVE_COEFFICIENT" value="0"/>
			</listOfParameters>
		</kineticLaw>
	</reaction>
	<reaction id="RR00689" name="Sedoheptulose-7-phosphate:D-glyceraldehyde-3-phosphateglycolaldehyde transferase" reversible="true">
		<notes>
			<html:p>GENE ASSOCIATION: </html:p>
		</notes>
		<listOfReactants>
			<speciesReference species="C0100" />
			<speciesReference species="C0070" />
		</listOfReactants>
		<listOfProducts>
			<speciesReference species="C0228" />
			<speciesReference species="C0190" />
		</listOfProducts>
		<kineticLaw>
			<math xmlns="http://www.w3.org/1998/Math/MathML">
				<ci>FLUX_VALUE</ci>
			</math>
			<listOfParameters>
				<parameter id="LOWER_BOUND" value="-999999" units="mmol_per_gDW_per_hr"/>
				<parameter id="UPPER_BOUND" value="999999" units="mmol_per_gDW_per_hr"/>
				<parameter id="OBJECTIVE_COEFFICIENT" value="0"/>
			</listOfParameters>
		</kineticLaw>
	</reaction>
	<reaction id="RR01145" name="2'-Deoxyadenosine 5'-monophosphate phosphohydrolase" reversible="true">
		<notes>
			<html:p>GENE ASSOCIATION: </html:p>
		</notes>
		<listOfReactants>
			<speciesReference species="C0288" />
			<speciesReference species="C0001" />
		</listOfReactants>
		<listOfProducts>
			<speciesReference species="C0009" />
			<speciesReference species="C0433" />
		</listOfProducts>
		<kineticLaw>
			<math xmlns="http://www.w3.org/1998/Math/MathML">
				<ci>FLUX_VALUE</ci>
			</math>
			<listOfParameters>
				<parameter id="LOWER_BOUND" value="-999999" units="mmol_per_gDW_per_hr"/>
				<parameter id="UPPER_BOUND" value="999999" units="mmol_per_gDW_per_hr"/>
				<parameter id="OBJECTIVE_COEFFICIENT" value="0"/>
			</listOfParameters>
		</kineticLaw>
	</reaction>
	<reaction id="RR03016" name="Undecaprenyl-diphosphate phosphohydrolase" reversible="true">
		<notes>
			<html:p>GENE ASSOCIATION: </html:p>
		</notes>
		<listOfReactants>
			<speciesReference species="C2202" />
			<speciesReference species="C0001" />
		</listOfReactants>
		<listOfProducts>
			<speciesReference species="C0009" />
			<speciesReference species="C0065" />
			<speciesReference species="C0280" />
		</listOfProducts>
		<kineticLaw>
			<math xmlns="http://www.w3.org/1998/Math/MathML">
				<ci>FLUX_VALUE</ci>
			</math>
			<listOfParameters>
				<parameter id="LOWER_BOUND" value="-999999" units="mmol_per_gDW_per_hr"/>
				<parameter id="UPPER_BOUND" value="999999" units="mmol_per_gDW_per_hr"/>
				<parameter id="OBJECTIVE_COEFFICIENT" value="0"/>
			</listOfParameters>
		</kineticLaw>
	</reaction>
	<reaction id="RR10532" name="cardiolipin synthase (n-C18:1)" reversible="true">
		<notes>
			<html:p>GENE ASSOCIATION: </html:p>
		</notes>
		<listOfReactants>
			<speciesReference species="C9725" stoichiometry="2" />
		</listOfReactants>
		<listOfProducts>
			<speciesReference species="C9726" />
			<speciesReference species="C0098" />
		</listOfProducts>
		<kineticLaw>
			<math xmlns="http://www.w3.org/1998/Math/MathML">
				<ci>FLUX_VALUE</ci>
			</math>
			<listOfParameters>
				<parameter id="LOWER_BOUND" value="-999999" units="mmol_per_gDW_per_hr"/>
				<parameter id="UPPER_BOUND" value="999999" units="mmol_per_gDW_per_hr"/>
				<parameter id="OBJECTIVE_COEFFICIENT" value="0"/>
			</listOfParameters>
		</kineticLaw>
	</reaction>
	<reaction id="RR00432" name="L-Tyrosine:2-oxoglutarate aminotransferase" reversible="true">
		<notes>
			<html:p>GENE ASSOCIATION: </html:p>
		</notes>
		<listOfReactants>
			<speciesReference species="C0067" />
			<speciesReference species="C0024" />
		</listOfReactants>
		<listOfProducts>
			<speciesReference species="C0854" />
			<speciesReference species="C0023" />
		</listOfProducts>
		<kineticLaw>
			<math xmlns="http://www.w3.org/1998/Math/MathML">
				<ci>FLUX_VALUE</ci>
			</math>
			<listOfParameters>
				<parameter id="LOWER_BOUND" value="-999999" units="mmol_per_gDW_per_hr"/>
				<parameter id="UPPER_BOUND" value="999999" units="mmol_per_gDW_per_hr"/>
				<parameter id="OBJECTIVE_COEFFICIENT" value="0"/>
			</listOfParameters>
		</kineticLaw>
	</reaction>
	<reaction id="RR02406" name="10-Formyltetrahydrofolate:5'-phosphoribosylglycinamideformyltransferase" reversible="true">
		<notes>
			<html:p>GENE ASSOCIATION: </html:p>
		</notes>
		<listOfReactants>
			<speciesReference species="C0193" />
			<speciesReference species="C2358" />
		</listOfReactants>
		<listOfProducts>
			<speciesReference species="C0065" />
			<speciesReference species="C0085" />
			<speciesReference species="C2646" />
		</listOfProducts>
		<kineticLaw>
			<math xmlns="http://www.w3.org/1998/Math/MathML">
				<ci>FLUX_VALUE</ci>
			</math>
			<listOfParameters>
				<parameter id="LOWER_BOUND" value="-999999" units="mmol_per_gDW_per_hr"/>
				<parameter id="UPPER_BOUND" value="999999" units="mmol_per_gDW_per_hr"/>
				<parameter id="OBJECTIVE_COEFFICIENT" value="0"/>
			</listOfParameters>
		</kineticLaw>
	</reaction>
	<reaction id="RR01300" name="Indole hydro-lyase (adding indoleglycerol-phosphate)" reversible="true">
		<notes>
			<html:p>GENE ASSOCIATION: </html:p>
		</notes>
		<listOfReactants>
			<speciesReference species="C0355" />
			<speciesReference species="C0100" />
		</listOfReactants>
		<listOfProducts>
			<speciesReference species="C2184" />
		</listOfProducts>
		<kineticLaw>
			<math xmlns="http://www.w3.org/1998/Math/MathML">
				<ci>FLUX_VALUE</ci>
			</math>
			<listOfParameters>
				<parameter id="LOWER_BOUND" value="-999999" units="mmol_per_gDW_per_hr"/>
				<parameter id="UPPER_BOUND" value="999999" units="mmol_per_gDW_per_hr"/>
				<parameter id="OBJECTIVE_COEFFICIENT" value="0"/>
			</listOfParameters>
		</kineticLaw>
	</reaction>
	<reaction id="RR03487" name="4,6-Dideoxy-4-oxo-dTDP-D-glucose &amp;gt;=&amp;lt;dTDP-4-dehydro-6-deoxy-L-mannose" reversible="true">
		<notes>
			<html:p>GENE ASSOCIATION: </html:p>
		</notes>
		<listOfReactants>
			<speciesReference species="C9024" />
		</listOfReactants>
		<listOfProducts>
			<speciesReference species="C0512" />
		</listOfProducts>
		<kineticLaw>
			<math xmlns="http://www.w3.org/1998/Math/MathML">
				<ci>FLUX_VALUE</ci>
			</math>
			<listOfParameters>
				<parameter id="LOWER_BOUND" value="-999999" units="mmol_per_gDW_per_hr"/>
				<parameter id="UPPER_BOUND" value="999999" units="mmol_per_gDW_per_hr"/>
				<parameter id="OBJECTIVE_COEFFICIENT" value="0"/>
			</listOfParameters>
		</kineticLaw>
	</reaction>
	<reaction id="RR08720" name="GALCTNt2r" reversible="true">
		<notes>
			<html:p>GENE ASSOCIATION: </html:p>
		</notes>
		<listOfReactants>
			<speciesReference species="EC0065" />
			<speciesReference species="EC0645" />
		</listOfReactants>
		<listOfProducts>
			<speciesReference species="C0065" />
			<speciesReference species="C0645" />
		</listOfProducts>
		<kineticLaw>
			<math xmlns="http://www.w3.org/1998/Math/MathML">
				<ci>FLUX_VALUE</ci>
			</math>
			<listOfParameters>
				<parameter id="LOWER_BOUND" value="-999999" units="mmol_per_gDW_per_hr"/>
				<parameter id="UPPER_BOUND" value="999999" units="mmol_per_gDW_per_hr"/>
				<parameter id="OBJECTIVE_COEFFICIENT" value="0"/>
			</listOfParameters>
		</kineticLaw>
	</reaction>
	<reaction id="RR00823" name="Glycolaldehyde:NAD+ oxidoreductase" reversible="true">
		<notes>
			<html:p>GENE ASSOCIATION: </html:p>
		</notes>
		<listOfReactants>
			<speciesReference species="C0003" />
			<speciesReference species="C0221" />
			<speciesReference species="C0001" />
		</listOfReactants>
		<listOfProducts>
			<speciesReference species="C0065" stoichiometry="2" />
			<speciesReference species="C0004" />
			<speciesReference species="C0136" />
		</listOfProducts>
		<kineticLaw>
			<math xmlns="http://www.w3.org/1998/Math/MathML">
				<ci>FLUX_VALUE</ci>
			</math>
			<listOfParameters>
				<parameter id="LOWER_BOUND" value="-999999" units="mmol_per_gDW_per_hr"/>
				<parameter id="UPPER_BOUND" value="999999" units="mmol_per_gDW_per_hr"/>
				<parameter id="OBJECTIVE_COEFFICIENT" value="0"/>
			</listOfParameters>
		</kineticLaw>
	</reaction>
	<reaction id="RR00311" name="ATP:nucleoside-diphosphate phosphatransferase" reversible="true">
		<notes>
			<html:p>GENE ASSOCIATION: </html:p>
		</notes>
		<listOfReactants>
			<speciesReference species="C0002" />
			<speciesReference species="C0094" />
		</listOfReactants>
		<listOfProducts>
			<speciesReference species="C0051" />
			<speciesReference species="C0008" />
		</listOfProducts>
		<kineticLaw>
			<math xmlns="http://www.w3.org/1998/Math/MathML">
				<ci>FLUX_VALUE</ci>
			</math>
			<listOfParameters>
				<parameter id="LOWER_BOUND" value="-999999" units="mmol_per_gDW_per_hr"/>
				<parameter id="UPPER_BOUND" value="999999" units="mmol_per_gDW_per_hr"/>
				<parameter id="OBJECTIVE_COEFFICIENT" value="0"/>
			</listOfParameters>
		</kineticLaw>
	</reaction>
	<reaction id="RR00067" name="L-Glutamate:NAD+ oxidoreductase (transaminating)" reversible="true">
		<notes>
			<html:p>GENE ASSOCIATION: </html:p>
		</notes>
		<listOfReactants>
			<speciesReference species="C0003" />
			<speciesReference species="C0023" stoichiometry="2" />
		</listOfReactants>
		<listOfProducts>
			<speciesReference species="C0024" />
			<speciesReference species="C0004" />
			<speciesReference species="C0052" />
		</listOfProducts>
		<kineticLaw>
			<math xmlns="http://www.w3.org/1998/Math/MathML">
				<ci>FLUX_VALUE</ci>
			</math>
			<listOfParameters>
				<parameter id="LOWER_BOUND" value="-999999" units="mmol_per_gDW_per_hr"/>
				<parameter id="UPPER_BOUND" value="999999" units="mmol_per_gDW_per_hr"/>
				<parameter id="OBJECTIVE_COEFFICIENT" value="0"/>
			</listOfParameters>
		</kineticLaw>
	</reaction>
	<reaction id="RR00519" name="sn-Glycerol-3-phosphate:NADP+ 2-oxidoreductase" reversible="true">
		<notes>
			<html:p>GENE ASSOCIATION: </html:p>
		</notes>
		<listOfReactants>
			<speciesReference species="C0006" />
			<speciesReference species="C0078" />
		</listOfReactants>
		<listOfProducts>
			<speciesReference species="C0065" />
			<speciesReference species="C0093" />
			<speciesReference species="C0005" />
		</listOfProducts>
		<kineticLaw>
			<math xmlns="http://www.w3.org/1998/Math/MathML">
				<ci>FLUX_VALUE</ci>
			</math>
			<listOfParameters>
				<parameter id="LOWER_BOUND" value="-999999" units="mmol_per_gDW_per_hr"/>
				<parameter id="UPPER_BOUND" value="999999" units="mmol_per_gDW_per_hr"/>
				<parameter id="OBJECTIVE_COEFFICIENT" value="0"/>
			</listOfParameters>
		</kineticLaw>
	</reaction>
	<reaction id="RR00795" name="L-Proline:NADP+ 5-oxidoreductase" reversible="true">
		<notes>
			<html:p>GENE ASSOCIATION: </html:p>
		</notes>
		<listOfReactants>
			<speciesReference species="C0126" />
			<speciesReference species="C0006" />
		</listOfReactants>
		<listOfProducts>
			<speciesReference species="C2394" />
			<speciesReference species="C0065" stoichiometry="2" />
			<speciesReference species="C0005" />
		</listOfProducts>
		<kineticLaw>
			<math xmlns="http://www.w3.org/1998/Math/MathML">
				<ci>FLUX_VALUE</ci>
			</math>
			<listOfParameters>
				<parameter id="LOWER_BOUND" value="-999999" units="mmol_per_gDW_per_hr"/>
				<parameter id="UPPER_BOUND" value="999999" units="mmol_per_gDW_per_hr"/>
				<parameter id="OBJECTIVE_COEFFICIENT" value="0"/>
			</listOfParameters>
		</kineticLaw>
	</reaction>
	<reaction id="RR03684" name="beta-D-Glucose:NADP+ 1-oxoreductase" reversible="true">
		<notes>
			<html:p>GENE ASSOCIATION: </html:p>
		</notes>
		<listOfReactants>
			<speciesReference species="C0183" />
			<speciesReference species="C0006" />
		</listOfReactants>
		<listOfProducts>
			<speciesReference species="C0065" />
			<speciesReference species="C0164" />
			<speciesReference species="C0005" />
		</listOfProducts>
		<kineticLaw>
			<math xmlns="http://www.w3.org/1998/Math/MathML">
				<ci>FLUX_VALUE</ci>
			</math>
			<listOfParameters>
				<parameter id="LOWER_BOUND" value="-999999" units="mmol_per_gDW_per_hr"/>
				<parameter id="UPPER_BOUND" value="999999" units="mmol_per_gDW_per_hr"/>
				<parameter id="OBJECTIVE_COEFFICIENT" value="0"/>
			</listOfParameters>
		</kineticLaw>
	</reaction>
	<reaction id="RR01573" name="L-Serine hydro-lyase (adding indoleglycerol-phosphate)" reversible="true">
		<notes>
			<html:p>GENE ASSOCIATION: </html:p>
		</notes>
		<listOfReactants>
			<speciesReference species="C0053" />
			<speciesReference species="C2184" />
		</listOfReactants>
		<listOfProducts>
			<speciesReference species="C0063" />
			<speciesReference species="C0100" />
			<speciesReference species="C0001" />
		</listOfProducts>
		<kineticLaw>
			<math xmlns="http://www.w3.org/1998/Math/MathML">
				<ci>FLUX_VALUE</ci>
			</math>
			<listOfParameters>
				<parameter id="LOWER_BOUND" value="-999999" units="mmol_per_gDW_per_hr"/>
				<parameter id="UPPER_BOUND" value="999999" units="mmol_per_gDW_per_hr"/>
				<parameter id="OBJECTIVE_COEFFICIENT" value="0"/>
			</listOfParameters>
		</kineticLaw>
	</reaction>
	<reaction id="RR00771" name="5,10-Methylenetetrahydrofolate:NADP+ oxidoreductase" reversible="true">
		<notes>
			<html:p>GENE ASSOCIATION: </html:p>
		</notes>
		<listOfReactants>
			<speciesReference species="C0122" />
			<speciesReference species="C0006" />
		</listOfReactants>
		<listOfProducts>
			<speciesReference species="C0343" />
			<speciesReference species="C0065" />
			<speciesReference species="C0005" />
		</listOfProducts>
		<kineticLaw>
			<math xmlns="http://www.w3.org/1998/Math/MathML">
				<ci>FLUX_VALUE</ci>
			</math>
			<listOfParameters>
				<parameter id="LOWER_BOUND" value="-999999" units="mmol_per_gDW_per_hr"/>
				<parameter id="UPPER_BOUND" value="999999" units="mmol_per_gDW_per_hr"/>
				<parameter id="OBJECTIVE_COEFFICIENT" value="0"/>
			</listOfParameters>
		</kineticLaw>
	</reaction>
	<reaction id="RR04012" name="N-Succinyl-L-2,6-diaminoheptanedioate:2-ocoglytarateamino-transferase" reversible="true">
		<notes>
			<html:p>GENE ASSOCIATION: </html:p>
		</notes>
		<listOfReactants>
			<speciesReference species="C0024" />
			<speciesReference species="C2669" />
		</listOfReactants>
		<listOfProducts>
			<speciesReference species="C2695" />
			<speciesReference species="C0023" />
		</listOfProducts>
		<kineticLaw>
			<math xmlns="http://www.w3.org/1998/Math/MathML">
				<ci>FLUX_VALUE</ci>
			</math>
			<listOfParameters>
				<parameter id="LOWER_BOUND" value="-999999" units="mmol_per_gDW_per_hr"/>
				<parameter id="UPPER_BOUND" value="999999" units="mmol_per_gDW_per_hr"/>
				<parameter id="OBJECTIVE_COEFFICIENT" value="0"/>
			</listOfParameters>
		</kineticLaw>
	</reaction>
	<reaction id="RR01295" name="ATP:nucleoside-diphosphate phosphatransferase" reversible="true">
		<notes>
			<html:p>GENE ASSOCIATION: </html:p>
		</notes>
		<listOfReactants>
			<speciesReference species="C0960" />
			<speciesReference species="C0002" />
		</listOfReactants>
		<listOfProducts>
			<speciesReference species="C0008" />
			<speciesReference species="C0353" />
		</listOfProducts>
		<kineticLaw>
			<math xmlns="http://www.w3.org/1998/Math/MathML">
				<ci>FLUX_VALUE</ci>
			</math>
			<listOfParameters>
				<parameter id="LOWER_BOUND" value="-999999" units="mmol_per_gDW_per_hr"/>
				<parameter id="UPPER_BOUND" value="999999" units="mmol_per_gDW_per_hr"/>
				<parameter id="OBJECTIVE_COEFFICIENT" value="0"/>
			</listOfParameters>
		</kineticLaw>
	</reaction>
	<reaction id="RR03649" name="Carbamoyl-phosphate:L-ornithine carbamoyltransferase" reversible="true">
		<notes>
			<html:p>GENE ASSOCIATION: </html:p>
		</notes>
		<listOfReactants>
			<speciesReference species="C0142" />
			<speciesReference species="C0062" />
		</listOfReactants>
		<listOfProducts>
			<speciesReference species="C0009" />
			<speciesReference species="C0065" />
			<speciesReference species="C0268" />
		</listOfProducts>
		<kineticLaw>
			<math xmlns="http://www.w3.org/1998/Math/MathML">
				<ci>FLUX_VALUE</ci>
			</math>
			<listOfParameters>
				<parameter id="LOWER_BOUND" value="-999999" units="mmol_per_gDW_per_hr"/>
				<parameter id="UPPER_BOUND" value="999999" units="mmol_per_gDW_per_hr"/>
				<parameter id="OBJECTIVE_COEFFICIENT" value="0"/>
			</listOfParameters>
		</kineticLaw>
	</reaction>
	<reaction id="RR08847" name="L-tyrosine reversible transport via proton symport" reversible="true">
		<notes>
			<html:p>GENE ASSOCIATION: </html:p>
		</notes>
		<listOfReactants>
			<speciesReference species="EC0067" />
			<speciesReference species="EC0065" />
		</listOfReactants>
		<listOfProducts>
			<speciesReference species="C0065" />
			<speciesReference species="C0067" />
		</listOfProducts>
		<kineticLaw>
			<math xmlns="http://www.w3.org/1998/Math/MathML">
				<ci>FLUX_VALUE</ci>
			</math>
			<listOfParameters>
				<parameter id="LOWER_BOUND" value="-999999" units="mmol_per_gDW_per_hr"/>
				<parameter id="UPPER_BOUND" value="999999" units="mmol_per_gDW_per_hr"/>
				<parameter id="OBJECTIVE_COEFFICIENT" value="0"/>
			</listOfParameters>
		</kineticLaw>
	</reaction>
	<reaction id="RR02462" name="5-Carboxymethyl-2-hydroxymuconic-semialdehyde:NAD+ oxidoreductase" reversible="true">
		<notes>
			<html:p>GENE ASSOCIATION: </html:p>
		</notes>
		<listOfReactants>
			<speciesReference species="C0003" />
			<speciesReference species="C2795" />
			<speciesReference species="C0001" />
		</listOfReactants>
		<listOfProducts>
			<speciesReference species="C0065" />
			<speciesReference species="C2545" />
			<speciesReference species="C0004" />
		</listOfProducts>
		<kineticLaw>
			<math xmlns="http://www.w3.org/1998/Math/MathML">
				<ci>FLUX_VALUE</ci>
			</math>
			<listOfParameters>
				<parameter id="LOWER_BOUND" value="-999999" units="mmol_per_gDW_per_hr"/>
				<parameter id="UPPER_BOUND" value="999999" units="mmol_per_gDW_per_hr"/>
				<parameter id="OBJECTIVE_COEFFICIENT" value="0"/>
			</listOfParameters>
		</kineticLaw>
	</reaction>
	<reaction id="RR00674" name="ATP:D-ribose-5-phosphate pyrophosphotransferase" reversible="true">
		<notes>
			<html:p>GENE ASSOCIATION: </html:p>
		</notes>
		<listOfReactants>
			<speciesReference species="C0002" />
			<speciesReference species="C0099" />
		</listOfReactants>
		<listOfProducts>
			<speciesReference species="C0018" />
			<speciesReference species="C0065" />
			<speciesReference species="C0101" />
		</listOfProducts>
		<kineticLaw>
			<math xmlns="http://www.w3.org/1998/Math/MathML">
				<ci>FLUX_VALUE</ci>
			</math>
			<listOfParameters>
				<parameter id="LOWER_BOUND" value="-999999" units="mmol_per_gDW_per_hr"/>
				<parameter id="UPPER_BOUND" value="999999" units="mmol_per_gDW_per_hr"/>
				<parameter id="OBJECTIVE_COEFFICIENT" value="0"/>
			</listOfParameters>
		</kineticLaw>
	</reaction>
	<reaction id="RR00082" name="NADPH:oxidized-glutathione oxidoreductase" reversible="true">
		<notes>
			<html:p>GENE ASSOCIATION: </html:p>
		</notes>
		<listOfReactants>
			<speciesReference species="C0042" stoichiometry="2" />
			<speciesReference species="C0006" />
		</listOfReactants>
		<listOfProducts>
			<speciesReference species="C0109" />
			<speciesReference species="C0065" />
			<speciesReference species="C0005" />
		</listOfProducts>
		<kineticLaw>
			<math xmlns="http://www.w3.org/1998/Math/MathML">
				<ci>FLUX_VALUE</ci>
			</math>
			<listOfParameters>
				<parameter id="LOWER_BOUND" value="-999999" units="mmol_per_gDW_per_hr"/>
				<parameter id="UPPER_BOUND" value="999999" units="mmol_per_gDW_per_hr"/>
				<parameter id="OBJECTIVE_COEFFICIENT" value="0"/>
			</listOfParameters>
		</kineticLaw>
	</reaction>
	<reaction id="RR01999" name="Phosphoenolpyruvate:3-phosphoshikimate5-O-(1-carboxyvinyl)-transferase" reversible="true">
		<notes>
			<html:p>GENE ASSOCIATION: </html:p>
		</notes>
		<listOfReactants>
			<speciesReference species="C2000" />
			<speciesReference species="C0059" />
		</listOfReactants>
		<listOfProducts>
			<speciesReference species="C0917" />
			<speciesReference species="C0009" />
		</listOfProducts>
		<kineticLaw>
			<math xmlns="http://www.w3.org/1998/Math/MathML">
				<ci>FLUX_VALUE</ci>
			</math>
			<listOfParameters>
				<parameter id="LOWER_BOUND" value="-999999" units="mmol_per_gDW_per_hr"/>
				<parameter id="UPPER_BOUND" value="999999" units="mmol_per_gDW_per_hr"/>
				<parameter id="OBJECTIVE_COEFFICIENT" value="0"/>
			</listOfParameters>
		</kineticLaw>
	</reaction>
	<reaction id="RR00147" name="UDPglucose 4-epimerase" reversible="true">
		<notes>
			<html:p>GENE ASSOCIATION: </html:p>
		</notes>
		<listOfReactants>
			<speciesReference species="C0026" />
		</listOfReactants>
		<listOfProducts>
			<speciesReference species="C0043" />
		</listOfProducts>
		<kineticLaw>
			<math xmlns="http://www.w3.org/1998/Math/MathML">
				<ci>FLUX_VALUE</ci>
			</math>
			<listOfParameters>
				<parameter id="LOWER_BOUND" value="-999999" units="mmol_per_gDW_per_hr"/>
				<parameter id="UPPER_BOUND" value="999999" units="mmol_per_gDW_per_hr"/>
				<parameter id="OBJECTIVE_COEFFICIENT" value="0"/>
			</listOfParameters>
		</kineticLaw>
	</reaction>
	<reaction id="RR10601" name="3-hydroxyacyl-CoA dehydrogenase (3-oxodecanoyl-CoA)" reversible="true">
		<notes>
			<html:p>GENE ASSOCIATION: </html:p>
		</notes>
		<listOfReactants>
			<speciesReference species="C0065" />
			<speciesReference species="C0004" />
			<speciesReference species="C9787" />
		</listOfReactants>
		<listOfProducts>
			<speciesReference species="C0003" />
			<speciesReference species="C9788" />
		</listOfProducts>
		<kineticLaw>
			<math xmlns="http://www.w3.org/1998/Math/MathML">
				<ci>FLUX_VALUE</ci>
			</math>
			<listOfParameters>
				<parameter id="LOWER_BOUND" value="-999999" units="mmol_per_gDW_per_hr"/>
				<parameter id="UPPER_BOUND" value="999999" units="mmol_per_gDW_per_hr"/>
				<parameter id="OBJECTIVE_COEFFICIENT" value="0"/>
			</listOfParameters>
		</kineticLaw>
	</reaction>
	<reaction id="RR01123" name="D-Glucosamine 1-phosphate 1,6-phosphomutase" reversible="true">
		<notes>
			<html:p>GENE ASSOCIATION: </html:p>
		</notes>
		<listOfReactants>
			<speciesReference species="C3581" />
		</listOfReactants>
		<listOfProducts>
			<speciesReference species="C0282" />
		</listOfProducts>
		<kineticLaw>
			<math xmlns="http://www.w3.org/1998/Math/MathML">
				<ci>FLUX_VALUE</ci>
			</math>
			<listOfParameters>
				<parameter id="LOWER_BOUND" value="-999999" units="mmol_per_gDW_per_hr"/>
				<parameter id="UPPER_BOUND" value="999999" units="mmol_per_gDW_per_hr"/>
				<parameter id="OBJECTIVE_COEFFICIENT" value="0"/>
			</listOfParameters>
		</kineticLaw>
	</reaction>
	<reaction id="RR08706" name="glycine reversible transport via proton symport" reversible="true">
		<notes>
			<html:p>GENE ASSOCIATION: </html:p>
		</notes>
		<listOfReactants>
			<speciesReference species="EC0033" />
			<speciesReference species="EC0065" />
		</listOfReactants>
		<listOfProducts>
			<speciesReference species="C0065" />
			<speciesReference species="C0033" />
		</listOfProducts>
		<kineticLaw>
			<math xmlns="http://www.w3.org/1998/Math/MathML">
				<ci>FLUX_VALUE</ci>
			</math>
			<listOfParameters>
				<parameter id="LOWER_BOUND" value="-999999" units="mmol_per_gDW_per_hr"/>
				<parameter id="UPPER_BOUND" value="999999" units="mmol_per_gDW_per_hr"/>
				<parameter id="OBJECTIVE_COEFFICIENT" value="0"/>
			</listOfParameters>
		</kineticLaw>
	</reaction>
	<reaction id="RR03539" name="D-serine ammonia-lyase" reversible="true">
		<notes>
			<html:p>GENE ASSOCIATION: </html:p>
		</notes>
		<listOfReactants>
			<speciesReference species="C0539" />
		</listOfReactants>
		<listOfProducts>
			<speciesReference species="C0020" />
			<speciesReference species="C0065" />
			<speciesReference species="C0013" />
		</listOfProducts>
		<kineticLaw>
			<math xmlns="http://www.w3.org/1998/Math/MathML">
				<ci>FLUX_VALUE</ci>
			</math>
			<listOfParameters>
				<parameter id="LOWER_BOUND" value="-999999" units="mmol_per_gDW_per_hr"/>
				<parameter id="UPPER_BOUND" value="999999" units="mmol_per_gDW_per_hr"/>
				<parameter id="OBJECTIVE_COEFFICIENT" value="0"/>
			</listOfParameters>
		</kineticLaw>
	</reaction>
	<reaction id="RR00710" name="L-Leucine:2-oxoglutarate aminotransferase" reversible="true">
		<notes>
			<html:p>GENE ASSOCIATION: </html:p>
		</notes>
		<listOfReactants>
			<speciesReference species="C0105" />
			<speciesReference species="C0024" />
		</listOfReactants>
		<listOfProducts>
			<speciesReference species="C0192" />
			<speciesReference species="C0023" />
		</listOfProducts>
		<kineticLaw>
			<math xmlns="http://www.w3.org/1998/Math/MathML">
				<ci>FLUX_VALUE</ci>
			</math>
			<listOfParameters>
				<parameter id="LOWER_BOUND" value="-999999" units="mmol_per_gDW_per_hr"/>
				<parameter id="UPPER_BOUND" value="999999" units="mmol_per_gDW_per_hr"/>
				<parameter id="OBJECTIVE_COEFFICIENT" value="0"/>
			</listOfParameters>
		</kineticLaw>
	</reaction>
	<reaction id="RR03675" name="ATP:3-phospho-D-glycerate 1-phosphotransferase" reversible="true">
		<notes>
			<html:p>GENE ASSOCIATION: </html:p>
		</notes>
		<listOfReactants>
			<speciesReference species="C0002" />
			<speciesReference species="C0163" />
		</listOfReactants>
		<listOfProducts>
			<speciesReference species="C0195" />
			<speciesReference species="C0008" />
		</listOfProducts>
		<kineticLaw>
			<math xmlns="http://www.w3.org/1998/Math/MathML">
				<ci>FLUX_VALUE</ci>
			</math>
			<listOfParameters>
				<parameter id="LOWER_BOUND" value="-999999" units="mmol_per_gDW_per_hr"/>
				<parameter id="UPPER_BOUND" value="999999" units="mmol_per_gDW_per_hr"/>
				<parameter id="OBJECTIVE_COEFFICIENT" value="0"/>
			</listOfParameters>
		</kineticLaw>
	</reaction>
	<reaction id="RR01142" name="(S)-3-Hydroxy-3-methylglutaryl-CoA hydro-lyase" reversible="true">
		<notes>
			<html:p>GENE ASSOCIATION: </html:p>
		</notes>
		<listOfReactants>
			<speciesReference species="C0286" />
		</listOfReactants>
		<listOfProducts>
			<speciesReference species="C2037" />
			<speciesReference species="C0001" />
		</listOfProducts>
		<kineticLaw>
			<math xmlns="http://www.w3.org/1998/Math/MathML">
				<ci>FLUX_VALUE</ci>
			</math>
			<listOfParameters>
				<parameter id="LOWER_BOUND" value="-999999" units="mmol_per_gDW_per_hr"/>
				<parameter id="UPPER_BOUND" value="999999" units="mmol_per_gDW_per_hr"/>
				<parameter id="OBJECTIVE_COEFFICIENT" value="0"/>
			</listOfParameters>
		</kineticLaw>
	</reaction>
	<reaction id="RR04174" name="D-Aspartate:2-oxoglutarate aminotransferase" reversible="true">
		<notes>
			<html:p>GENE ASSOCIATION: </html:p>
		</notes>
		<listOfReactants>
			<speciesReference species="C0315" />
			<speciesReference species="C3466" />
		</listOfReactants>
		<listOfProducts>
			<speciesReference species="C3467" />
			<speciesReference species="C0032" />
			<speciesReference species="C0065" stoichiometry="2" />
		</listOfProducts>
		<kineticLaw>
			<math xmlns="http://www.w3.org/1998/Math/MathML">
				<ci>FLUX_VALUE</ci>
			</math>
			<listOfParameters>
				<parameter id="LOWER_BOUND" value="-999999" units="mmol_per_gDW_per_hr"/>
				<parameter id="UPPER_BOUND" value="999999" units="mmol_per_gDW_per_hr"/>
				<parameter id="OBJECTIVE_COEFFICIENT" value="0"/>
			</listOfParameters>
		</kineticLaw>
	</reaction>
	<reaction id="RR00268" name="ATP:CMP phosphotransferase" reversible="true">
		<notes>
			<html:p>GENE ASSOCIATION: </html:p>
		</notes>
		<listOfReactants>
			<speciesReference species="C0002" />
			<speciesReference species="C0046" />
		</listOfReactants>
		<listOfProducts>
			<speciesReference species="C0094" />
			<speciesReference species="C0008" />
		</listOfProducts>
		<kineticLaw>
			<math xmlns="http://www.w3.org/1998/Math/MathML">
				<ci>FLUX_VALUE</ci>
			</math>
			<listOfParameters>
				<parameter id="LOWER_BOUND" value="-999999" units="mmol_per_gDW_per_hr"/>
				<parameter id="UPPER_BOUND" value="999999" units="mmol_per_gDW_per_hr"/>
				<parameter id="OBJECTIVE_COEFFICIENT" value="0"/>
			</listOfParameters>
		</kineticLaw>
	</reaction>
	<reaction id="RR00465" name="D-Mannose-6-phosphate ketol-isomerase" reversible="true">
		<notes>
			<html:p>GENE ASSOCIATION: </html:p>
		</notes>
		<listOfReactants>
			<speciesReference species="C0227" />
		</listOfReactants>
		<listOfProducts>
			<speciesReference species="C0070" />
		</listOfProducts>
		<kineticLaw>
			<math xmlns="http://www.w3.org/1998/Math/MathML">
				<ci>FLUX_VALUE</ci>
			</math>
			<listOfParameters>
				<parameter id="LOWER_BOUND" value="-999999" units="mmol_per_gDW_per_hr"/>
				<parameter id="UPPER_BOUND" value="999999" units="mmol_per_gDW_per_hr"/>
				<parameter id="OBJECTIVE_COEFFICIENT" value="0"/>
			</listOfParameters>
		</kineticLaw>
	</reaction>
	<reaction id="RR02468" name="3-Isopropylmalate:NAD+ oxidoreductase" reversible="true">
		<notes>
			<html:p>GENE ASSOCIATION: </html:p>
		</notes>
		<listOfReactants>
			<speciesReference species="C0003" />
			<speciesReference species="C2663" />
		</listOfReactants>
		<listOfProducts>
			<speciesReference species="C2576" />
			<speciesReference species="C0065" />
			<speciesReference species="C0004" />
		</listOfProducts>
		<kineticLaw>
			<math xmlns="http://www.w3.org/1998/Math/MathML">
				<ci>FLUX_VALUE</ci>
			</math>
			<listOfParameters>
				<parameter id="LOWER_BOUND" value="-999999" units="mmol_per_gDW_per_hr"/>
				<parameter id="UPPER_BOUND" value="999999" units="mmol_per_gDW_per_hr"/>
				<parameter id="OBJECTIVE_COEFFICIENT" value="0"/>
			</listOfParameters>
		</kineticLaw>
	</reaction>
	<reaction id="RR02510" name="1-(5-Phosphoribosyl)-5-amino-4-carboxyimidazole:L-aspartate ligase(ADP-forming)" reversible="true">
		<notes>
			<html:p>GENE ASSOCIATION: </html:p>
		</notes>
		<listOfReactants>
			<speciesReference species="C0002" />
			<speciesReference species="C2857" />
			<speciesReference species="C0041" />
		</listOfReactants>
		<listOfProducts>
			<speciesReference species="C2890" />
			<speciesReference species="C0009" />
			<speciesReference species="C0065" />
			<speciesReference species="C0008" />
		</listOfProducts>
		<kineticLaw>
			<math xmlns="http://www.w3.org/1998/Math/MathML">
				<ci>FLUX_VALUE</ci>
			</math>
			<listOfParameters>
				<parameter id="LOWER_BOUND" value="-999999" units="mmol_per_gDW_per_hr"/>
				<parameter id="UPPER_BOUND" value="999999" units="mmol_per_gDW_per_hr"/>
				<parameter id="OBJECTIVE_COEFFICIENT" value="0"/>
			</listOfParameters>
		</kineticLaw>
	</reaction>
	<reaction id="RR02333" name="L-Alanine:3-oxopropanoate aminotransferase" reversible="true">
		<notes>
			<html:p>GENE ASSOCIATION: </html:p>
		</notes>
		<listOfReactants>
			<speciesReference species="C3500" />
			<speciesReference species="C0035" />
		</listOfReactants>
		<listOfProducts>
			<speciesReference species="C0020" />
			<speciesReference species="C2065" />
			<speciesReference species="C0065" />
		</listOfProducts>
		<kineticLaw>
			<math xmlns="http://www.w3.org/1998/Math/MathML">
				<ci>FLUX_VALUE</ci>
			</math>
			<listOfParameters>
				<parameter id="LOWER_BOUND" value="-999999" units="mmol_per_gDW_per_hr"/>
				<parameter id="UPPER_BOUND" value="999999" units="mmol_per_gDW_per_hr"/>
				<parameter id="OBJECTIVE_COEFFICIENT" value="0"/>
			</listOfParameters>
		</kineticLaw>
	</reaction>
	<reaction id="RR00191" name="L-Aspartate:2-oxoglutarate aminotransferase" reversible="true">
		<notes>
			<html:p>GENE ASSOCIATION: </html:p>
		</notes>
		<listOfReactants>
			<speciesReference species="C0024" />
			<speciesReference species="C0041" />
		</listOfReactants>
		<listOfProducts>
			<speciesReference species="C0032" />
			<speciesReference species="C0023" />
		</listOfProducts>
		<kineticLaw>
			<math xmlns="http://www.w3.org/1998/Math/MathML">
				<ci>FLUX_VALUE</ci>
			</math>
			<listOfParameters>
				<parameter id="LOWER_BOUND" value="-999999" units="mmol_per_gDW_per_hr"/>
				<parameter id="UPPER_BOUND" value="999999" units="mmol_per_gDW_per_hr"/>
				<parameter id="OBJECTIVE_COEFFICIENT" value="0"/>
			</listOfParameters>
		</kineticLaw>
	</reaction>
	<reaction id="RR10642" name="Ca2+:H+ antiporter" reversible="true">
		<notes>
			<html:p>GENE ASSOCIATION: </html:p>
		</notes>
		<listOfReactants>
			<speciesReference species="EC0065" />
			<speciesReference species="C0061" />
		</listOfReactants>
		<listOfProducts>
			<speciesReference species="EC0061" />
			<speciesReference species="C0065" />
		</listOfProducts>
		<kineticLaw>
			<math xmlns="http://www.w3.org/1998/Math/MathML">
				<ci>FLUX_VALUE</ci>
			</math>
			<listOfParameters>
				<parameter id="LOWER_BOUND" value="-999999" units="mmol_per_gDW_per_hr"/>
				<parameter id="UPPER_BOUND" value="999999" units="mmol_per_gDW_per_hr"/>
				<parameter id="OBJECTIVE_COEFFICIENT" value="0"/>
			</listOfParameters>
		</kineticLaw>
	</reaction>
	<reaction id="RR10630" name="Pyroglutamic acid transport via diffusion" reversible="true">
		<notes>
			<html:p>GENE ASSOCIATION: </html:p>
		</notes>
		<listOfReactants>
			<speciesReference species="EC1278" />
		</listOfReactants>
		<listOfProducts>
			<speciesReference species="C1278" />
		</listOfProducts>
		<kineticLaw>
			<math xmlns="http://www.w3.org/1998/Math/MathML">
				<ci>FLUX_VALUE</ci>
			</math>
			<listOfParameters>
				<parameter id="LOWER_BOUND" value="-999999" units="mmol_per_gDW_per_hr"/>
				<parameter id="UPPER_BOUND" value="999999" units="mmol_per_gDW_per_hr"/>
				<parameter id="OBJECTIVE_COEFFICIENT" value="0"/>
			</listOfParameters>
		</kineticLaw>
	</reaction>
	<reaction id="RR01586" name="alpha-D-Glucose 6-phosphate ketol-isomerase" reversible="true">
		<notes>
			<html:p>GENE ASSOCIATION: </html:p>
		</notes>
		<listOfReactants>
			<speciesReference species="C0077" />
		</listOfReactants>
		<listOfProducts>
			<speciesReference species="C0849" />
		</listOfProducts>
		<kineticLaw>
			<math xmlns="http://www.w3.org/1998/Math/MathML">
				<ci>FLUX_VALUE</ci>
			</math>
			<listOfParameters>
				<parameter id="LOWER_BOUND" value="-999999" units="mmol_per_gDW_per_hr"/>
				<parameter id="UPPER_BOUND" value="999999" units="mmol_per_gDW_per_hr"/>
				<parameter id="OBJECTIVE_COEFFICIENT" value="0"/>
			</listOfParameters>
		</kineticLaw>
	</reaction>
	<reaction id="RR10503" name="trans-2-decenoyl-ACP isomerase" reversible="true">
		<notes>
			<html:p>GENE ASSOCIATION: </html:p>
		</notes>
		<listOfReactants>
			<speciesReference species="C9389" />
		</listOfReactants>
		<listOfProducts>
			<speciesReference species="C9711" />
		</listOfProducts>
		<kineticLaw>
			<math xmlns="http://www.w3.org/1998/Math/MathML">
				<ci>FLUX_VALUE</ci>
			</math>
			<listOfParameters>
				<parameter id="LOWER_BOUND" value="-999999" units="mmol_per_gDW_per_hr"/>
				<parameter id="UPPER_BOUND" value="999999" units="mmol_per_gDW_per_hr"/>
				<parameter id="OBJECTIVE_COEFFICIENT" value="0"/>
			</listOfParameters>
		</kineticLaw>
	</reaction>
	<reaction id="RR10650" name="citrate/malate transporter" reversible="true">
		<notes>
			<html:p>GENE ASSOCIATION: </html:p>
		</notes>
		<listOfReactants>
			<speciesReference species="EC0134" />
			<speciesReference species="EC0127" />
		</listOfReactants>
		<listOfProducts>
			<speciesReference species="C0134" />
			<speciesReference species="C0127" />
		</listOfProducts>
		<kineticLaw>
			<math xmlns="http://www.w3.org/1998/Math/MathML">
				<ci>FLUX_VALUE</ci>
			</math>
			<listOfParameters>
				<parameter id="LOWER_BOUND" value="-999999" units="mmol_per_gDW_per_hr"/>
				<parameter id="UPPER_BOUND" value="999999" units="mmol_per_gDW_per_hr"/>
				<parameter id="OBJECTIVE_COEFFICIENT" value="0"/>
			</listOfParameters>
		</kineticLaw>
	</reaction>
	<reaction id="RR00187" name="Citrate oxaloacetate-lyase ((pro-3S)-CH2COO- -&amp;lt; acetyl-CoA)" reversible="true">
		<notes>
			<html:p>GENE ASSOCIATION: </html:p>
		</notes>
		<listOfReactants>
			<speciesReference species="C0134" />
			<speciesReference species="C0065" />
			<speciesReference species="C0010" />
		</listOfReactants>
		<listOfProducts>
			<speciesReference species="C0022" />
			<speciesReference species="C0032" />
			<speciesReference species="C0001" />
		</listOfProducts>
		<kineticLaw>
			<math xmlns="http://www.w3.org/1998/Math/MathML">
				<ci>FLUX_VALUE</ci>
			</math>
			<listOfParameters>
				<parameter id="LOWER_BOUND" value="-999999" units="mmol_per_gDW_per_hr"/>
				<parameter id="UPPER_BOUND" value="999999" units="mmol_per_gDW_per_hr"/>
				<parameter id="OBJECTIVE_COEFFICIENT" value="0"/>
			</listOfParameters>
		</kineticLaw>
	</reaction>
	<reaction id="RR02222" name="2-Isopropylmalate hydro-lyase" reversible="true">
		<notes>
			<html:p>GENE ASSOCIATION: </html:p>
		</notes>
		<listOfReactants>
			<speciesReference species="C1626" />
		</listOfReactants>
		<listOfProducts>
			<speciesReference species="C1690" />
			<speciesReference species="C0001" />
		</listOfProducts>
		<kineticLaw>
			<math xmlns="http://www.w3.org/1998/Math/MathML">
				<ci>FLUX_VALUE</ci>
			</math>
			<listOfParameters>
				<parameter id="LOWER_BOUND" value="-999999" units="mmol_per_gDW_per_hr"/>
				<parameter id="UPPER_BOUND" value="999999" units="mmol_per_gDW_per_hr"/>
				<parameter id="OBJECTIVE_COEFFICIENT" value="0"/>
			</listOfParameters>
		</kineticLaw>
	</reaction>
	<reaction id="RR00772" name="glycine synthase" reversible="true">
		<notes>
			<html:p>GENE ASSOCIATION: </html:p>
		</notes>
		<listOfReactants>
			<speciesReference species="C0003" />
			<speciesReference species="C0085" />
			<speciesReference species="C0033" />
		</listOfReactants>
		<listOfProducts>
			<speciesReference species="C0122" />
			<speciesReference species="C0957" />
			<speciesReference species="C0011" />
			<speciesReference species="C0004" />
		</listOfProducts>
		<kineticLaw>
			<math xmlns="http://www.w3.org/1998/Math/MathML">
				<ci>FLUX_VALUE</ci>
			</math>
			<listOfParameters>
				<parameter id="LOWER_BOUND" value="-999999" units="mmol_per_gDW_per_hr"/>
				<parameter id="UPPER_BOUND" value="999999" units="mmol_per_gDW_per_hr"/>
				<parameter id="OBJECTIVE_COEFFICIENT" value="0"/>
			</listOfParameters>
		</kineticLaw>
	</reaction>
	<reaction id="RR02474" name="(R)-2,3-Dihydroxy-3-methylbutanoate:NADP+ oxidoreductase(isomerizing)" reversible="true">
		<notes>
			<html:p>GENE ASSOCIATION: </html:p>
		</notes>
		<listOfReactants>
			<speciesReference species="C2591" />
			<speciesReference species="C0006" />
		</listOfReactants>
		<listOfProducts>
			<speciesReference species="C3641" />
			<speciesReference species="C0005" />
		</listOfProducts>
		<kineticLaw>
			<math xmlns="http://www.w3.org/1998/Math/MathML">
				<ci>FLUX_VALUE</ci>
			</math>
			<listOfParameters>
				<parameter id="LOWER_BOUND" value="-999999" units="mmol_per_gDW_per_hr"/>
				<parameter id="UPPER_BOUND" value="999999" units="mmol_per_gDW_per_hr"/>
				<parameter id="OBJECTIVE_COEFFICIENT" value="0"/>
			</listOfParameters>
		</kineticLaw>
	</reaction>
	<reaction id="RR00446" name="L-Threonine acetaldehyde-lyase" reversible="true">
		<notes>
			<html:p>GENE ASSOCIATION: </html:p>
		</notes>
		<listOfReactants>
			<speciesReference species="C0156" />
		</listOfReactants>
		<listOfProducts>
			<speciesReference species="C0069" />
			<speciesReference species="C0033" />
		</listOfProducts>
		<kineticLaw>
			<math xmlns="http://www.w3.org/1998/Math/MathML">
				<ci>FLUX_VALUE</ci>
			</math>
			<listOfParameters>
				<parameter id="LOWER_BOUND" value="-999999" units="mmol_per_gDW_per_hr"/>
				<parameter id="UPPER_BOUND" value="999999" units="mmol_per_gDW_per_hr"/>
				<parameter id="OBJECTIVE_COEFFICIENT" value="0"/>
			</listOfParameters>
		</kineticLaw>
	</reaction>
	<reaction id="RR00669" name="Glycerol:NADP+ oxidoreductase" reversible="true">
		<notes>
			<html:p>GENE ASSOCIATION: </html:p>
		</notes>
		<listOfReactants>
			<speciesReference species="C0006" />
			<speciesReference species="C0098" />
		</listOfReactants>
		<listOfProducts>
			<speciesReference species="C0065" />
			<speciesReference species="C0005" />
			<speciesReference species="C0445" />
		</listOfProducts>
		<kineticLaw>
			<math xmlns="http://www.w3.org/1998/Math/MathML">
				<ci>FLUX_VALUE</ci>
			</math>
			<listOfParameters>
				<parameter id="LOWER_BOUND" value="-999999" units="mmol_per_gDW_per_hr"/>
				<parameter id="UPPER_BOUND" value="999999" units="mmol_per_gDW_per_hr"/>
				<parameter id="OBJECTIVE_COEFFICIENT" value="0"/>
			</listOfParameters>
		</kineticLaw>
	</reaction>
	<reaction id="RR10613" name="(R)-3-Hydroxybutanoate transport via H+ symport" reversible="true">
		<notes>
			<html:p>GENE ASSOCIATION: </html:p>
		</notes>
		<listOfReactants>
			<speciesReference species="EC0065" />
			<speciesReference species="EC0785" />
		</listOfReactants>
		<listOfProducts>
			<speciesReference species="C0065" />
			<speciesReference species="C0785" />
		</listOfProducts>
		<kineticLaw>
			<math xmlns="http://www.w3.org/1998/Math/MathML">
				<ci>FLUX_VALUE</ci>
			</math>
			<listOfParameters>
				<parameter id="LOWER_BOUND" value="-999999" units="mmol_per_gDW_per_hr"/>
				<parameter id="UPPER_BOUND" value="999999" units="mmol_per_gDW_per_hr"/>
				<parameter id="OBJECTIVE_COEFFICIENT" value="0"/>
			</listOfParameters>
		</kineticLaw>
	</reaction>
	<reaction id="RR10072" name="magnesium transport in/out via permease (no H+)" reversible="true">
		<notes>
			<html:p>GENE ASSOCIATION: </html:p>
		</notes>
		<listOfReactants>
			<speciesReference species="C0248" />
		</listOfReactants>
		<listOfProducts>
			<speciesReference species="EC0248" />
		</listOfProducts>
		<kineticLaw>
			<math xmlns="http://www.w3.org/1998/Math/MathML">
				<ci>FLUX_VALUE</ci>
			</math>
			<listOfParameters>
				<parameter id="LOWER_BOUND" value="-999999" units="mmol_per_gDW_per_hr"/>
				<parameter id="UPPER_BOUND" value="999999" units="mmol_per_gDW_per_hr"/>
				<parameter id="OBJECTIVE_COEFFICIENT" value="0"/>
			</listOfParameters>
		</kineticLaw>
	</reaction>
	<reaction id="RR02629" name="O-Phospho-4-hydroxy-L-threonine:2-oxoglutarate aminotransferase" reversible="true">
		<notes>
			<html:p>GENE ASSOCIATION: </html:p>
		</notes>
		<listOfReactants>
			<speciesReference species="C3531" />
			<speciesReference species="C0024" />
		</listOfReactants>
		<listOfProducts>
			<speciesReference species="C3530" />
			<speciesReference species="C0023" />
		</listOfProducts>
		<kineticLaw>
			<math xmlns="http://www.w3.org/1998/Math/MathML">
				<ci>FLUX_VALUE</ci>
			</math>
			<listOfParameters>
				<parameter id="LOWER_BOUND" value="-999999" units="mmol_per_gDW_per_hr"/>
				<parameter id="UPPER_BOUND" value="999999" units="mmol_per_gDW_per_hr"/>
				<parameter id="OBJECTIVE_COEFFICIENT" value="0"/>
			</listOfParameters>
		</kineticLaw>
	</reaction>
	<reaction id="RR01903" name="L-Glutamate 5-semialdehyde &amp;gt;=&amp;lt; (S)-1-Pyrroline-5-carboxylate + H2O" reversible="true">
		<notes>
			<html:p>GENE ASSOCIATION: </html:p>
		</notes>
		<listOfReactants>
			<speciesReference species="C0844" />
		</listOfReactants>
		<listOfProducts>
			<speciesReference species="C2394" />
			<speciesReference species="C0065" />
			<speciesReference species="C0001" />
		</listOfProducts>
		<kineticLaw>
			<math xmlns="http://www.w3.org/1998/Math/MathML">
				<ci>FLUX_VALUE</ci>
			</math>
			<listOfParameters>
				<parameter id="LOWER_BOUND" value="-999999" units="mmol_per_gDW_per_hr"/>
				<parameter id="UPPER_BOUND" value="999999" units="mmol_per_gDW_per_hr"/>
				<parameter id="OBJECTIVE_COEFFICIENT" value="0"/>
			</listOfParameters>
		</kineticLaw>
	</reaction>
	<reaction id="RR01237" name="Dihydrofolate:NADP+ oxidoreductase" reversible="true">
		<notes>
			<html:p>GENE ASSOCIATION: </html:p>
		</notes>
		<listOfReactants>
			<speciesReference species="C0325" />
			<speciesReference species="C0006" />
		</listOfReactants>
		<listOfProducts>
			<speciesReference species="C0389" />
			<speciesReference species="C0005" />
		</listOfProducts>
		<kineticLaw>
			<math xmlns="http://www.w3.org/1998/Math/MathML">
				<ci>FLUX_VALUE</ci>
			</math>
			<listOfParameters>
				<parameter id="LOWER_BOUND" value="-999999" units="mmol_per_gDW_per_hr"/>
				<parameter id="UPPER_BOUND" value="999999" units="mmol_per_gDW_per_hr"/>
				<parameter id="OBJECTIVE_COEFFICIENT" value="0"/>
			</listOfParameters>
		</kineticLaw>
	</reaction>
	<reaction id="RR00989" name="Homoserine O-acetyltransferase" reversible="true">
		<notes>
			<html:p>GENE ASSOCIATION: </html:p>
		</notes>
		<listOfReactants>
			<speciesReference species="C0022" />
			<speciesReference species="C0219" />
		</listOfReactants>
		<listOfProducts>
			<speciesReference species="C0010" />
			<speciesReference species="C0779" />
		</listOfProducts>
		<kineticLaw>
			<math xmlns="http://www.w3.org/1998/Math/MathML">
				<ci>FLUX_VALUE</ci>
			</math>
			<listOfParameters>
				<parameter id="LOWER_BOUND" value="-999999" units="mmol_per_gDW_per_hr"/>
				<parameter id="UPPER_BOUND" value="999999" units="mmol_per_gDW_per_hr"/>
				<parameter id="OBJECTIVE_COEFFICIENT" value="0"/>
			</listOfParameters>
		</kineticLaw>
	</reaction>
	<reaction id="RR01071" name="Isocitrate hydro-lyase" reversible="true">
		<notes>
			<html:p>GENE ASSOCIATION: </html:p>
		</notes>
		<listOfReactants>
			<speciesReference species="C0065" stoichiometry="3" />
			<speciesReference species="C0254" />
		</listOfReactants>
		<listOfProducts>
			<speciesReference species="C0326" />
			<speciesReference species="C0001" />
		</listOfProducts>
		<kineticLaw>
			<math xmlns="http://www.w3.org/1998/Math/MathML">
				<ci>FLUX_VALUE</ci>
			</math>
			<listOfParameters>
				<parameter id="LOWER_BOUND" value="-999999" units="mmol_per_gDW_per_hr"/>
				<parameter id="UPPER_BOUND" value="999999" units="mmol_per_gDW_per_hr"/>
				<parameter id="OBJECTIVE_COEFFICIENT" value="0"/>
			</listOfParameters>
		</kineticLaw>
	</reaction>
	<reaction id="RR01513" name="Phenethylamine:oxygen oxidoreductase (deaminating)(copper-containing)" reversible="true">
		<notes>
			<html:p>GENE ASSOCIATION: </html:p>
		</notes>
		<listOfReactants>
			<speciesReference species="C3090" />
			<speciesReference species="C0007" />
			<speciesReference species="C0001" />
		</listOfReactants>
		<listOfProducts>
			<speciesReference species="C0025" />
			<speciesReference species="C0065" />
			<speciesReference species="C0460" />
			<speciesReference species="C0013" />
		</listOfProducts>
		<kineticLaw>
			<math xmlns="http://www.w3.org/1998/Math/MathML">
				<ci>FLUX_VALUE</ci>
			</math>
			<listOfParameters>
				<parameter id="LOWER_BOUND" value="-999999" units="mmol_per_gDW_per_hr"/>
				<parameter id="UPPER_BOUND" value="999999" units="mmol_per_gDW_per_hr"/>
				<parameter id="OBJECTIVE_COEFFICIENT" value="0"/>
			</listOfParameters>
		</kineticLaw>
	</reaction>
	<reaction id="RR10640" name="calcium / sodium antiporter" reversible="true">
		<notes>
			<html:p>GENE ASSOCIATION: </html:p>
		</notes>
		<listOfReactants>
			<speciesReference species="EC0954" />
			<speciesReference species="C0061" />
		</listOfReactants>
		<listOfProducts>
			<speciesReference species="C0954" />
			<speciesReference species="EC0061" />
		</listOfProducts>
		<kineticLaw>
			<math xmlns="http://www.w3.org/1998/Math/MathML">
				<ci>FLUX_VALUE</ci>
			</math>
			<listOfParameters>
				<parameter id="LOWER_BOUND" value="-999999" units="mmol_per_gDW_per_hr"/>
				<parameter id="UPPER_BOUND" value="999999" units="mmol_per_gDW_per_hr"/>
				<parameter id="OBJECTIVE_COEFFICIENT" value="0"/>
			</listOfParameters>
		</kineticLaw>
	</reaction>
	<reaction id="RR00096" name="Carbonic acid hydro-lyase" reversible="true">
		<notes>
			<html:p>GENE ASSOCIATION: </html:p>
		</notes>
		<listOfReactants>
			<speciesReference species="C0965" />
		</listOfReactants>
		<listOfProducts>
			<speciesReference species="C0011" />
			<speciesReference species="C0001" />
		</listOfProducts>
		<kineticLaw>
			<math xmlns="http://www.w3.org/1998/Math/MathML">
				<ci>FLUX_VALUE</ci>
			</math>
			<listOfParameters>
				<parameter id="LOWER_BOUND" value="-999999" units="mmol_per_gDW_per_hr"/>
				<parameter id="UPPER_BOUND" value="999999" units="mmol_per_gDW_per_hr"/>
				<parameter id="OBJECTIVE_COEFFICIENT" value="0"/>
			</listOfParameters>
		</kineticLaw>
	</reaction>
	<reaction id="RR00126" name="L-Glutamate racemase" reversible="true">
		<notes>
			<html:p>GENE ASSOCIATION: </html:p>
		</notes>
		<listOfReactants>
			<speciesReference species="C0023" />
		</listOfReactants>
		<listOfProducts>
			<speciesReference species="C0179" />
		</listOfProducts>
		<kineticLaw>
			<math xmlns="http://www.w3.org/1998/Math/MathML">
				<ci>FLUX_VALUE</ci>
			</math>
			<listOfParameters>
				<parameter id="LOWER_BOUND" value="-999999" units="mmol_per_gDW_per_hr"/>
				<parameter id="UPPER_BOUND" value="999999" units="mmol_per_gDW_per_hr"/>
				<parameter id="OBJECTIVE_COEFFICIENT" value="0"/>
			</listOfParameters>
		</kineticLaw>
	</reaction>
	<reaction id="RR02306" name="5-Phospho-D-ribosylamine:glycine ligase (ADP-forming)" reversible="true">
		<notes>
			<html:p>GENE ASSOCIATION: </html:p>
		</notes>
		<listOfReactants>
			<speciesReference species="C1954" />
			<speciesReference species="C0002" />
			<speciesReference species="C0033" />
		</listOfReactants>
		<listOfProducts>
			<speciesReference species="C0009" />
			<speciesReference species="C0065" />
			<speciesReference species="C0008" />
			<speciesReference species="C2358" />
		</listOfProducts>
		<kineticLaw>
			<math xmlns="http://www.w3.org/1998/Math/MathML">
				<ci>FLUX_VALUE</ci>
			</math>
			<listOfParameters>
				<parameter id="LOWER_BOUND" value="-999999" units="mmol_per_gDW_per_hr"/>
				<parameter id="UPPER_BOUND" value="999999" units="mmol_per_gDW_per_hr"/>
				<parameter id="OBJECTIVE_COEFFICIENT" value="0"/>
			</listOfParameters>
		</kineticLaw>
	</reaction>
	<reaction id="RR01594" name="D-Glucarate hydro-lyase" reversible="true">
		<notes>
			<html:p>GENE ASSOCIATION: </html:p>
		</notes>
		<listOfReactants>
			<speciesReference species="C0599" />
		</listOfReactants>
		<listOfProducts>
			<speciesReference species="C0506" />
			<speciesReference species="C0001" />
		</listOfProducts>
		<kineticLaw>
			<math xmlns="http://www.w3.org/1998/Math/MathML">
				<ci>FLUX_VALUE</ci>
			</math>
			<listOfParameters>
				<parameter id="LOWER_BOUND" value="-999999" units="mmol_per_gDW_per_hr"/>
				<parameter id="UPPER_BOUND" value="999999" units="mmol_per_gDW_per_hr"/>
				<parameter id="OBJECTIVE_COEFFICIENT" value="0"/>
			</listOfParameters>
		</kineticLaw>
	</reaction>
	<reaction id="RR03546" name="Acetyl-CoA:orthophosphate acetyltransferase" reversible="true">
		<notes>
			<html:p>GENE ASSOCIATION: </html:p>
		</notes>
		<listOfReactants>
			<speciesReference species="C0022" />
			<speciesReference species="C0009" />
		</listOfReactants>
		<listOfProducts>
			<speciesReference species="C0188" />
			<speciesReference species="C0010" />
		</listOfProducts>
		<kineticLaw>
			<math xmlns="http://www.w3.org/1998/Math/MathML">
				<ci>FLUX_VALUE</ci>
			</math>
			<listOfParameters>
				<parameter id="LOWER_BOUND" value="-999999" units="mmol_per_gDW_per_hr"/>
				<parameter id="UPPER_BOUND" value="999999" units="mmol_per_gDW_per_hr"/>
				<parameter id="OBJECTIVE_COEFFICIENT" value="0"/>
			</listOfParameters>
		</kineticLaw>
	</reaction>
	<reaction id="RR00704" name="N6-(1,2-Dicarboxyethyl)AMP AMP-lyase" reversible="true">
		<notes>
			<html:p>GENE ASSOCIATION: </html:p>
		</notes>
		<listOfReactants>
			<speciesReference species="C2339" />
		</listOfReactants>
		<listOfProducts>
			<speciesReference species="C0018" />
			<speciesReference species="C0104" />
		</listOfProducts>
		<kineticLaw>
			<math xmlns="http://www.w3.org/1998/Math/MathML">
				<ci>FLUX_VALUE</ci>
			</math>
			<listOfParameters>
				<parameter id="LOWER_BOUND" value="-999999" units="mmol_per_gDW_per_hr"/>
				<parameter id="UPPER_BOUND" value="999999" units="mmol_per_gDW_per_hr"/>
				<parameter id="OBJECTIVE_COEFFICIENT" value="0"/>
			</listOfParameters>
		</kineticLaw>
	</reaction>
	<reaction id="RR10603" name="cis-2-Dodecenoic acid(BDSF) synthase" reversible="true">
		<notes>
			<html:p>GENE ASSOCIATION: </html:p>
		</notes>
		<listOfReactants>
			<speciesReference species="C9788" />
			<speciesReference species="C0001" />
		</listOfReactants>
		<listOfProducts>
			<speciesReference species="C0010" />
			<speciesReference species="C9789" />
		</listOfProducts>
		<kineticLaw>
			<math xmlns="http://www.w3.org/1998/Math/MathML">
				<ci>FLUX_VALUE</ci>
			</math>
			<listOfParameters>
				<parameter id="LOWER_BOUND" value="-999999" units="mmol_per_gDW_per_hr"/>
				<parameter id="UPPER_BOUND" value="999999" units="mmol_per_gDW_per_hr"/>
				<parameter id="OBJECTIVE_COEFFICIENT" value="0"/>
			</listOfParameters>
		</kineticLaw>
	</reaction>
	<reaction id="RR10068" name="cobalt transport in/out via permease (no H+)" reversible="true">
		<notes>
			<html:p>GENE ASSOCIATION: </html:p>
		</notes>
		<listOfReactants>
			<speciesReference species="C0144" />
		</listOfReactants>
		<listOfProducts>
			<speciesReference species="EC0144" />
		</listOfProducts>
		<kineticLaw>
			<math xmlns="http://www.w3.org/1998/Math/MathML">
				<ci>FLUX_VALUE</ci>
			</math>
			<listOfParameters>
				<parameter id="LOWER_BOUND" value="-999999" units="mmol_per_gDW_per_hr"/>
				<parameter id="UPPER_BOUND" value="999999" units="mmol_per_gDW_per_hr"/>
				<parameter id="OBJECTIVE_COEFFICIENT" value="0"/>
			</listOfParameters>
		</kineticLaw>
	</reaction>
	<reaction id="RR00681" name="D-Ribose-5-phosphate ketol-isomerase" reversible="true">
		<notes>
			<html:p>GENE ASSOCIATION: </html:p>
		</notes>
		<listOfReactants>
			<speciesReference species="C0099" />
		</listOfReactants>
		<listOfProducts>
			<speciesReference species="C0165" />
		</listOfProducts>
		<kineticLaw>
			<math xmlns="http://www.w3.org/1998/Math/MathML">
				<ci>FLUX_VALUE</ci>
			</math>
			<listOfParameters>
				<parameter id="LOWER_BOUND" value="-999999" units="mmol_per_gDW_per_hr"/>
				<parameter id="UPPER_BOUND" value="999999" units="mmol_per_gDW_per_hr"/>
				<parameter id="OBJECTIVE_COEFFICIENT" value="0"/>
			</listOfParameters>
		</kineticLaw>
	</reaction>
	<reaction id="RR01048" name="Orotidine-5'-phosphate:pyrophosphate phosphoribosyltransferase" reversible="true">
		<notes>
			<html:p>GENE ASSOCIATION: </html:p>
		</notes>
		<listOfReactants>
			<speciesReference species="C0012" />
			<speciesReference species="C0798" />
		</listOfReactants>
		<listOfProducts>
			<speciesReference species="C0240" />
			<speciesReference species="C0101" />
		</listOfProducts>
		<kineticLaw>
			<math xmlns="http://www.w3.org/1998/Math/MathML">
				<ci>FLUX_VALUE</ci>
			</math>
			<listOfParameters>
				<parameter id="LOWER_BOUND" value="-999999" units="mmol_per_gDW_per_hr"/>
				<parameter id="UPPER_BOUND" value="999999" units="mmol_per_gDW_per_hr"/>
				<parameter id="OBJECTIVE_COEFFICIENT" value="0"/>
			</listOfParameters>
		</kineticLaw>
	</reaction>
	<reaction id="RR00256" name="L-Aspartate racemase" reversible="true">
		<notes>
			<html:p>GENE ASSOCIATION: </html:p>
		</notes>
		<listOfReactants>
			<speciesReference species="C0065" />
			<speciesReference species="C0041" />
		</listOfReactants>
		<listOfProducts>
			<speciesReference species="C0315" />
		</listOfProducts>
		<kineticLaw>
			<math xmlns="http://www.w3.org/1998/Math/MathML">
				<ci>FLUX_VALUE</ci>
			</math>
			<listOfParameters>
				<parameter id="LOWER_BOUND" value="-999999" units="mmol_per_gDW_per_hr"/>
				<parameter id="UPPER_BOUND" value="999999" units="mmol_per_gDW_per_hr"/>
				<parameter id="OBJECTIVE_COEFFICIENT" value="0"/>
			</listOfParameters>
		</kineticLaw>
	</reaction>
	<reaction id="RR00216" name="Succinate:CoA ligase (ADP-forming)" reversible="true">
		<notes>
			<html:p>GENE ASSOCIATION: </html:p>
		</notes>
		<listOfReactants>
			<speciesReference species="C0036" />
			<speciesReference species="C0002" />
			<speciesReference species="C0010" />
		</listOfReactants>
		<listOfProducts>
			<speciesReference species="C0076" />
			<speciesReference species="C0009" />
			<speciesReference species="C0008" />
		</listOfProducts>
		<kineticLaw>
			<math xmlns="http://www.w3.org/1998/Math/MathML">
				<ci>FLUX_VALUE</ci>
			</math>
			<listOfParameters>
				<parameter id="LOWER_BOUND" value="-999999" units="mmol_per_gDW_per_hr"/>
				<parameter id="UPPER_BOUND" value="999999" units="mmol_per_gDW_per_hr"/>
				<parameter id="OBJECTIVE_COEFFICIENT" value="0"/>
			</listOfParameters>
		</kineticLaw>
	</reaction>
	<reaction id="RR02278" name="3-Methylbutanoyl-CoA + Dihydrolipoamide &amp;gt;=&amp;lt;S-(3-Methylbutanoyl)-dihydrolipoamide + CoA" reversible="true">
		<notes>
			<html:p>GENE ASSOCIATION: </html:p>
		</notes>
		<listOfReactants>
			<speciesReference species="C0446" />
			<speciesReference species="C1856" />
		</listOfReactants>
		<listOfProducts>
			<speciesReference species="C2980" />
			<speciesReference species="C0010" />
		</listOfProducts>
		<kineticLaw>
			<math xmlns="http://www.w3.org/1998/Math/MathML">
				<ci>FLUX_VALUE</ci>
			</math>
			<listOfParameters>
				<parameter id="LOWER_BOUND" value="-999999" units="mmol_per_gDW_per_hr"/>
				<parameter id="UPPER_BOUND" value="999999" units="mmol_per_gDW_per_hr"/>
				<parameter id="OBJECTIVE_COEFFICIENT" value="0"/>
			</listOfParameters>
		</kineticLaw>
	</reaction>
	<reaction id="RR01487" name="Acetyl-CoA:dihydrolipoamide S-acetyltransferase" reversible="true">
		<notes>
			<html:p>GENE ASSOCIATION: </html:p>
		</notes>
		<listOfReactants>
			<speciesReference species="C0446" />
			<speciesReference species="C0022" />
		</listOfReactants>
		<listOfProducts>
			<speciesReference species="C0010" />
			<speciesReference species="C0824" />
		</listOfProducts>
		<kineticLaw>
			<math xmlns="http://www.w3.org/1998/Math/MathML">
				<ci>FLUX_VALUE</ci>
			</math>
			<listOfParameters>
				<parameter id="LOWER_BOUND" value="-999999" units="mmol_per_gDW_per_hr"/>
				<parameter id="UPPER_BOUND" value="999999" units="mmol_per_gDW_per_hr"/>
				<parameter id="OBJECTIVE_COEFFICIENT" value="0"/>
			</listOfParameters>
		</kineticLaw>
	</reaction>
	<reaction id="RR00170" name="ATP:nucleoside-diphosphate phosphatransferase" reversible="true">
		<notes>
			<html:p>GENE ASSOCIATION: </html:p>
		</notes>
		<listOfReactants>
			<speciesReference species="C0002" />
			<speciesReference species="C0031" />
		</listOfReactants>
		<listOfProducts>
			<speciesReference species="C0008" />
			<speciesReference species="C0038" />
		</listOfProducts>
		<kineticLaw>
			<math xmlns="http://www.w3.org/1998/Math/MathML">
				<ci>FLUX_VALUE</ci>
			</math>
			<listOfParameters>
				<parameter id="LOWER_BOUND" value="-999999" units="mmol_per_gDW_per_hr"/>
				<parameter id="UPPER_BOUND" value="999999" units="mmol_per_gDW_per_hr"/>
				<parameter id="OBJECTIVE_COEFFICIENT" value="0"/>
			</listOfParameters>
		</kineticLaw>
	</reaction>
	<reaction id="RR00685" name="D-Glyceraldehyde-3-phosphate:NAD+ oxidoreductase(phosphorylating)" reversible="true">
		<notes>
			<html:p>GENE ASSOCIATION: </html:p>
		</notes>
		<listOfReactants>
			<speciesReference species="C0003" />
			<speciesReference species="C0100" />
			<speciesReference species="C0009" />
		</listOfReactants>
		<listOfProducts>
			<speciesReference species="C0195" />
			<speciesReference species="C0065" />
			<speciesReference species="C0004" />
		</listOfProducts>
		<kineticLaw>
			<math xmlns="http://www.w3.org/1998/Math/MathML">
				<ci>FLUX_VALUE</ci>
			</math>
			<listOfParameters>
				<parameter id="LOWER_BOUND" value="-999999" units="mmol_per_gDW_per_hr"/>
				<parameter id="UPPER_BOUND" value="999999" units="mmol_per_gDW_per_hr"/>
				<parameter id="OBJECTIVE_COEFFICIENT" value="0"/>
			</listOfParameters>
		</kineticLaw>
	</reaction>
	<reaction id="RR08664" name="ACt2r" reversible="true">
		<notes>
			<html:p>GENE ASSOCIATION: </html:p>
		</notes>
		<listOfReactants>
			<speciesReference species="EC0065" />
			<speciesReference species="EC0029" />
		</listOfReactants>
		<listOfProducts>
			<speciesReference species="C0029" />
			<speciesReference species="C0065" />
		</listOfProducts>
		<kineticLaw>
			<math xmlns="http://www.w3.org/1998/Math/MathML">
				<ci>FLUX_VALUE</ci>
			</math>
			<listOfParameters>
				<parameter id="LOWER_BOUND" value="-999999" units="mmol_per_gDW_per_hr"/>
				<parameter id="UPPER_BOUND" value="999999" units="mmol_per_gDW_per_hr"/>
				<parameter id="OBJECTIVE_COEFFICIENT" value="0"/>
			</listOfParameters>
		</kineticLaw>
	</reaction>
	<reaction id="RR01147" name="ATP:(d)GMP phosphotransferase" reversible="true">
		<notes>
			<html:p>GENE ASSOCIATION: </html:p>
		</notes>
		<listOfReactants>
			<speciesReference species="C0002" />
			<speciesReference species="C0290" />
		</listOfReactants>
		<listOfProducts>
			<speciesReference species="C0008" />
			<speciesReference species="C0289" />
		</listOfProducts>
		<kineticLaw>
			<math xmlns="http://www.w3.org/1998/Math/MathML">
				<ci>FLUX_VALUE</ci>
			</math>
			<listOfParameters>
				<parameter id="LOWER_BOUND" value="-999999" units="mmol_per_gDW_per_hr"/>
				<parameter id="UPPER_BOUND" value="999999" units="mmol_per_gDW_per_hr"/>
				<parameter id="OBJECTIVE_COEFFICIENT" value="0"/>
			</listOfParameters>
		</kineticLaw>
	</reaction>
	<reaction id="RR02500" name="10-Formyltetrahydrofolate:5'-phosphoribosyl-5-amino-4-imidazolecarboxamide formyltransferase" reversible="true">
		<notes>
			<html:p>GENE ASSOCIATION: </html:p>
		</notes>
		<listOfReactants>
			<speciesReference species="C0193" />
			<speciesReference species="C2817" />
		</listOfReactants>
		<listOfProducts>
			<speciesReference species="C0085" />
			<speciesReference species="C2849" />
		</listOfProducts>
		<kineticLaw>
			<math xmlns="http://www.w3.org/1998/Math/MathML">
				<ci>FLUX_VALUE</ci>
			</math>
			<listOfParameters>
				<parameter id="LOWER_BOUND" value="-999999" units="mmol_per_gDW_per_hr"/>
				<parameter id="UPPER_BOUND" value="999999" units="mmol_per_gDW_per_hr"/>
				<parameter id="OBJECTIVE_COEFFICIENT" value="0"/>
			</listOfParameters>
		</kineticLaw>
	</reaction>
	<reaction id="RR00598" name="5,10-Methylenetetrahydrofolate:glycine hydroxymethyltransferase" reversible="true">
		<notes>
			<html:p>GENE ASSOCIATION: </html:p>
		</notes>
		<listOfReactants>
			<speciesReference species="C0122" />
			<speciesReference species="C0033" />
			<speciesReference species="C0001" />
		</listOfReactants>
		<listOfProducts>
			<speciesReference species="C0053" />
			<speciesReference species="C0085" />
		</listOfProducts>
		<kineticLaw>
			<math xmlns="http://www.w3.org/1998/Math/MathML">
				<ci>FLUX_VALUE</ci>
			</math>
			<listOfParameters>
				<parameter id="LOWER_BOUND" value="-999999" units="mmol_per_gDW_per_hr"/>
				<parameter id="UPPER_BOUND" value="999999" units="mmol_per_gDW_per_hr"/>
				<parameter id="OBJECTIVE_COEFFICIENT" value="0"/>
			</listOfParameters>
		</kineticLaw>
	</reaction>
	<reaction id="RR00179" name="(S)-Malate:NAD+ oxidoreductase" reversible="true">
		<notes>
			<html:p>GENE ASSOCIATION: </html:p>
		</notes>
		<listOfReactants>
			<speciesReference species="C0003" />
			<speciesReference species="C0127" />
		</listOfReactants>
		<listOfProducts>
			<speciesReference species="C0032" />
			<speciesReference species="C0065" />
			<speciesReference species="C0004" />
		</listOfProducts>
		<kineticLaw>
			<math xmlns="http://www.w3.org/1998/Math/MathML">
				<ci>FLUX_VALUE</ci>
			</math>
			<listOfParameters>
				<parameter id="LOWER_BOUND" value="-999999" units="mmol_per_gDW_per_hr"/>
				<parameter id="UPPER_BOUND" value="999999" units="mmol_per_gDW_per_hr"/>
				<parameter id="OBJECTIVE_COEFFICIENT" value="0"/>
			</listOfParameters>
		</kineticLaw>
	</reaction>
	<reaction id="RR03162" name="Cobalt-precorrin 6 + NADPH + H+ &amp;gt;=&amp;lt; Cobalt-dihydro-precorrin 6 +NADP+" reversible="true">
		<notes>
			<html:p>GENE ASSOCIATION: </html:p>
		</notes>
		<listOfReactants>
			<speciesReference species="C0065" />
			<speciesReference species="C0005" />
			<speciesReference species="C8690" />
		</listOfReactants>
		<listOfProducts>
			<speciesReference species="C8691" />
			<speciesReference species="C0006" />
		</listOfProducts>
		<kineticLaw>
			<math xmlns="http://www.w3.org/1998/Math/MathML">
				<ci>FLUX_VALUE</ci>
			</math>
			<listOfParameters>
				<parameter id="LOWER_BOUND" value="-999999" units="mmol_per_gDW_per_hr"/>
				<parameter id="UPPER_BOUND" value="999999" units="mmol_per_gDW_per_hr"/>
				<parameter id="OBJECTIVE_COEFFICIENT" value="0"/>
			</listOfParameters>
		</kineticLaw>
	</reaction>
	<reaction id="RR03500" name="S-Adenosyl-L-methionine carboxy-lyase" reversible="true">
		<notes>
			<html:p>GENE ASSOCIATION: </html:p>
		</notes>
		<listOfReactants>
			<speciesReference species="C0017" />
			<speciesReference species="C0065" />
		</listOfReactants>
		<listOfProducts>
			<speciesReference species="C0825" />
			<speciesReference species="C0011" />
		</listOfProducts>
		<kineticLaw>
			<math xmlns="http://www.w3.org/1998/Math/MathML">
				<ci>FLUX_VALUE</ci>
			</math>
			<listOfParameters>
				<parameter id="LOWER_BOUND" value="-999999" units="mmol_per_gDW_per_hr"/>
				<parameter id="UPPER_BOUND" value="999999" units="mmol_per_gDW_per_hr"/>
				<parameter id="OBJECTIVE_COEFFICIENT" value="0"/>
			</listOfParameters>
		</kineticLaw>
	</reaction>
	<reaction id="RR09727" name="glutamate N-acetyltransferase" reversible="true">
		<notes>
			<html:p>GENE ASSOCIATION: </html:p>
		</notes>
		<listOfReactants>
			<speciesReference species="C0337" />
			<speciesReference species="C0065" />
			<speciesReference species="C0023" />
		</listOfReactants>
		<listOfProducts>
			<speciesReference species="C0472" />
			<speciesReference species="C1114" />
		</listOfProducts>
		<kineticLaw>
			<math xmlns="http://www.w3.org/1998/Math/MathML">
				<ci>FLUX_VALUE</ci>
			</math>
			<listOfParameters>
				<parameter id="LOWER_BOUND" value="-999999" units="mmol_per_gDW_per_hr"/>
				<parameter id="UPPER_BOUND" value="999999" units="mmol_per_gDW_per_hr"/>
				<parameter id="OBJECTIVE_COEFFICIENT" value="0"/>
			</listOfParameters>
		</kineticLaw>
	</reaction>
	<reaction id="RR02193" name="Sucrose 6-phosphate fructohydrolase" reversible="true">
		<notes>
			<html:p>GENE ASSOCIATION: </html:p>
		</notes>
		<listOfReactants>
			<speciesReference species="C1671" />
			<speciesReference species="C0065" stoichiometry="2" />
			<speciesReference species="C0001" />
		</listOfReactants>
		<listOfProducts>
			<speciesReference species="C0077" />
			<speciesReference species="C0080" />
		</listOfProducts>
		<kineticLaw>
			<math xmlns="http://www.w3.org/1998/Math/MathML">
				<ci>FLUX_VALUE</ci>
			</math>
			<listOfParameters>
				<parameter id="LOWER_BOUND" value="-999999" units="mmol_per_gDW_per_hr"/>
				<parameter id="UPPER_BOUND" value="999999" units="mmol_per_gDW_per_hr"/>
				<parameter id="OBJECTIVE_COEFFICIENT" value="0"/>
			</listOfParameters>
		</kineticLaw>
	</reaction>
	<reaction id="RR01873" name="(S)-3-Hydroxybutanoyl-CoA 3-epimerase" reversible="true">
		<notes>
			<html:p>GENE ASSOCIATION: </html:p>
		</notes>
		<listOfReactants>
			<speciesReference species="C0829" />
		</listOfReactants>
		<listOfProducts>
			<speciesReference species="C2207" />
		</listOfProducts>
		<kineticLaw>
			<math xmlns="http://www.w3.org/1998/Math/MathML">
				<ci>FLUX_VALUE</ci>
			</math>
			<listOfParameters>
				<parameter id="LOWER_BOUND" value="-999999" units="mmol_per_gDW_per_hr"/>
				<parameter id="UPPER_BOUND" value="999999" units="mmol_per_gDW_per_hr"/>
				<parameter id="OBJECTIVE_COEFFICIENT" value="0"/>
			</listOfParameters>
		</kineticLaw>
	</reaction>
	<reaction id="RR08763" name="AKGt2r" reversible="true">
		<notes>
			<html:p>GENE ASSOCIATION: </html:p>
		</notes>
		<listOfReactants>
			<speciesReference species="EC0024" />
			<speciesReference species="EC0065" />
		</listOfReactants>
		<listOfProducts>
			<speciesReference species="C0065" />
			<speciesReference species="C0024" />
		</listOfProducts>
		<kineticLaw>
			<math xmlns="http://www.w3.org/1998/Math/MathML">
				<ci>FLUX_VALUE</ci>
			</math>
			<listOfParameters>
				<parameter id="LOWER_BOUND" value="-999999" units="mmol_per_gDW_per_hr"/>
				<parameter id="UPPER_BOUND" value="999999" units="mmol_per_gDW_per_hr"/>
				<parameter id="OBJECTIVE_COEFFICIENT" value="0"/>
			</listOfParameters>
		</kineticLaw>
	</reaction>
	<reaction id="RR00182" name="Orthophosphate:oxaloacetate carboxyl-lyase (phosphorylating)" reversible="true">
		<notes>
			<html:p>GENE ASSOCIATION: </html:p>
		</notes>
		<listOfReactants>
			<speciesReference species="C0009" />
			<speciesReference species="C0032" />
			<speciesReference species="C0065" />
		</listOfReactants>
		<listOfProducts>
			<speciesReference species="C0059" />
			<speciesReference species="C0011" />
			<speciesReference species="C0001" />
		</listOfProducts>
		<kineticLaw>
			<math xmlns="http://www.w3.org/1998/Math/MathML">
				<ci>FLUX_VALUE</ci>
			</math>
			<listOfParameters>
				<parameter id="LOWER_BOUND" value="-999999" units="mmol_per_gDW_per_hr"/>
				<parameter id="UPPER_BOUND" value="999999" units="mmol_per_gDW_per_hr"/>
				<parameter id="OBJECTIVE_COEFFICIENT" value="0"/>
			</listOfParameters>
		</kineticLaw>
	</reaction>
	<reaction id="RR04368" name="succinate dehyrdogenase" reversible="true">
		<notes>
			<html:p>GENE ASSOCIATION: </html:p>
		</notes>
		<listOfReactants>
			<speciesReference species="C0964" />
			<speciesReference species="C9314" />
		</listOfReactants>
		<listOfProducts>
			<speciesReference species="C0015" />
			<speciesReference species="C9315" />
		</listOfProducts>
		<kineticLaw>
			<math xmlns="http://www.w3.org/1998/Math/MathML">
				<ci>FLUX_VALUE</ci>
			</math>
			<listOfParameters>
				<parameter id="LOWER_BOUND" value="-999999" units="mmol_per_gDW_per_hr"/>
				<parameter id="UPPER_BOUND" value="999999" units="mmol_per_gDW_per_hr"/>
				<parameter id="OBJECTIVE_COEFFICIENT" value="0"/>
			</listOfParameters>
		</kineticLaw>
	</reaction>
	<reaction id="RR08749" name="GLUt2r" reversible="true">
		<notes>
			<html:p>GENE ASSOCIATION: </html:p>
		</notes>
		<listOfReactants>
			<speciesReference species="EC0023" />
			<speciesReference species="EC0065" />
		</listOfReactants>
		<listOfProducts>
			<speciesReference species="C0065" />
			<speciesReference species="C0023" />
		</listOfProducts>
		<kineticLaw>
			<math xmlns="http://www.w3.org/1998/Math/MathML">
				<ci>FLUX_VALUE</ci>
			</math>
			<listOfParameters>
				<parameter id="LOWER_BOUND" value="-999999" units="mmol_per_gDW_per_hr"/>
				<parameter id="UPPER_BOUND" value="999999" units="mmol_per_gDW_per_hr"/>
				<parameter id="OBJECTIVE_COEFFICIENT" value="0"/>
			</listOfParameters>
		</kineticLaw>
	</reaction>
	<reaction id="RR02299" name="3-Hydroxyisopentyl-CoA hydro-lyase" reversible="true">
		<notes>
			<html:p>GENE ASSOCIATION: </html:p>
		</notes>
		<listOfReactants>
			<speciesReference species="C3496" />
		</listOfReactants>
		<listOfProducts>
			<speciesReference species="C1939" />
			<speciesReference species="C0001" />
		</listOfProducts>
		<kineticLaw>
			<math xmlns="http://www.w3.org/1998/Math/MathML">
				<ci>FLUX_VALUE</ci>
			</math>
			<listOfParameters>
				<parameter id="LOWER_BOUND" value="-999999" units="mmol_per_gDW_per_hr"/>
				<parameter id="UPPER_BOUND" value="999999" units="mmol_per_gDW_per_hr"/>
				<parameter id="OBJECTIVE_COEFFICIENT" value="0"/>
			</listOfParameters>
		</kineticLaw>
	</reaction>
	<reaction id="RR03019" name="UDPMurAc(oyl-L-Ala-D-gamma-Glu-L-Lys-D-Ala-D-Ala):undecaprenyl-phosphate phospho-N-acetylmuramoyl-pentapeptide-transferase" reversible="true">
		<notes>
			<html:p>GENE ASSOCIATION: </html:p>
		</notes>
		<listOfReactants>
			<speciesReference species="C0280" />
			<speciesReference species="C2927" />
		</listOfReactants>
		<listOfProducts>
			<speciesReference species="C3428" />
			<speciesReference species="C0089" />
		</listOfProducts>
		<kineticLaw>
			<math xmlns="http://www.w3.org/1998/Math/MathML">
				<ci>FLUX_VALUE</ci>
			</math>
			<listOfParameters>
				<parameter id="LOWER_BOUND" value="-999999" units="mmol_per_gDW_per_hr"/>
				<parameter id="UPPER_BOUND" value="999999" units="mmol_per_gDW_per_hr"/>
				<parameter id="OBJECTIVE_COEFFICIENT" value="0"/>
			</listOfParameters>
		</kineticLaw>
	</reaction>
	<reaction id="RR03551" name="Acetyl-CoA:acetyl-CoA C-acetyltransferase" reversible="true">
		<notes>
			<html:p>GENE ASSOCIATION: </html:p>
		</notes>
		<listOfReactants>
			<speciesReference species="C0022" stoichiometry="2" />
		</listOfReactants>
		<listOfProducts>
			<speciesReference species="C0273" />
			<speciesReference species="C0010" />
		</listOfProducts>
		<kineticLaw>
			<math xmlns="http://www.w3.org/1998/Math/MathML">
				<ci>FLUX_VALUE</ci>
			</math>
			<listOfParameters>
				<parameter id="LOWER_BOUND" value="-999999" units="mmol_per_gDW_per_hr"/>
				<parameter id="UPPER_BOUND" value="999999" units="mmol_per_gDW_per_hr"/>
				<parameter id="OBJECTIVE_COEFFICIENT" value="0"/>
			</listOfParameters>
		</kineticLaw>
	</reaction>
	<reaction id="RR01180" name="XMP:pyrophosphate phosphoribosyltransferase" reversible="true">
		<notes>
			<html:p>GENE ASSOCIATION: </html:p>
		</notes>
		<listOfReactants>
			<speciesReference species="C0012" />
			<speciesReference species="C0491" />
		</listOfReactants>
		<listOfProducts>
			<speciesReference species="C0304" />
			<speciesReference species="C0101" />
		</listOfProducts>
		<kineticLaw>
			<math xmlns="http://www.w3.org/1998/Math/MathML">
				<ci>FLUX_VALUE</ci>
			</math>
			<listOfParameters>
				<parameter id="LOWER_BOUND" value="-999999" units="mmol_per_gDW_per_hr"/>
				<parameter id="UPPER_BOUND" value="999999" units="mmol_per_gDW_per_hr"/>
				<parameter id="OBJECTIVE_COEFFICIENT" value="0"/>
			</listOfParameters>
		</kineticLaw>
	</reaction>
	<reaction id="RR00115" name="L-Glutamate:NAD+ oxidoreductase (deaminating)" reversible="true">
		<notes>
			<html:p>GENE ASSOCIATION: </html:p>
		</notes>
		<listOfReactants>
			<speciesReference species="C0003" />
			<speciesReference species="C0023" />
			<speciesReference species="C0001" />
		</listOfReactants>
		<listOfProducts>
			<speciesReference species="C0065" stoichiometry="2" />
			<speciesReference species="C0024" />
			<speciesReference species="C0004" />
			<speciesReference species="C0013" />
		</listOfProducts>
		<kineticLaw>
			<math xmlns="http://www.w3.org/1998/Math/MathML">
				<ci>FLUX_VALUE</ci>
			</math>
			<listOfParameters>
				<parameter id="LOWER_BOUND" value="-999999" units="mmol_per_gDW_per_hr"/>
				<parameter id="UPPER_BOUND" value="999999" units="mmol_per_gDW_per_hr"/>
				<parameter id="OBJECTIVE_COEFFICIENT" value="0"/>
			</listOfParameters>
		</kineticLaw>
	</reaction>
	<reaction id="RR02499" name="1-(5'-Phosphoribosyl)-5-amino-4-(N-succinocarboxamide)-imidazoleAMP-lyase" reversible="true">
		<notes>
			<html:p>GENE ASSOCIATION: </html:p>
		</notes>
		<listOfReactants>
			<speciesReference species="C2890" />
		</listOfReactants>
		<listOfProducts>
			<speciesReference species="C0104" />
			<speciesReference species="C2817" />
		</listOfProducts>
		<kineticLaw>
			<math xmlns="http://www.w3.org/1998/Math/MathML">
				<ci>FLUX_VALUE</ci>
			</math>
			<listOfParameters>
				<parameter id="LOWER_BOUND" value="-999999" units="mmol_per_gDW_per_hr"/>
				<parameter id="UPPER_BOUND" value="999999" units="mmol_per_gDW_per_hr"/>
				<parameter id="OBJECTIVE_COEFFICIENT" value="0"/>
			</listOfParameters>
		</kineticLaw>
	</reaction>
	<reaction id="RR01489" name="Glutaryl-CoA:dihydrolipoamide S-succinyltransferase" reversible="true">
		<notes>
			<html:p>GENE ASSOCIATION: </html:p>
		</notes>
		<listOfReactants>
			<speciesReference species="C0446" />
			<speciesReference species="C0065" />
			<speciesReference species="C0409" />
		</listOfReactants>
		<listOfProducts>
			<speciesReference species="C0010" />
			<speciesReference species="C3582" />
		</listOfProducts>
		<kineticLaw>
			<math xmlns="http://www.w3.org/1998/Math/MathML">
				<ci>FLUX_VALUE</ci>
			</math>
			<listOfParameters>
				<parameter id="LOWER_BOUND" value="-999999" units="mmol_per_gDW_per_hr"/>
				<parameter id="UPPER_BOUND" value="999999" units="mmol_per_gDW_per_hr"/>
				<parameter id="OBJECTIVE_COEFFICIENT" value="0"/>
			</listOfParameters>
		</kineticLaw>
	</reaction>
	<reaction id="RR03815" name="(S)-3-Hydroxybutanoyl-CoA:NAD+ oxidoreductase" reversible="true">
		<notes>
			<html:p>GENE ASSOCIATION: </html:p>
		</notes>
		<listOfReactants>
			<speciesReference species="C0003" />
			<speciesReference species="C0829" />
		</listOfReactants>
		<listOfProducts>
			<speciesReference species="C0273" />
			<speciesReference species="C0065" />
			<speciesReference species="C0004" />
		</listOfProducts>
		<kineticLaw>
			<math xmlns="http://www.w3.org/1998/Math/MathML">
				<ci>FLUX_VALUE</ci>
			</math>
			<listOfParameters>
				<parameter id="LOWER_BOUND" value="-999999" units="mmol_per_gDW_per_hr"/>
				<parameter id="UPPER_BOUND" value="999999" units="mmol_per_gDW_per_hr"/>
				<parameter id="OBJECTIVE_COEFFICIENT" value="0"/>
			</listOfParameters>
		</kineticLaw>
	</reaction>
	<reaction id="RR01014" name="D-Mannose 6-phosphate 1,6-phosphomutase" reversible="true">
		<notes>
			<html:p>GENE ASSOCIATION: </html:p>
		</notes>
		<listOfReactants>
			<speciesReference species="C0227" />
		</listOfReactants>
		<listOfProducts>
			<speciesReference species="C0480" />
		</listOfProducts>
		<kineticLaw>
			<math xmlns="http://www.w3.org/1998/Math/MathML">
				<ci>FLUX_VALUE</ci>
			</math>
			<listOfParameters>
				<parameter id="LOWER_BOUND" value="-999999" units="mmol_per_gDW_per_hr"/>
				<parameter id="UPPER_BOUND" value="999999" units="mmol_per_gDW_per_hr"/>
				<parameter id="OBJECTIVE_COEFFICIENT" value="0"/>
			</listOfParameters>
		</kineticLaw>
	</reaction>
	<reaction id="RR01292" name="dTTP:alpha-D-glucose-1-phosphate thymidylyltransferase" reversible="true">
		<notes>
			<html:p>GENE ASSOCIATION: </html:p>
		</notes>
		<listOfReactants>
			<speciesReference species="C0352" />
			<speciesReference species="C0065" />
			<speciesReference species="C0087" />
		</listOfReactants>
		<listOfProducts>
			<speciesReference species="C0617" />
			<speciesReference species="C0012" />
		</listOfProducts>
		<kineticLaw>
			<math xmlns="http://www.w3.org/1998/Math/MathML">
				<ci>FLUX_VALUE</ci>
			</math>
			<listOfParameters>
				<parameter id="LOWER_BOUND" value="-999999" units="mmol_per_gDW_per_hr"/>
				<parameter id="UPPER_BOUND" value="999999" units="mmol_per_gDW_per_hr"/>
				<parameter id="OBJECTIVE_COEFFICIENT" value="0"/>
			</listOfParameters>
		</kineticLaw>
	</reaction>
	<reaction id="RR03893" name="D-Galactono-1,4-lactone hydroxyacylhydrolase" reversible="true">
		<notes>
			<html:p>GENE ASSOCIATION: </html:p>
		</notes>
		<listOfReactants>
			<speciesReference species="C2117" />
			<speciesReference species="C0001" />
		</listOfReactants>
		<listOfProducts>
			<speciesReference species="C0645" />
		</listOfProducts>
		<kineticLaw>
			<math xmlns="http://www.w3.org/1998/Math/MathML">
				<ci>FLUX_VALUE</ci>
			</math>
			<listOfParameters>
				<parameter id="LOWER_BOUND" value="-999999" units="mmol_per_gDW_per_hr"/>
				<parameter id="UPPER_BOUND" value="999999" units="mmol_per_gDW_per_hr"/>
				<parameter id="OBJECTIVE_COEFFICIENT" value="0"/>
			</listOfParameters>
		</kineticLaw>
	</reaction>
	<reaction id="RR01290" name="ATP:nucleoside-diphosphate phosphatransferase" reversible="true">
		<notes>
			<html:p>GENE ASSOCIATION: </html:p>
		</notes>
		<listOfReactants>
			<speciesReference species="C0523" />
			<speciesReference species="C0002" />
		</listOfReactants>
		<listOfProducts>
			<speciesReference species="C0351" />
			<speciesReference species="C0008" />
		</listOfProducts>
		<kineticLaw>
			<math xmlns="http://www.w3.org/1998/Math/MathML">
				<ci>FLUX_VALUE</ci>
			</math>
			<listOfParameters>
				<parameter id="LOWER_BOUND" value="-999999" units="mmol_per_gDW_per_hr"/>
				<parameter id="UPPER_BOUND" value="999999" units="mmol_per_gDW_per_hr"/>
				<parameter id="OBJECTIVE_COEFFICIENT" value="0"/>
			</listOfParameters>
		</kineticLaw>
	</reaction>
	<reaction id="RR08952" name="Phosphatidylserine synthase (Ecoli)" reversible="true">
		<notes>
			<html:p>GENE ASSOCIATION: </html:p>
		</notes>
		<listOfReactants>
			<speciesReference species="C0053" stoichiometry="50" />
			<speciesReference species="C9267" />
		</listOfReactants>
		<listOfProducts>
			<speciesReference species="C0065" stoichiometry="50" />
			<speciesReference species="C0046" stoichiometry="50" />
			<speciesReference species="C9313" />
		</listOfProducts>
		<kineticLaw>
			<math xmlns="http://www.w3.org/1998/Math/MathML">
				<ci>FLUX_VALUE</ci>
			</math>
			<listOfParameters>
				<parameter id="LOWER_BOUND" value="-999999" units="mmol_per_gDW_per_hr"/>
				<parameter id="UPPER_BOUND" value="999999" units="mmol_per_gDW_per_hr"/>
				<parameter id="OBJECTIVE_COEFFICIENT" value="0"/>
			</listOfParameters>
		</kineticLaw>
	</reaction>
	<reaction id="RR00827" name="Propanoate:CoA ligase (AMP-forming)" reversible="true">
		<notes>
			<html:p>GENE ASSOCIATION: </html:p>
		</notes>
		<listOfReactants>
			<speciesReference species="C0002" />
			<speciesReference species="C0065" stoichiometry="2" />
			<speciesReference species="C0137" />
		</listOfReactants>
		<listOfProducts>
			<speciesReference species="C3486" />
			<speciesReference species="C0012" />
		</listOfProducts>
		<kineticLaw>
			<math xmlns="http://www.w3.org/1998/Math/MathML">
				<ci>FLUX_VALUE</ci>
			</math>
			<listOfParameters>
				<parameter id="LOWER_BOUND" value="-999999" units="mmol_per_gDW_per_hr"/>
				<parameter id="UPPER_BOUND" value="999999" units="mmol_per_gDW_per_hr"/>
				<parameter id="OBJECTIVE_COEFFICIENT" value="0"/>
			</listOfParameters>
		</kineticLaw>
	</reaction>
	<reaction id="RR01747" name="3-Dehydroquinate hydro-lyase" reversible="true">
		<notes>
			<html:p>GENE ASSOCIATION: </html:p>
		</notes>
		<listOfReactants>
			<speciesReference species="C0690" />
		</listOfReactants>
		<listOfProducts>
			<speciesReference species="C1696" />
			<speciesReference species="C0001" />
		</listOfProducts>
		<kineticLaw>
			<math xmlns="http://www.w3.org/1998/Math/MathML">
				<ci>FLUX_VALUE</ci>
			</math>
			<listOfParameters>
				<parameter id="LOWER_BOUND" value="-999999" units="mmol_per_gDW_per_hr"/>
				<parameter id="UPPER_BOUND" value="999999" units="mmol_per_gDW_per_hr"/>
				<parameter id="OBJECTIVE_COEFFICIENT" value="0"/>
			</listOfParameters>
		</kineticLaw>
	</reaction>
	<reaction id="RR00535" name="D-Mannitol:NAD+ 2-oxidoreductase" reversible="true">
		<notes>
			<html:p>GENE ASSOCIATION: </html:p>
		</notes>
		<listOfReactants>
			<speciesReference species="C0003" />
			<speciesReference species="C0309" />
		</listOfReactants>
		<listOfProducts>
			<speciesReference species="C0065" />
			<speciesReference species="C0004" />
			<speciesReference species="C0080" />
		</listOfProducts>
		<kineticLaw>
			<math xmlns="http://www.w3.org/1998/Math/MathML">
				<ci>FLUX_VALUE</ci>
			</math>
			<listOfParameters>
				<parameter id="LOWER_BOUND" value="-999999" units="mmol_per_gDW_per_hr"/>
				<parameter id="UPPER_BOUND" value="999999" units="mmol_per_gDW_per_hr"/>
				<parameter id="OBJECTIVE_COEFFICIENT" value="0"/>
			</listOfParameters>
		</kineticLaw>
	</reaction>
	<reaction id="RR00692" name="beta-D-Fructose 1,6-bisphosphate D-glyceraldehyde-3-phosphate-lyase" reversible="true">
		<notes>
			<html:p>GENE ASSOCIATION: </html:p>
		</notes>
		<listOfReactants>
			<speciesReference species="C0284" />
		</listOfReactants>
		<listOfProducts>
			<speciesReference species="C0100" />
			<speciesReference species="C0065" stoichiometry="4" />
			<speciesReference species="C0093" />
		</listOfProducts>
		<kineticLaw>
			<math xmlns="http://www.w3.org/1998/Math/MathML">
				<ci>FLUX_VALUE</ci>
			</math>
			<listOfParameters>
				<parameter id="LOWER_BOUND" value="-999999" units="mmol_per_gDW_per_hr"/>
				<parameter id="UPPER_BOUND" value="999999" units="mmol_per_gDW_per_hr"/>
				<parameter id="OBJECTIVE_COEFFICIENT" value="0"/>
			</listOfParameters>
		</kineticLaw>
	</reaction>
	<reaction id="RR00610" name="alpha-D-Glucose 1-phosphate 1,6-phosphomutase" reversible="true">
		<notes>
			<html:p>GENE ASSOCIATION: </html:p>
		</notes>
		<listOfReactants>
			<speciesReference species="C0065" stoichiometry="2" />
			<speciesReference species="C0087" />
		</listOfReactants>
		<listOfProducts>
			<speciesReference species="C0077" />
		</listOfProducts>
		<kineticLaw>
			<math xmlns="http://www.w3.org/1998/Math/MathML">
				<ci>FLUX_VALUE</ci>
			</math>
			<listOfParameters>
				<parameter id="LOWER_BOUND" value="-999999" units="mmol_per_gDW_per_hr"/>
				<parameter id="UPPER_BOUND" value="999999" units="mmol_per_gDW_per_hr"/>
				<parameter id="OBJECTIVE_COEFFICIENT" value="0"/>
			</listOfParameters>
		</kineticLaw>
	</reaction>
	<reaction id="RR00214" name="L-Alanine racemase" reversible="true">
		<notes>
			<html:p>GENE ASSOCIATION: </html:p>
		</notes>
		<listOfReactants>
			<speciesReference species="C0035" />
		</listOfReactants>
		<listOfProducts>
			<speciesReference species="C0115" />
		</listOfProducts>
		<kineticLaw>
			<math xmlns="http://www.w3.org/1998/Math/MathML">
				<ci>FLUX_VALUE</ci>
			</math>
			<listOfParameters>
				<parameter id="LOWER_BOUND" value="-999999" units="mmol_per_gDW_per_hr"/>
				<parameter id="UPPER_BOUND" value="999999" units="mmol_per_gDW_per_hr"/>
				<parameter id="OBJECTIVE_COEFFICIENT" value="0"/>
			</listOfParameters>
		</kineticLaw>
	</reaction>
	<reaction id="RR00444" name="Ethanolamine ammonia-lyase" reversible="true">
		<notes>
			<html:p>GENE ASSOCIATION: </html:p>
		</notes>
		<listOfReactants>
			<speciesReference species="C0157" />
		</listOfReactants>
		<listOfProducts>
			<speciesReference species="C0069" />
			<speciesReference species="C0065" />
			<speciesReference species="C0013" />
		</listOfProducts>
		<kineticLaw>
			<math xmlns="http://www.w3.org/1998/Math/MathML">
				<ci>FLUX_VALUE</ci>
			</math>
			<listOfParameters>
				<parameter id="LOWER_BOUND" value="-999999" units="mmol_per_gDW_per_hr"/>
				<parameter id="UPPER_BOUND" value="999999" units="mmol_per_gDW_per_hr"/>
				<parameter id="OBJECTIVE_COEFFICIENT" value="0"/>
			</listOfParameters>
		</kineticLaw>
	</reaction>
	<reaction id="RR03641" name="D-Glycerate:NADP+ 2-oxidoreductase" reversible="true">
		<notes>
			<html:p>GENE ASSOCIATION: </html:p>
		</notes>
		<listOfReactants>
			<speciesReference species="C0003" />
			<speciesReference species="C0215" />
		</listOfReactants>
		<listOfProducts>
			<speciesReference species="C0141" />
			<speciesReference species="C0065" />
			<speciesReference species="C0004" />
		</listOfProducts>
		<kineticLaw>
			<math xmlns="http://www.w3.org/1998/Math/MathML">
				<ci>FLUX_VALUE</ci>
			</math>
			<listOfParameters>
				<parameter id="LOWER_BOUND" value="-999999" units="mmol_per_gDW_per_hr"/>
				<parameter id="UPPER_BOUND" value="999999" units="mmol_per_gDW_per_hr"/>
				<parameter id="OBJECTIVE_COEFFICIENT" value="0"/>
			</listOfParameters>
		</kineticLaw>
	</reaction>
	<reaction id="RR00592" name="5,6,7,8-Tetrahydrofolate:NADP+ oxidoreductase" reversible="true">
		<notes>
			<html:p>GENE ASSOCIATION: </html:p>
		</notes>
		<listOfReactants>
			<speciesReference species="C0085" />
			<speciesReference species="C0006" />
		</listOfReactants>
		<listOfProducts>
			<speciesReference species="C0325" />
			<speciesReference species="C0065" />
			<speciesReference species="C0005" />
		</listOfProducts>
		<kineticLaw>
			<math xmlns="http://www.w3.org/1998/Math/MathML">
				<ci>FLUX_VALUE</ci>
			</math>
			<listOfParameters>
				<parameter id="LOWER_BOUND" value="-999999" units="mmol_per_gDW_per_hr"/>
				<parameter id="UPPER_BOUND" value="999999" units="mmol_per_gDW_per_hr"/>
				<parameter id="OBJECTIVE_COEFFICIENT" value="0"/>
			</listOfParameters>
		</kineticLaw>
	</reaction>
	<reaction id="RR08696" name="sodium proton antiporter (H:NA is 1:1)" reversible="true">
		<notes>
			<html:p>GENE ASSOCIATION: </html:p>
		</notes>
		<listOfReactants>
			<speciesReference species="C0954" />
			<speciesReference species="EC0065" />
		</listOfReactants>
		<listOfProducts>
			<speciesReference species="EC0954" />
			<speciesReference species="C0065" />
		</listOfProducts>
		<kineticLaw>
			<math xmlns="http://www.w3.org/1998/Math/MathML">
				<ci>FLUX_VALUE</ci>
			</math>
			<listOfParameters>
				<parameter id="LOWER_BOUND" value="-999999" units="mmol_per_gDW_per_hr"/>
				<parameter id="UPPER_BOUND" value="999999" units="mmol_per_gDW_per_hr"/>
				<parameter id="OBJECTIVE_COEFFICIENT" value="0"/>
			</listOfParameters>
		</kineticLaw>
	</reaction>
	<reaction id="RR00221" name="Succinyl-CoA:3-oxo-acid CoA-transferase" reversible="true">
		<notes>
			<html:p>GENE ASSOCIATION: </html:p>
		</notes>
		<listOfReactants>
			<speciesReference species="C0138" />
			<speciesReference species="C0076" />
		</listOfReactants>
		<listOfProducts>
			<speciesReference species="C0036" />
			<speciesReference species="C0273" />
		</listOfProducts>
		<kineticLaw>
			<math xmlns="http://www.w3.org/1998/Math/MathML">
				<ci>FLUX_VALUE</ci>
			</math>
			<listOfParameters>
				<parameter id="LOWER_BOUND" value="-999999" units="mmol_per_gDW_per_hr"/>
				<parameter id="UPPER_BOUND" value="999999" units="mmol_per_gDW_per_hr"/>
				<parameter id="OBJECTIVE_COEFFICIENT" value="0"/>
			</listOfParameters>
		</kineticLaw>
	</reaction>
	<reaction id="RR01695" name="(R,R)-Butane-2,3-diol:NAD+ oxidoreductase" reversible="true">
		<notes>
			<html:p>GENE ASSOCIATION: </html:p>
		</notes>
		<listOfReactants>
			<speciesReference species="C0003" />
			<speciesReference species="C1919" />
		</listOfReactants>
		<listOfProducts>
			<speciesReference species="C0065" />
			<speciesReference species="C0593" />
			<speciesReference species="C0004" />
		</listOfProducts>
		<kineticLaw>
			<math xmlns="http://www.w3.org/1998/Math/MathML">
				<ci>FLUX_VALUE</ci>
			</math>
			<listOfParameters>
				<parameter id="LOWER_BOUND" value="-999999" units="mmol_per_gDW_per_hr"/>
				<parameter id="UPPER_BOUND" value="999999" units="mmol_per_gDW_per_hr"/>
				<parameter id="OBJECTIVE_COEFFICIENT" value="0"/>
			</listOfParameters>
		</kineticLaw>
	</reaction>
	<reaction id="RR03774" name="4-Aminobutanoate:2-oxoglutarate aminotransferase" reversible="true">
		<notes>
			<html:p>GENE ASSOCIATION: </html:p>
		</notes>
		<listOfReactants>
			<speciesReference species="C0275" />
			<speciesReference species="C0024" />
		</listOfReactants>
		<listOfProducts>
			<speciesReference species="C0191" />
			<speciesReference species="C0023" />
		</listOfProducts>
		<kineticLaw>
			<math xmlns="http://www.w3.org/1998/Math/MathML">
				<ci>FLUX_VALUE</ci>
			</math>
			<listOfParameters>
				<parameter id="LOWER_BOUND" value="-999999" units="mmol_per_gDW_per_hr"/>
				<parameter id="UPPER_BOUND" value="999999" units="mmol_per_gDW_per_hr"/>
				<parameter id="OBJECTIVE_COEFFICIENT" value="0"/>
			</listOfParameters>
		</kineticLaw>
	</reaction>
	<reaction id="RR01583" name="LL-2,6-Diaminoheptanedioate 2-epimerase" reversible="true">
		<notes>
			<html:p>GENE ASSOCIATION: </html:p>
		</notes>
		<listOfReactants>
			<speciesReference species="C0498" />
		</listOfReactants>
		<listOfProducts>
			<speciesReference species="C0507" />
		</listOfProducts>
		<kineticLaw>
			<math xmlns="http://www.w3.org/1998/Math/MathML">
				<ci>FLUX_VALUE</ci>
			</math>
			<listOfParameters>
				<parameter id="LOWER_BOUND" value="-999999" units="mmol_per_gDW_per_hr"/>
				<parameter id="UPPER_BOUND" value="999999" units="mmol_per_gDW_per_hr"/>
				<parameter id="OBJECTIVE_COEFFICIENT" value="0"/>
			</listOfParameters>
		</kineticLaw>
	</reaction>
	<reaction id="RR08976" name="CDP-Diacylglycerol synthetase (Ecoli)" reversible="true">
		<notes>
			<html:p>GENE ASSOCIATION: </html:p>
		</notes>
		<listOfReactants>
			<speciesReference species="C0051" stoichiometry="50" />
			<speciesReference species="C0065" stoichiometry="50" />
			<speciesReference species="C9306" />
		</listOfReactants>
		<listOfProducts>
			<speciesReference species="C0012" stoichiometry="50" />
			<speciesReference species="C9267" />
		</listOfProducts>
		<kineticLaw>
			<math xmlns="http://www.w3.org/1998/Math/MathML">
				<ci>FLUX_VALUE</ci>
			</math>
			<listOfParameters>
				<parameter id="LOWER_BOUND" value="-999999" units="mmol_per_gDW_per_hr"/>
				<parameter id="UPPER_BOUND" value="999999" units="mmol_per_gDW_per_hr"/>
				<parameter id="OBJECTIVE_COEFFICIENT" value="0"/>
			</listOfParameters>
		</kineticLaw>
	</reaction>
	<reaction id="RR10479" name="5-carboxyamino-1-(5-phospho-D-ribosyl)imidazole carboxymutase" reversible="true">
		<notes>
			<html:p>GENE ASSOCIATION: </html:p>
		</notes>
		<listOfReactants>
			<speciesReference species="C9683" />
		</listOfReactants>
		<listOfProducts>
			<speciesReference species="C2857" />
		</listOfProducts>
		<kineticLaw>
			<math xmlns="http://www.w3.org/1998/Math/MathML">
				<ci>FLUX_VALUE</ci>
			</math>
			<listOfParameters>
				<parameter id="LOWER_BOUND" value="-999999" units="mmol_per_gDW_per_hr"/>
				<parameter id="UPPER_BOUND" value="999999" units="mmol_per_gDW_per_hr"/>
				<parameter id="OBJECTIVE_COEFFICIENT" value="0"/>
			</listOfParameters>
		</kineticLaw>
	</reaction>
	<reaction id="RR09359" name="3-hydroxybutyrate dehydrogenase" reversible="true">
		<notes>
			<html:p>GENE ASSOCIATION: </html:p>
		</notes>
		<listOfReactants>
			<speciesReference species="C0003" />
			<speciesReference species="C0785" />
		</listOfReactants>
		<listOfProducts>
			<speciesReference species="C0138" />
			<speciesReference species="C0065" stoichiometry="2" />
			<speciesReference species="C0004" />
		</listOfProducts>
		<kineticLaw>
			<math xmlns="http://www.w3.org/1998/Math/MathML">
				<ci>FLUX_VALUE</ci>
			</math>
			<listOfParameters>
				<parameter id="LOWER_BOUND" value="-999999" units="mmol_per_gDW_per_hr"/>
				<parameter id="UPPER_BOUND" value="999999" units="mmol_per_gDW_per_hr"/>
				<parameter id="OBJECTIVE_COEFFICIENT" value="0"/>
			</listOfParameters>
		</kineticLaw>
	</reaction>
	<reaction id="RR03769" name="Sedoheptulose-7-phosphate:D-glyceraldehyde-3-phosphateglycolaldehyde transferase" reversible="true">
		<notes>
			<html:p>GENE ASSOCIATION: </html:p>
		</notes>
		<listOfReactants>
			<speciesReference species="C0100" />
			<speciesReference species="C0230" />
		</listOfReactants>
		<listOfProducts>
			<speciesReference species="C0190" />
			<speciesReference species="C0099" />
		</listOfProducts>
		<kineticLaw>
			<math xmlns="http://www.w3.org/1998/Math/MathML">
				<ci>FLUX_VALUE</ci>
			</math>
			<listOfParameters>
				<parameter id="LOWER_BOUND" value="-999999" units="mmol_per_gDW_per_hr"/>
				<parameter id="UPPER_BOUND" value="999999" units="mmol_per_gDW_per_hr"/>
				<parameter id="OBJECTIVE_COEFFICIENT" value="0"/>
			</listOfParameters>
		</kineticLaw>
	</reaction>
	<reaction id="RR01988" name="N-Acetyl-L-glutamate-5-semialdehyde:NADP+ 5-oxidoreductase(phosphrylating)" reversible="true">
		<notes>
			<html:p>GENE ASSOCIATION: </html:p>
		</notes>
		<listOfReactants>
			<speciesReference species="C0902" />
			<speciesReference species="C0009" />
			<speciesReference species="C0006" />
		</listOfReactants>
		<listOfProducts>
			<speciesReference species="C2523" />
			<speciesReference species="C0065" />
			<speciesReference species="C0005" />
		</listOfProducts>
		<kineticLaw>
			<math xmlns="http://www.w3.org/1998/Math/MathML">
				<ci>FLUX_VALUE</ci>
			</math>
			<listOfParameters>
				<parameter id="LOWER_BOUND" value="-999999" units="mmol_per_gDW_per_hr"/>
				<parameter id="UPPER_BOUND" value="999999" units="mmol_per_gDW_per_hr"/>
				<parameter id="OBJECTIVE_COEFFICIENT" value="0"/>
			</listOfParameters>
		</kineticLaw>
	</reaction>
	<reaction id="RR03681" name="2-Phospho-D-glycerate 2,3-phosphomutase" reversible="true">
		<notes>
			<html:p>GENE ASSOCIATION: </html:p>
		</notes>
		<listOfReactants>
			<speciesReference species="C0477" />
		</listOfReactants>
		<listOfProducts>
			<speciesReference species="C0163" />
		</listOfProducts>
		<kineticLaw>
			<math xmlns="http://www.w3.org/1998/Math/MathML">
				<ci>FLUX_VALUE</ci>
			</math>
			<listOfParameters>
				<parameter id="LOWER_BOUND" value="-999999" units="mmol_per_gDW_per_hr"/>
				<parameter id="UPPER_BOUND" value="999999" units="mmol_per_gDW_per_hr"/>
				<parameter id="OBJECTIVE_COEFFICIENT" value="0"/>
			</listOfParameters>
		</kineticLaw>
	</reaction>
	<reaction id="RR00688" name="2-Deoxy-D-ribose-5-phosphate acetaldehyde-lyase" reversible="true">
		<notes>
			<html:p>GENE ASSOCIATION: </html:p>
		</notes>
		<listOfReactants>
			<speciesReference species="C0504" />
		</listOfReactants>
		<listOfProducts>
			<speciesReference species="C0100" />
			<speciesReference species="C0069" />
		</listOfProducts>
		<kineticLaw>
			<math xmlns="http://www.w3.org/1998/Math/MathML">
				<ci>FLUX_VALUE</ci>
			</math>
			<listOfParameters>
				<parameter id="LOWER_BOUND" value="-999999" units="mmol_per_gDW_per_hr"/>
				<parameter id="UPPER_BOUND" value="999999" units="mmol_per_gDW_per_hr"/>
				<parameter id="OBJECTIVE_COEFFICIENT" value="0"/>
			</listOfParameters>
		</kineticLaw>
	</reaction>
	<reaction id="RR10517" name="cardiolipin synthase (n-C16:0)" reversible="true">
		<notes>
			<html:p>GENE ASSOCIATION: </html:p>
		</notes>
		<listOfReactants>
			<speciesReference species="C9692" stoichiometry="2" />
		</listOfReactants>
		<listOfProducts>
			<speciesReference species="C9714" />
			<speciesReference species="C0098" />
		</listOfProducts>
		<kineticLaw>
			<math xmlns="http://www.w3.org/1998/Math/MathML">
				<ci>FLUX_VALUE</ci>
			</math>
			<listOfParameters>
				<parameter id="LOWER_BOUND" value="-999999" units="mmol_per_gDW_per_hr"/>
				<parameter id="UPPER_BOUND" value="999999" units="mmol_per_gDW_per_hr"/>
				<parameter id="OBJECTIVE_COEFFICIENT" value="0"/>
			</listOfParameters>
		</kineticLaw>
	</reaction>
	<reaction id="RR01451" name="Aminoacetone:oxygen oxidoreductase(deaminating)(flavin-containing)" reversible="true">
		<notes>
			<html:p>GENE ASSOCIATION: </html:p>
		</notes>
		<listOfReactants>
			<speciesReference species="C0007" />
			<speciesReference species="C1282" />
			<speciesReference species="C0001" />
		</listOfReactants>
		<listOfProducts>
			<speciesReference species="C0025" />
			<speciesReference species="C0424" />
			<speciesReference species="C0013" />
		</listOfProducts>
		<kineticLaw>
			<math xmlns="http://www.w3.org/1998/Math/MathML">
				<ci>FLUX_VALUE</ci>
			</math>
			<listOfParameters>
				<parameter id="LOWER_BOUND" value="-999999" units="mmol_per_gDW_per_hr"/>
				<parameter id="UPPER_BOUND" value="999999" units="mmol_per_gDW_per_hr"/>
				<parameter id="OBJECTIVE_COEFFICIENT" value="0"/>
			</listOfParameters>
		</kineticLaw>
	</reaction>
	<reaction id="RR10477" name="ATP:AMP phosphotransferase" reversible="true">
		<notes>
			<html:p>GENE ASSOCIATION: </html:p>
		</notes>
		<listOfReactants>
			<speciesReference species="C0018" />
			<speciesReference species="C0002" />
		</listOfReactants>
		<listOfProducts>
			<speciesReference species="C0008" stoichiometry="2" />
		</listOfProducts>
		<kineticLaw>
			<math xmlns="http://www.w3.org/1998/Math/MathML">
				<ci>FLUX_VALUE</ci>
			</math>
			<listOfParameters>
				<parameter id="LOWER_BOUND" value="-999999" units="mmol_per_gDW_per_hr"/>
				<parameter id="UPPER_BOUND" value="999999" units="mmol_per_gDW_per_hr"/>
				<parameter id="OBJECTIVE_COEFFICIENT" value="0"/>
			</listOfParameters>
		</kineticLaw>
	</reaction>
	<reaction id="RR10636" name="cis Aconitate transport via diffusion" reversible="true">
		<notes>
			<html:p>GENE ASSOCIATION: </html:p>
		</notes>
		<listOfReactants>
			<speciesReference species="EC0326" />
		</listOfReactants>
		<listOfProducts>
			<speciesReference species="C0326" />
		</listOfProducts>
		<kineticLaw>
			<math xmlns="http://www.w3.org/1998/Math/MathML">
				<ci>FLUX_VALUE</ci>
			</math>
			<listOfParameters>
				<parameter id="LOWER_BOUND" value="-999999" units="mmol_per_gDW_per_hr"/>
				<parameter id="UPPER_BOUND" value="999999" units="mmol_per_gDW_per_hr"/>
				<parameter id="OBJECTIVE_COEFFICIENT" value="0"/>
			</listOfParameters>
		</kineticLaw>
	</reaction>
	<reaction id="RR00405" name="(R)-Lactate:NAD+ oxidoreductase" reversible="true">
		<notes>
			<html:p>GENE ASSOCIATION: </html:p>
		</notes>
		<listOfReactants>
			<speciesReference species="C0003" />
			<speciesReference species="C0213" />
		</listOfReactants>
		<listOfProducts>
			<speciesReference species="C0020" />
			<speciesReference species="C0065" />
			<speciesReference species="C0004" />
		</listOfProducts>
		<kineticLaw>
			<math xmlns="http://www.w3.org/1998/Math/MathML">
				<ci>FLUX_VALUE</ci>
			</math>
			<listOfParameters>
				<parameter id="LOWER_BOUND" value="-999999" units="mmol_per_gDW_per_hr"/>
				<parameter id="UPPER_BOUND" value="999999" units="mmol_per_gDW_per_hr"/>
				<parameter id="OBJECTIVE_COEFFICIENT" value="0"/>
			</listOfParameters>
		</kineticLaw>
	</reaction>
	<reaction id="RR04183" name="3-Hydroxy-2-methylpropanoate:NAD+ oxidoreductase" reversible="true">
		<notes>
			<html:p>GENE ASSOCIATION: </html:p>
		</notes>
		<listOfReactants>
			<speciesReference species="C0003" />
			<speciesReference species="C3499" />
		</listOfReactants>
		<listOfProducts>
			<speciesReference species="C3500" />
			<speciesReference species="C0065" />
			<speciesReference species="C0004" />
		</listOfProducts>
		<kineticLaw>
			<math xmlns="http://www.w3.org/1998/Math/MathML">
				<ci>FLUX_VALUE</ci>
			</math>
			<listOfParameters>
				<parameter id="LOWER_BOUND" value="-999999" units="mmol_per_gDW_per_hr"/>
				<parameter id="UPPER_BOUND" value="999999" units="mmol_per_gDW_per_hr"/>
				<parameter id="OBJECTIVE_COEFFICIENT" value="0"/>
			</listOfParameters>
		</kineticLaw>
	</reaction>
	<reaction id="RR01151" name="ATP:dTMP phosphotransferase" reversible="true">
		<notes>
			<html:p>GENE ASSOCIATION: </html:p>
		</notes>
		<listOfReactants>
			<speciesReference species="C0292" />
			<speciesReference species="C0002" />
		</listOfReactants>
		<listOfProducts>
			<speciesReference species="C0008" />
			<speciesReference species="C0291" />
		</listOfProducts>
		<kineticLaw>
			<math xmlns="http://www.w3.org/1998/Math/MathML">
				<ci>FLUX_VALUE</ci>
			</math>
			<listOfParameters>
				<parameter id="LOWER_BOUND" value="-999999" units="mmol_per_gDW_per_hr"/>
				<parameter id="UPPER_BOUND" value="999999" units="mmol_per_gDW_per_hr"/>
				<parameter id="OBJECTIVE_COEFFICIENT" value="0"/>
			</listOfParameters>
		</kineticLaw>
	</reaction>
	<reaction id="RR01272" name="N2-Acetyl-L-ornithine:2-oxoglutarate aminotransferase" reversible="true">
		<notes>
			<html:p>GENE ASSOCIATION: </html:p>
		</notes>
		<listOfReactants>
			<speciesReference species="C0337" />
			<speciesReference species="C0024" />
		</listOfReactants>
		<listOfProducts>
			<speciesReference species="C0902" />
			<speciesReference species="C0023" />
		</listOfProducts>
		<kineticLaw>
			<math xmlns="http://www.w3.org/1998/Math/MathML">
				<ci>FLUX_VALUE</ci>
			</math>
			<listOfParameters>
				<parameter id="LOWER_BOUND" value="-999999" units="mmol_per_gDW_per_hr"/>
				<parameter id="UPPER_BOUND" value="999999" units="mmol_per_gDW_per_hr"/>
				<parameter id="OBJECTIVE_COEFFICIENT" value="0"/>
			</listOfParameters>
		</kineticLaw>
	</reaction>
	<reaction id="RR00693" name="1-(5-Phospho-D-ribosyl)-ATP:pyrophosphate phosphoribosyl-transferase" reversible="true">
		<notes>
			<html:p>GENE ASSOCIATION: </html:p>
		</notes>
		<listOfReactants>
			<speciesReference species="C0012" />
			<speciesReference species="C1750" />
		</listOfReactants>
		<listOfProducts>
			<speciesReference species="C0002" />
			<speciesReference species="C0101" />
		</listOfProducts>
		<kineticLaw>
			<math xmlns="http://www.w3.org/1998/Math/MathML">
				<ci>FLUX_VALUE</ci>
			</math>
			<listOfParameters>
				<parameter id="LOWER_BOUND" value="-999999" units="mmol_per_gDW_per_hr"/>
				<parameter id="UPPER_BOUND" value="999999" units="mmol_per_gDW_per_hr"/>
				<parameter id="OBJECTIVE_COEFFICIENT" value="0"/>
			</listOfParameters>
		</kineticLaw>
	</reaction>
	<reaction id="RR08760" name="2-dehydro-3-deoxy-D-gluconate transport via proton symport, reversible" reversible="true">
		<notes>
			<html:p>GENE ASSOCIATION: </html:p>
		</notes>
		<listOfReactants>
			<speciesReference species="EC0065" />
			<speciesReference species="EC0169" />
		</listOfReactants>
		<listOfProducts>
			<speciesReference species="C0065" />
			<speciesReference species="C0169" />
		</listOfProducts>
		<kineticLaw>
			<math xmlns="http://www.w3.org/1998/Math/MathML">
				<ci>FLUX_VALUE</ci>
			</math>
			<listOfParameters>
				<parameter id="LOWER_BOUND" value="-999999" units="mmol_per_gDW_per_hr"/>
				<parameter id="UPPER_BOUND" value="999999" units="mmol_per_gDW_per_hr"/>
				<parameter id="OBJECTIVE_COEFFICIENT" value="0"/>
			</listOfParameters>
		</kineticLaw>
	</reaction>
	<reaction id="RR10027" name="Glycoaldehydye reversible transport" reversible="true">
		<notes>
			<html:p>GENE ASSOCIATION: </html:p>
		</notes>
		<listOfReactants>
			<speciesReference species="EC0221" />
		</listOfReactants>
		<listOfProducts>
			<speciesReference species="C0221" />
		</listOfProducts>
		<kineticLaw>
			<math xmlns="http://www.w3.org/1998/Math/MathML">
				<ci>FLUX_VALUE</ci>
			</math>
			<listOfParameters>
				<parameter id="LOWER_BOUND" value="-999999" units="mmol_per_gDW_per_hr"/>
				<parameter id="UPPER_BOUND" value="999999" units="mmol_per_gDW_per_hr"/>
				<parameter id="OBJECTIVE_COEFFICIENT" value="0"/>
			</listOfParameters>
		</kineticLaw>
	</reaction>
	<reaction id="RR00967" name="(R)-Glycerate:NAD+ oxidoreductase" reversible="true">
		<notes>
			<html:p>GENE ASSOCIATION: </html:p>
		</notes>
		<listOfReactants>
			<speciesReference species="C0003" />
			<speciesReference species="C0215" />
		</listOfReactants>
		<listOfProducts>
			<speciesReference species="C0830" />
			<speciesReference species="C0065" />
			<speciesReference species="C0004" />
		</listOfProducts>
		<kineticLaw>
			<math xmlns="http://www.w3.org/1998/Math/MathML">
				<ci>FLUX_VALUE</ci>
			</math>
			<listOfParameters>
				<parameter id="LOWER_BOUND" value="-999999" units="mmol_per_gDW_per_hr"/>
				<parameter id="UPPER_BOUND" value="999999" units="mmol_per_gDW_per_hr"/>
				<parameter id="OBJECTIVE_COEFFICIENT" value="0"/>
			</listOfParameters>
		</kineticLaw>
	</reaction>
	<reaction id="RR10079" name="citrate transport in/out via proton symport" reversible="true">
		<notes>
			<html:p>GENE ASSOCIATION: </html:p>
		</notes>
		<listOfReactants>
			<speciesReference species="EC0065" />
			<speciesReference species="EC0134" />
		</listOfReactants>
		<listOfProducts>
			<speciesReference species="C0134" />
			<speciesReference species="C0065" />
		</listOfProducts>
		<kineticLaw>
			<math xmlns="http://www.w3.org/1998/Math/MathML">
				<ci>FLUX_VALUE</ci>
			</math>
			<listOfParameters>
				<parameter id="LOWER_BOUND" value="-999999" units="mmol_per_gDW_per_hr"/>
				<parameter id="UPPER_BOUND" value="999999" units="mmol_per_gDW_per_hr"/>
				<parameter id="OBJECTIVE_COEFFICIENT" value="0"/>
			</listOfParameters>
		</kineticLaw>
	</reaction>
	<reaction id="RR08672" name="CO2 transporter via diffusion" reversible="true">
		<notes>
			<html:p>GENE ASSOCIATION: </html:p>
		</notes>
		<listOfReactants>
			<speciesReference species="EC0011" />
		</listOfReactants>
		<listOfProducts>
			<speciesReference species="C0011" />
		</listOfProducts>
		<kineticLaw>
			<math xmlns="http://www.w3.org/1998/Math/MathML">
				<ci>FLUX_VALUE</ci>
			</math>
			<listOfParameters>
				<parameter id="LOWER_BOUND" value="-999999" units="mmol_per_gDW_per_hr"/>
				<parameter id="UPPER_BOUND" value="999999" units="mmol_per_gDW_per_hr"/>
				<parameter id="OBJECTIVE_COEFFICIENT" value="0"/>
			</listOfParameters>
		</kineticLaw>
	</reaction>
	<reaction id="RR01895" name="3,4-Dihydroxyphenylacetate:oxygen 2,3-oxidoreductase (decyclizing)" reversible="true">
		<notes>
			<html:p>GENE ASSOCIATION: </html:p>
		</notes>
		<listOfReactants>
			<speciesReference species="C0840" />
			<speciesReference species="C0007" />
		</listOfReactants>
		<listOfProducts>
			<speciesReference species="C0065" stoichiometry="2" />
			<speciesReference species="C2795" />
		</listOfProducts>
		<kineticLaw>
			<math xmlns="http://www.w3.org/1998/Math/MathML">
				<ci>FLUX_VALUE</ci>
			</math>
			<listOfParameters>
				<parameter id="LOWER_BOUND" value="-999999" units="mmol_per_gDW_per_hr"/>
				<parameter id="UPPER_BOUND" value="999999" units="mmol_per_gDW_per_hr"/>
				<parameter id="OBJECTIVE_COEFFICIENT" value="0"/>
			</listOfParameters>
		</kineticLaw>
	</reaction>
	<reaction id="RR01452" name="(R)-S-Lactoylglutathione methylglyoxal-lyase (isomerizing)" reversible="true">
		<notes>
			<html:p>GENE ASSOCIATION: </html:p>
		</notes>
		<listOfReactants>
			<speciesReference species="C2153" />
		</listOfReactants>
		<listOfProducts>
			<speciesReference species="C0424" />
			<speciesReference species="C0042" />
		</listOfProducts>
		<kineticLaw>
			<math xmlns="http://www.w3.org/1998/Math/MathML">
				<ci>FLUX_VALUE</ci>
			</math>
			<listOfParameters>
				<parameter id="LOWER_BOUND" value="-999999" units="mmol_per_gDW_per_hr"/>
				<parameter id="UPPER_BOUND" value="999999" units="mmol_per_gDW_per_hr"/>
				<parameter id="OBJECTIVE_COEFFICIENT" value="0"/>
			</listOfParameters>
		</kineticLaw>
	</reaction>
	<reaction id="RR10654" name="Succinamic acid transport via proton" reversible="true">
		<notes>
			<html:p>GENE ASSOCIATION: </html:p>
		</notes>
		<listOfReactants>
			<speciesReference species="EC9790" />
			<speciesReference species="EC0065" stoichiometry="2" />
		</listOfReactants>
		<listOfProducts>
			<speciesReference species="C0065" stoichiometry="2" />
			<speciesReference species="C9790" />
		</listOfProducts>
		<kineticLaw>
			<math xmlns="http://www.w3.org/1998/Math/MathML">
				<ci>FLUX_VALUE</ci>
			</math>
			<listOfParameters>
				<parameter id="LOWER_BOUND" value="-999999" units="mmol_per_gDW_per_hr"/>
				<parameter id="UPPER_BOUND" value="999999" units="mmol_per_gDW_per_hr"/>
				<parameter id="OBJECTIVE_COEFFICIENT" value="0"/>
			</listOfParameters>
		</kineticLaw>
	</reaction>
	<reaction id="RR01155" name="ATP:dTMP phosphotransferase" reversible="true">
		<notes>
			<html:p>GENE ASSOCIATION: </html:p>
		</notes>
		<listOfReactants>
			<speciesReference species="C0002" />
			<speciesReference species="C0293" />
		</listOfReactants>
		<listOfProducts>
			<speciesReference species="C0960" />
			<speciesReference species="C0008" />
		</listOfProducts>
		<kineticLaw>
			<math xmlns="http://www.w3.org/1998/Math/MathML">
				<ci>FLUX_VALUE</ci>
			</math>
			<listOfParameters>
				<parameter id="LOWER_BOUND" value="-999999" units="mmol_per_gDW_per_hr"/>
				<parameter id="UPPER_BOUND" value="999999" units="mmol_per_gDW_per_hr"/>
				<parameter id="OBJECTIVE_COEFFICIENT" value="0"/>
			</listOfParameters>
		</kineticLaw>
	</reaction>
	<reaction id="RR00576" name="Propanoyl-CoA + Orthophosphate &amp;gt;=&amp;lt; Propanoyl phosphate + CoA" reversible="true">
		<notes>
			<html:p>GENE ASSOCIATION: </html:p>
		</notes>
		<listOfReactants>
			<speciesReference species="C0084" />
			<speciesReference species="C0009" />
		</listOfReactants>
		<listOfProducts>
			<speciesReference species="C1819" />
			<speciesReference species="C0010" />
		</listOfProducts>
		<kineticLaw>
			<math xmlns="http://www.w3.org/1998/Math/MathML">
				<ci>FLUX_VALUE</ci>
			</math>
			<listOfParameters>
				<parameter id="LOWER_BOUND" value="-999999" units="mmol_per_gDW_per_hr"/>
				<parameter id="UPPER_BOUND" value="999999" units="mmol_per_gDW_per_hr"/>
				<parameter id="OBJECTIVE_COEFFICIENT" value="0"/>
			</listOfParameters>
		</kineticLaw>
	</reaction>
	<reaction id="RR08670" name="O2t" reversible="true">
		<notes>
			<html:p>GENE ASSOCIATION: </html:p>
		</notes>
		<listOfReactants>
			<speciesReference species="EC0007" />
		</listOfReactants>
		<listOfProducts>
			<speciesReference species="C0007" />
		</listOfProducts>
		<kineticLaw>
			<math xmlns="http://www.w3.org/1998/Math/MathML">
				<ci>FLUX_VALUE</ci>
			</math>
			<listOfParameters>
				<parameter id="LOWER_BOUND" value="-999999" units="mmol_per_gDW_per_hr"/>
				<parameter id="UPPER_BOUND" value="999999" units="mmol_per_gDW_per_hr"/>
				<parameter id="OBJECTIVE_COEFFICIENT" value="0"/>
			</listOfParameters>
		</kineticLaw>
	</reaction>
	<reaction id="RR08812" name="phosphate reversible transport via symport" reversible="true">
		<notes>
			<html:p>GENE ASSOCIATION: </html:p>
		</notes>
		<listOfReactants>
			<speciesReference species="EC0009" />
			<speciesReference species="EC0065" />
		</listOfReactants>
		<listOfProducts>
			<speciesReference species="C0009" />
			<speciesReference species="C0065" />
		</listOfProducts>
		<kineticLaw>
			<math xmlns="http://www.w3.org/1998/Math/MathML">
				<ci>FLUX_VALUE</ci>
			</math>
			<listOfParameters>
				<parameter id="LOWER_BOUND" value="-999999" units="mmol_per_gDW_per_hr"/>
				<parameter id="UPPER_BOUND" value="999999" units="mmol_per_gDW_per_hr"/>
				<parameter id="OBJECTIVE_COEFFICIENT" value="0"/>
			</listOfParameters>
		</kineticLaw>
	</reaction>
	<reaction id="RR08916" name="HCO3 equilibration reaction" reversible="true">
		<notes>
			<html:p>GENE ASSOCIATION: </html:p>
		</notes>
		<listOfReactants>
			<speciesReference species="C0011" />
			<speciesReference species="C0001" />
		</listOfReactants>
		<listOfProducts>
			<speciesReference species="C0234" />
			<speciesReference species="C0065" />
		</listOfProducts>
		<kineticLaw>
			<math xmlns="http://www.w3.org/1998/Math/MathML">
				<ci>FLUX_VALUE</ci>
			</math>
			<listOfParameters>
				<parameter id="LOWER_BOUND" value="-999999" units="mmol_per_gDW_per_hr"/>
				<parameter id="UPPER_BOUND" value="999999" units="mmol_per_gDW_per_hr"/>
				<parameter id="OBJECTIVE_COEFFICIENT" value="0"/>
			</listOfParameters>
		</kineticLaw>
	</reaction>
	<reaction id="RR03692" name="D-Arabinose-5-phosphate ketol-isomerase" reversible="true">
		<notes>
			<html:p>GENE ASSOCIATION: </html:p>
		</notes>
		<listOfReactants>
			<speciesReference species="C0805" />
		</listOfReactants>
		<listOfProducts>
			<speciesReference species="C0165" />
		</listOfProducts>
		<kineticLaw>
			<math xmlns="http://www.w3.org/1998/Math/MathML">
				<ci>FLUX_VALUE</ci>
			</math>
			<listOfParameters>
				<parameter id="LOWER_BOUND" value="-999999" units="mmol_per_gDW_per_hr"/>
				<parameter id="UPPER_BOUND" value="999999" units="mmol_per_gDW_per_hr"/>
				<parameter id="OBJECTIVE_COEFFICIENT" value="0"/>
			</listOfParameters>
		</kineticLaw>
	</reaction>
	<reaction id="RR02334" name="L-3-Amino-isobutanoate:2-oxoglutarate aminotransferase" reversible="true">
		<notes>
			<html:p>GENE ASSOCIATION: </html:p>
		</notes>
		<listOfReactants>
			<speciesReference species="C2065" />
			<speciesReference species="C0065" />
			<speciesReference species="C0024" />
		</listOfReactants>
		<listOfProducts>
			<speciesReference species="C3500" />
			<speciesReference species="C0023" />
		</listOfProducts>
		<kineticLaw>
			<math xmlns="http://www.w3.org/1998/Math/MathML">
				<ci>FLUX_VALUE</ci>
			</math>
			<listOfParameters>
				<parameter id="LOWER_BOUND" value="-999999" units="mmol_per_gDW_per_hr"/>
				<parameter id="UPPER_BOUND" value="999999" units="mmol_per_gDW_per_hr"/>
				<parameter id="OBJECTIVE_COEFFICIENT" value="0"/>
			</listOfParameters>
		</kineticLaw>
	</reaction>
	<reaction id="RR03698" name="ATP:AMP phosphotransferase" reversible="true">
		<notes>
			<html:p>GENE ASSOCIATION: </html:p>
		</notes>
		<listOfReactants>
			<speciesReference species="C0288" />
			<speciesReference species="C0002" />
		</listOfReactants>
		<listOfProducts>
			<speciesReference species="C0170" />
			<speciesReference species="C0008" />
		</listOfProducts>
		<kineticLaw>
			<math xmlns="http://www.w3.org/1998/Math/MathML">
				<ci>FLUX_VALUE</ci>
			</math>
			<listOfParameters>
				<parameter id="LOWER_BOUND" value="-999999" units="mmol_per_gDW_per_hr"/>
				<parameter id="UPPER_BOUND" value="999999" units="mmol_per_gDW_per_hr"/>
				<parameter id="OBJECTIVE_COEFFICIENT" value="0"/>
			</listOfParameters>
		</kineticLaw>
	</reaction>
	<reaction id="RR08843" name="L-tryptophan reversible transport via proton symport" reversible="true">
		<notes>
			<html:p>GENE ASSOCIATION: </html:p>
		</notes>
		<listOfReactants>
			<speciesReference species="EC0063" />
			<speciesReference species="EC0065" />
		</listOfReactants>
		<listOfProducts>
			<speciesReference species="C0063" />
			<speciesReference species="C0065" />
		</listOfProducts>
		<kineticLaw>
			<math xmlns="http://www.w3.org/1998/Math/MathML">
				<ci>FLUX_VALUE</ci>
			</math>
			<listOfParameters>
				<parameter id="LOWER_BOUND" value="-999999" units="mmol_per_gDW_per_hr"/>
				<parameter id="UPPER_BOUND" value="999999" units="mmol_per_gDW_per_hr"/>
				<parameter id="OBJECTIVE_COEFFICIENT" value="0"/>
			</listOfParameters>
		</kineticLaw>
	</reaction>
	<reaction id="RR00581" name="Propinol adenylate:CoA ligase (AMP-forming)" reversible="true">
		<notes>
			<html:p>GENE ASSOCIATION: </html:p>
		</notes>
		<listOfReactants>
			<speciesReference species="C3486" />
			<speciesReference species="C0010" />
		</listOfReactants>
		<listOfProducts>
			<speciesReference species="C0018" />
			<speciesReference species="C0084" />
			<speciesReference species="C0065" stoichiometry="2" />
		</listOfProducts>
		<kineticLaw>
			<math xmlns="http://www.w3.org/1998/Math/MathML">
				<ci>FLUX_VALUE</ci>
			</math>
			<listOfParameters>
				<parameter id="LOWER_BOUND" value="-999999" units="mmol_per_gDW_per_hr"/>
				<parameter id="UPPER_BOUND" value="999999" units="mmol_per_gDW_per_hr"/>
				<parameter id="OBJECTIVE_COEFFICIENT" value="0"/>
			</listOfParameters>
		</kineticLaw>
	</reaction>
	<reaction id="RR08939" name="phosphoglucomutase" reversible="true">
		<notes>
			<html:p>GENE ASSOCIATION: </html:p>
		</notes>
		<listOfReactants>
			<speciesReference species="C0087" />
		</listOfReactants>
		<listOfProducts>
			<speciesReference species="C0077" />
		</listOfProducts>
		<kineticLaw>
			<math xmlns="http://www.w3.org/1998/Math/MathML">
				<ci>FLUX_VALUE</ci>
			</math>
			<listOfParameters>
				<parameter id="LOWER_BOUND" value="-999999" units="mmol_per_gDW_per_hr"/>
				<parameter id="UPPER_BOUND" value="999999" units="mmol_per_gDW_per_hr"/>
				<parameter id="OBJECTIVE_COEFFICIENT" value="0"/>
			</listOfParameters>
		</kineticLaw>
	</reaction>
	<reaction id="RR03717" name="Thymidine:orthophosphate deoxyribosyltransferase" reversible="true">
		<notes>
			<html:p>GENE ASSOCIATION: </html:p>
		</notes>
		<listOfReactants>
			<speciesReference species="C0009" />
			<speciesReference species="C0177" />
		</listOfReactants>
		<listOfProducts>
			<speciesReference species="C0503" />
			<speciesReference species="C0146" />
		</listOfProducts>
		<kineticLaw>
			<math xmlns="http://www.w3.org/1998/Math/MathML">
				<ci>FLUX_VALUE</ci>
			</math>
			<listOfParameters>
				<parameter id="LOWER_BOUND" value="-999999" units="mmol_per_gDW_per_hr"/>
				<parameter id="UPPER_BOUND" value="999999" units="mmol_per_gDW_per_hr"/>
				<parameter id="OBJECTIVE_COEFFICIENT" value="0"/>
			</listOfParameters>
		</kineticLaw>
	</reaction>
	<reaction id="RR00818" name="Citrate hydro-lyase" reversible="true">
		<notes>
			<html:p>GENE ASSOCIATION: </html:p>
		</notes>
		<listOfReactants>
			<speciesReference species="C0134" />
			<speciesReference species="C0065" stoichiometry="3" />
		</listOfReactants>
		<listOfProducts>
			<speciesReference species="C0326" />
			<speciesReference species="C0001" />
		</listOfProducts>
		<kineticLaw>
			<math xmlns="http://www.w3.org/1998/Math/MathML">
				<ci>FLUX_VALUE</ci>
			</math>
			<listOfParameters>
				<parameter id="LOWER_BOUND" value="-999999" units="mmol_per_gDW_per_hr"/>
				<parameter id="UPPER_BOUND" value="999999" units="mmol_per_gDW_per_hr"/>
				<parameter id="OBJECTIVE_COEFFICIENT" value="0"/>
			</listOfParameters>
		</kineticLaw>
	</reaction>
	<reaction id="RR08674" name="H2O transport via diffusion" reversible="true">
		<notes>
			<html:p>GENE ASSOCIATION: </html:p>
		</notes>
		<listOfReactants>
			<speciesReference species="EC0001" />
		</listOfReactants>
		<listOfProducts>
			<speciesReference species="C0001" />
		</listOfProducts>
		<kineticLaw>
			<math xmlns="http://www.w3.org/1998/Math/MathML">
				<ci>FLUX_VALUE</ci>
			</math>
			<listOfParameters>
				<parameter id="LOWER_BOUND" value="-999999" units="mmol_per_gDW_per_hr"/>
				<parameter id="UPPER_BOUND" value="999999" units="mmol_per_gDW_per_hr"/>
				<parameter id="OBJECTIVE_COEFFICIENT" value="0"/>
			</listOfParameters>
		</kineticLaw>
	</reaction>
	<reaction id="RR10632" name="Quinic acid transport via proton" reversible="true">
		<notes>
			<html:p>GENE ASSOCIATION: </html:p>
		</notes>
		<listOfReactants>
			<speciesReference species="EC0241" />
			<speciesReference species="EC0065" />
		</listOfReactants>
		<listOfProducts>
			<speciesReference species="C0241" />
			<speciesReference species="C0065" />
		</listOfProducts>
		<kineticLaw>
			<math xmlns="http://www.w3.org/1998/Math/MathML">
				<ci>FLUX_VALUE</ci>
			</math>
			<listOfParameters>
				<parameter id="LOWER_BOUND" value="-999999" units="mmol_per_gDW_per_hr"/>
				<parameter id="UPPER_BOUND" value="999999" units="mmol_per_gDW_per_hr"/>
				<parameter id="OBJECTIVE_COEFFICIENT" value="0"/>
			</listOfParameters>
		</kineticLaw>
	</reaction>
	<reaction id="RR01038" name="ATP:nucleoside-diphosphate phosphatransferase" reversible="true">
		<notes>
			<html:p>GENE ASSOCIATION: </html:p>
		</notes>
		<listOfReactants>
			<speciesReference species="C0002" />
			<speciesReference species="C0289" />
		</listOfReactants>
		<listOfProducts>
			<speciesReference species="C0008" />
			<speciesReference species="C0233" />
		</listOfProducts>
		<kineticLaw>
			<math xmlns="http://www.w3.org/1998/Math/MathML">
				<ci>FLUX_VALUE</ci>
			</math>
			<listOfParameters>
				<parameter id="LOWER_BOUND" value="-999999" units="mmol_per_gDW_per_hr"/>
				<parameter id="UPPER_BOUND" value="999999" units="mmol_per_gDW_per_hr"/>
				<parameter id="OBJECTIVE_COEFFICIENT" value="0"/>
			</listOfParameters>
		</kineticLaw>
	</reaction>
	<reaction id="RR01070" name="Isocitrate:NADP+ oxidoreductase (decarboxylating)" reversible="true">
		<notes>
			<html:p>GENE ASSOCIATION: </html:p>
		</notes>
		<listOfReactants>
			<speciesReference species="C0065" stoichiometry="2" />
			<speciesReference species="C0254" />
			<speciesReference species="C0006" />
		</listOfReactants>
		<listOfProducts>
			<speciesReference species="C3116" />
			<speciesReference species="C0005" />
		</listOfProducts>
		<kineticLaw>
			<math xmlns="http://www.w3.org/1998/Math/MathML">
				<ci>FLUX_VALUE</ci>
			</math>
			<listOfParameters>
				<parameter id="LOWER_BOUND" value="-999999" units="mmol_per_gDW_per_hr"/>
				<parameter id="UPPER_BOUND" value="999999" units="mmol_per_gDW_per_hr"/>
				<parameter id="OBJECTIVE_COEFFICIENT" value="0"/>
			</listOfParameters>
		</kineticLaw>
	</reaction>
	<reaction id="RR00703" name="(S)-Malate hydro-lyase" reversible="true">
		<notes>
			<html:p>GENE ASSOCIATION: </html:p>
		</notes>
		<listOfReactants>
			<speciesReference species="C0127" />
		</listOfReactants>
		<listOfProducts>
			<speciesReference species="C0104" />
			<speciesReference species="C0001" />
		</listOfProducts>
		<kineticLaw>
			<math xmlns="http://www.w3.org/1998/Math/MathML">
				<ci>FLUX_VALUE</ci>
			</math>
			<listOfParameters>
				<parameter id="LOWER_BOUND" value="-999999" units="mmol_per_gDW_per_hr"/>
				<parameter id="UPPER_BOUND" value="999999" units="mmol_per_gDW_per_hr"/>
				<parameter id="OBJECTIVE_COEFFICIENT" value="0"/>
			</listOfParameters>
		</kineticLaw>
	</reaction>
	<reaction id="RR03164" name="Cobalt-precorrin 8 &amp;gt;=&amp;lt; Cobyrinate" reversible="true">
		<notes>
			<html:p>GENE ASSOCIATION: </html:p>
		</notes>
		<listOfReactants>
			<speciesReference species="C8693" />
		</listOfReactants>
		<listOfProducts>
			<speciesReference species="C3356" />
		</listOfProducts>
		<kineticLaw>
			<math xmlns="http://www.w3.org/1998/Math/MathML">
				<ci>FLUX_VALUE</ci>
			</math>
			<listOfParameters>
				<parameter id="LOWER_BOUND" value="-999999" units="mmol_per_gDW_per_hr"/>
				<parameter id="UPPER_BOUND" value="999999" units="mmol_per_gDW_per_hr"/>
				<parameter id="OBJECTIVE_COEFFICIENT" value="0"/>
			</listOfParameters>
		</kineticLaw>
	</reaction>
	<reaction id="RR00464" name="D-Glucose-6-phosphate ketol-isomerase" reversible="true">
		<notes>
			<html:p>GENE ASSOCIATION: </html:p>
		</notes>
		<listOfReactants>
			<speciesReference species="C0077" />
		</listOfReactants>
		<listOfProducts>
			<speciesReference species="C0070" />
		</listOfProducts>
		<kineticLaw>
			<math xmlns="http://www.w3.org/1998/Math/MathML">
				<ci>FLUX_VALUE</ci>
			</math>
			<listOfParameters>
				<parameter id="LOWER_BOUND" value="-999999" units="mmol_per_gDW_per_hr"/>
				<parameter id="UPPER_BOUND" value="999999" units="mmol_per_gDW_per_hr"/>
				<parameter id="OBJECTIVE_COEFFICIENT" value="0"/>
			</listOfParameters>
		</kineticLaw>
	</reaction>
	<reaction id="RR00826" name="ATP:acetate phosphotransferase" reversible="true">
		<notes>
			<html:p>GENE ASSOCIATION: </html:p>
		</notes>
		<listOfReactants>
			<speciesReference species="C0002" />
			<speciesReference species="C0137" />
		</listOfReactants>
		<listOfProducts>
			<speciesReference species="C1819" />
			<speciesReference species="C0008" />
		</listOfProducts>
		<kineticLaw>
			<math xmlns="http://www.w3.org/1998/Math/MathML">
				<ci>FLUX_VALUE</ci>
			</math>
			<listOfParameters>
				<parameter id="LOWER_BOUND" value="-999999" units="mmol_per_gDW_per_hr"/>
				<parameter id="UPPER_BOUND" value="999999" units="mmol_per_gDW_per_hr"/>
				<parameter id="OBJECTIVE_COEFFICIENT" value="0"/>
			</listOfParameters>
		</kineticLaw>
	</reaction>
	<reaction id="RR02044" name="Cyanate C-N-lyase" reversible="true">
		<notes>
			<html:p>GENE ASSOCIATION: </html:p>
		</notes>
		<listOfReactants>
			<speciesReference species="C0234" />
			<speciesReference species="C0997" />
			<speciesReference species="C0065" />
		</listOfReactants>
		<listOfProducts>
			<speciesReference species="C1087" />
			<speciesReference species="C0011" />
		</listOfProducts>
		<kineticLaw>
			<math xmlns="http://www.w3.org/1998/Math/MathML">
				<ci>FLUX_VALUE</ci>
			</math>
			<listOfParameters>
				<parameter id="LOWER_BOUND" value="-999999" units="mmol_per_gDW_per_hr"/>
				<parameter id="UPPER_BOUND" value="999999" units="mmol_per_gDW_per_hr"/>
				<parameter id="OBJECTIVE_COEFFICIENT" value="0"/>
			</listOfParameters>
		</kineticLaw>
	</reaction>
	<reaction id="RR00941" name="Pyridoxamine:oxygen oxidoreductase (deaminating)" reversible="true">
		<notes>
			<html:p>GENE ASSOCIATION: </html:p>
		</notes>
		<listOfReactants>
			<speciesReference species="C0415" />
			<speciesReference species="C0007" />
			<speciesReference species="C0001" />
		</listOfReactants>
		<listOfProducts>
			<speciesReference species="C0025" />
			<speciesReference species="C0065" />
			<speciesReference species="C0013" />
			<speciesReference species="C0207" />
		</listOfProducts>
		<kineticLaw>
			<math xmlns="http://www.w3.org/1998/Math/MathML">
				<ci>FLUX_VALUE</ci>
			</math>
			<listOfParameters>
				<parameter id="LOWER_BOUND" value="-999999" units="mmol_per_gDW_per_hr"/>
				<parameter id="UPPER_BOUND" value="999999" units="mmol_per_gDW_per_hr"/>
				<parameter id="OBJECTIVE_COEFFICIENT" value="0"/>
			</listOfParameters>
		</kineticLaw>
	</reaction>
	<reaction id="RR03618" name="L-Histidine ammonia-lyase" reversible="true">
		<notes>
			<html:p>GENE ASSOCIATION: </html:p>
		</notes>
		<listOfReactants>
			<speciesReference species="C0117" />
		</listOfReactants>
		<listOfProducts>
			<speciesReference species="C0571" />
			<speciesReference species="C0957" />
		</listOfProducts>
		<kineticLaw>
			<math xmlns="http://www.w3.org/1998/Math/MathML">
				<ci>FLUX_VALUE</ci>
			</math>
			<listOfParameters>
				<parameter id="LOWER_BOUND" value="-999999" units="mmol_per_gDW_per_hr"/>
				<parameter id="UPPER_BOUND" value="999999" units="mmol_per_gDW_per_hr"/>
				<parameter id="OBJECTIVE_COEFFICIENT" value="0"/>
			</listOfParameters>
		</kineticLaw>
	</reaction>
	<reaction id="RR00219" name="Succinate:(acceptor) oxidoreductase" reversible="true">
		<notes>
			<html:p>GENE ASSOCIATION: </html:p>
		</notes>
		<listOfReactants>
			<speciesReference species="C0036" />
			<speciesReference species="C0015" />
		</listOfReactants>
		<listOfProducts>
			<speciesReference species="C0964" />
			<speciesReference species="C0104" />
		</listOfProducts>
		<kineticLaw>
			<math xmlns="http://www.w3.org/1998/Math/MathML">
				<ci>FLUX_VALUE</ci>
			</math>
			<listOfParameters>
				<parameter id="LOWER_BOUND" value="-999999" units="mmol_per_gDW_per_hr"/>
				<parameter id="UPPER_BOUND" value="999999" units="mmol_per_gDW_per_hr"/>
				<parameter id="OBJECTIVE_COEFFICIENT" value="0"/>
			</listOfParameters>
		</kineticLaw>
	</reaction>
	<reaction id="RR00461" name="L-Glutamine:D-fructose-6-phosphate aminotransferase (hexoseisomerizing)" reversible="true">
		<notes>
			<html:p>GENE ASSOCIATION: </html:p>
		</notes>
		<listOfReactants>
			<speciesReference species="C0070" />
			<speciesReference species="C0052" />
		</listOfReactants>
		<listOfProducts>
			<speciesReference species="C0282" />
			<speciesReference species="C0023" />
		</listOfProducts>
		<kineticLaw>
			<math xmlns="http://www.w3.org/1998/Math/MathML">
				<ci>FLUX_VALUE</ci>
			</math>
			<listOfParameters>
				<parameter id="LOWER_BOUND" value="-999999" units="mmol_per_gDW_per_hr"/>
				<parameter id="UPPER_BOUND" value="999999" units="mmol_per_gDW_per_hr"/>
				<parameter id="OBJECTIVE_COEFFICIENT" value="0"/>
			</listOfParameters>
		</kineticLaw>
	</reaction>
	<reaction id="RR00318" name="L-Aspartate:L-glutamine amido-ligase (AMP-forming)" reversible="true">
		<notes>
			<html:p>GENE ASSOCIATION: </html:p>
		</notes>
		<listOfReactants>
			<speciesReference species="C0002" />
			<speciesReference species="C0052" />
			<speciesReference species="C0041" />
			<speciesReference species="C0001" />
		</listOfReactants>
		<listOfProducts>
			<speciesReference species="C0012" />
			<speciesReference species="C0018" />
			<speciesReference species="C0065" />
			<speciesReference species="C0129" />
			<speciesReference species="C0023" />
		</listOfProducts>
		<kineticLaw>
			<math xmlns="http://www.w3.org/1998/Math/MathML">
				<ci>FLUX_VALUE</ci>
			</math>
			<listOfParameters>
				<parameter id="LOWER_BOUND" value="-999999" units="mmol_per_gDW_per_hr"/>
				<parameter id="UPPER_BOUND" value="999999" units="mmol_per_gDW_per_hr"/>
				<parameter id="OBJECTIVE_COEFFICIENT" value="0"/>
			</listOfParameters>
		</kineticLaw>
	</reaction>
	<reaction id="RR03538" name="L-serine ammonia-lyase" reversible="true">
		<notes>
			<html:p>GENE ASSOCIATION: </html:p>
		</notes>
		<listOfReactants>
			<speciesReference species="C0053" />
		</listOfReactants>
		<listOfProducts>
			<speciesReference species="C0020" />
			<speciesReference species="C0065" />
			<speciesReference species="C0013" />
		</listOfProducts>
		<kineticLaw>
			<math xmlns="http://www.w3.org/1998/Math/MathML">
				<ci>FLUX_VALUE</ci>
			</math>
			<listOfParameters>
				<parameter id="LOWER_BOUND" value="-999999" units="mmol_per_gDW_per_hr"/>
				<parameter id="UPPER_BOUND" value="999999" units="mmol_per_gDW_per_hr"/>
				<parameter id="OBJECTIVE_COEFFICIENT" value="0"/>
			</listOfParameters>
		</kineticLaw>
	</reaction>
	<reaction id="RR02296" name="2-Oxohept-3-enedioate &amp;gt;=&amp;lt; 2-Hydroxyhepta-2,4-dienedioate" reversible="true">
		<notes>
			<html:p>GENE ASSOCIATION: </html:p>
		</notes>
		<listOfReactants>
			<speciesReference species="C1933" />
		</listOfReactants>
		<listOfProducts>
			<speciesReference species="C3260" />
		</listOfProducts>
		<kineticLaw>
			<math xmlns="http://www.w3.org/1998/Math/MathML">
				<ci>FLUX_VALUE</ci>
			</math>
			<listOfParameters>
				<parameter id="LOWER_BOUND" value="-999999" units="mmol_per_gDW_per_hr"/>
				<parameter id="UPPER_BOUND" value="999999" units="mmol_per_gDW_per_hr"/>
				<parameter id="OBJECTIVE_COEFFICIENT" value="0"/>
			</listOfParameters>
		</kineticLaw>
	</reaction>
	<reaction id="RR08772" name="D-lactate transport via proton symport" reversible="true">
		<notes>
			<html:p>GENE ASSOCIATION: </html:p>
		</notes>
		<listOfReactants>
			<speciesReference species="EC0065" />
			<speciesReference species="EC0213" />
		</listOfReactants>
		<listOfProducts>
			<speciesReference species="C0065" />
			<speciesReference species="C0213" />
		</listOfProducts>
		<kineticLaw>
			<math xmlns="http://www.w3.org/1998/Math/MathML">
				<ci>FLUX_VALUE</ci>
			</math>
			<listOfParameters>
				<parameter id="LOWER_BOUND" value="-999999" units="mmol_per_gDW_per_hr"/>
				<parameter id="UPPER_BOUND" value="999999" units="mmol_per_gDW_per_hr"/>
				<parameter id="OBJECTIVE_COEFFICIENT" value="0"/>
			</listOfParameters>
		</kineticLaw>
	</reaction>
	<reaction id="RR01358" name="Shikimate:NADP+ 5-oxidoreductase" reversible="true">
		<notes>
			<html:p>GENE ASSOCIATION: </html:p>
		</notes>
		<listOfReactants>
			<speciesReference species="C0379" />
			<speciesReference species="C0006" />
		</listOfReactants>
		<listOfProducts>
			<speciesReference species="C1696" />
			<speciesReference species="C0065" />
			<speciesReference species="C0005" />
		</listOfProducts>
		<kineticLaw>
			<math xmlns="http://www.w3.org/1998/Math/MathML">
				<ci>FLUX_VALUE</ci>
			</math>
			<listOfParameters>
				<parameter id="LOWER_BOUND" value="-999999" units="mmol_per_gDW_per_hr"/>
				<parameter id="UPPER_BOUND" value="999999" units="mmol_per_gDW_per_hr"/>
				<parameter id="OBJECTIVE_COEFFICIENT" value="0"/>
			</listOfParameters>
		</kineticLaw>
	</reaction>
	<reaction id="RR04185" name="(S)-2-Acetolactate methylmutase" reversible="true">
		<notes>
			<html:p>GENE ASSOCIATION: </html:p>
		</notes>
		<listOfReactants>
			<speciesReference species="C3504" />
			<speciesReference species="C0065" />
		</listOfReactants>
		<listOfProducts>
			<speciesReference species="C3641" />
		</listOfProducts>
		<kineticLaw>
			<math xmlns="http://www.w3.org/1998/Math/MathML">
				<ci>FLUX_VALUE</ci>
			</math>
			<listOfParameters>
				<parameter id="LOWER_BOUND" value="-999999" units="mmol_per_gDW_per_hr"/>
				<parameter id="UPPER_BOUND" value="999999" units="mmol_per_gDW_per_hr"/>
				<parameter id="OBJECTIVE_COEFFICIENT" value="0"/>
			</listOfParameters>
		</kineticLaw>
	</reaction>
	<reaction id="RR00518" name="sn-Glycerol-3-phosphate:NAD+ 2-oxidoreductase" reversible="true">
		<notes>
			<html:p>GENE ASSOCIATION: </html:p>
		</notes>
		<listOfReactants>
			<speciesReference species="C0003" />
			<speciesReference species="C0078" />
		</listOfReactants>
		<listOfProducts>
			<speciesReference species="C0065" />
			<speciesReference species="C0093" />
			<speciesReference species="C0004" />
		</listOfProducts>
		<kineticLaw>
			<math xmlns="http://www.w3.org/1998/Math/MathML">
				<ci>FLUX_VALUE</ci>
			</math>
			<listOfParameters>
				<parameter id="LOWER_BOUND" value="-999999" units="mmol_per_gDW_per_hr"/>
				<parameter id="UPPER_BOUND" value="999999" units="mmol_per_gDW_per_hr"/>
				<parameter id="OBJECTIVE_COEFFICIENT" value="0"/>
			</listOfParameters>
		</kineticLaw>
	</reaction>
	<reaction id="RR10620" name="inositol transport via sodium symport" reversible="true">
		<notes>
			<html:p>GENE ASSOCIATION: </html:p>
		</notes>
		<listOfReactants>
			<speciesReference species="EC0119" />
			<speciesReference species="EC0954" />
		</listOfReactants>
		<listOfProducts>
			<speciesReference species="C0954" />
			<speciesReference species="C0119" />
		</listOfProducts>
		<kineticLaw>
			<math xmlns="http://www.w3.org/1998/Math/MathML">
				<ci>FLUX_VALUE</ci>
			</math>
			<listOfParameters>
				<parameter id="LOWER_BOUND" value="-999999" units="mmol_per_gDW_per_hr"/>
				<parameter id="UPPER_BOUND" value="999999" units="mmol_per_gDW_per_hr"/>
				<parameter id="OBJECTIVE_COEFFICIENT" value="0"/>
			</listOfParameters>
		</kineticLaw>
	</reaction>
	<reaction id="RR00146" name="UTP:alpha-D-glucose-1-phosphate uridylyltransferase" reversible="true">
		<notes>
			<html:p>GENE ASSOCIATION: </html:p>
		</notes>
		<listOfReactants>
			<speciesReference species="C0060" />
			<speciesReference species="C0065" />
			<speciesReference species="C0087" />
		</listOfReactants>
		<listOfProducts>
			<speciesReference species="C0012" />
			<speciesReference species="C0026" />
		</listOfProducts>
		<kineticLaw>
			<math xmlns="http://www.w3.org/1998/Math/MathML">
				<ci>FLUX_VALUE</ci>
			</math>
			<listOfParameters>
				<parameter id="LOWER_BOUND" value="-999999" units="mmol_per_gDW_per_hr"/>
				<parameter id="UPPER_BOUND" value="999999" units="mmol_per_gDW_per_hr"/>
				<parameter id="OBJECTIVE_COEFFICIENT" value="0"/>
			</listOfParameters>
		</kineticLaw>
	</reaction>
	<reaction id="RR00111" name="ATP:nucleoside-phosphate phosphotransferase" reversible="true">
		<notes>
			<html:p>GENE ASSOCIATION: </html:p>
		</notes>
		<listOfReactants>
			<speciesReference species="C0002" />
			<speciesReference species="C0089" />
		</listOfReactants>
		<listOfProducts>
			<speciesReference species="C0014" />
			<speciesReference species="C0008" />
		</listOfProducts>
		<kineticLaw>
			<math xmlns="http://www.w3.org/1998/Math/MathML">
				<ci>FLUX_VALUE</ci>
			</math>
			<listOfParameters>
				<parameter id="LOWER_BOUND" value="-999999" units="mmol_per_gDW_per_hr"/>
				<parameter id="UPPER_BOUND" value="999999" units="mmol_per_gDW_per_hr"/>
				<parameter id="OBJECTIVE_COEFFICIENT" value="0"/>
			</listOfParameters>
		</kineticLaw>
	</reaction>
	<reaction id="RR01103" name="(S)-Dihydroorotate amidohydrolase" reversible="true">
		<notes>
			<html:p>GENE ASSOCIATION: </html:p>
		</notes>
		<listOfReactants>
			<speciesReference species="C0276" />
			<speciesReference species="C0001" />
		</listOfReactants>
		<listOfProducts>
			<speciesReference species="C0065" />
			<speciesReference species="C0338" />
		</listOfProducts>
		<kineticLaw>
			<math xmlns="http://www.w3.org/1998/Math/MathML">
				<ci>FLUX_VALUE</ci>
			</math>
			<listOfParameters>
				<parameter id="LOWER_BOUND" value="-999999" units="mmol_per_gDW_per_hr"/>
				<parameter id="UPPER_BOUND" value="999999" units="mmol_per_gDW_per_hr"/>
				<parameter id="OBJECTIVE_COEFFICIENT" value="0"/>
			</listOfParameters>
		</kineticLaw>
	</reaction>
	<reaction id="RR08817" name="putrescine/ornithine antiporter" reversible="true">
		<notes>
			<html:p>GENE ASSOCIATION: </html:p>
		</notes>
		<listOfReactants>
			<speciesReference species="EC0116" />
			<speciesReference species="C0062" />
		</listOfReactants>
		<listOfProducts>
			<speciesReference species="C0116" />
			<speciesReference species="EC0062" />
		</listOfProducts>
		<kineticLaw>
			<math xmlns="http://www.w3.org/1998/Math/MathML">
				<ci>FLUX_VALUE</ci>
			</math>
			<listOfParameters>
				<parameter id="LOWER_BOUND" value="-999999" units="mmol_per_gDW_per_hr"/>
				<parameter id="UPPER_BOUND" value="999999" units="mmol_per_gDW_per_hr"/>
				<parameter id="OBJECTIVE_COEFFICIENT" value="0"/>
			</listOfParameters>
		</kineticLaw>
	</reaction>
	<reaction id="RR01486" name="D-Fructose 1-phosphate D-glyceraldehyde-3-phosphate-lyase" reversible="true">
		<notes>
			<html:p>GENE ASSOCIATION: </html:p>
		</notes>
		<listOfReactants>
			<speciesReference species="C0790" />
		</listOfReactants>
		<listOfProducts>
			<speciesReference species="C0093" />
			<speciesReference species="C0445" />
		</listOfProducts>
		<kineticLaw>
			<math xmlns="http://www.w3.org/1998/Math/MathML">
				<ci>FLUX_VALUE</ci>
			</math>
			<listOfParameters>
				<parameter id="LOWER_BOUND" value="-999999" units="mmol_per_gDW_per_hr"/>
				<parameter id="UPPER_BOUND" value="999999" units="mmol_per_gDW_per_hr"/>
				<parameter id="OBJECTIVE_COEFFICIENT" value="0"/>
			</listOfParameters>
		</kineticLaw>
	</reaction>
	<reaction id="RR03549" name="Acetyl adenylate:CoA ligase (AMP-forming)" reversible="true">
		<notes>
			<html:p>GENE ASSOCIATION: </html:p>
		</notes>
		<listOfReactants>
			<speciesReference species="C3492" />
			<speciesReference species="C0010" />
		</listOfReactants>
		<listOfProducts>
			<speciesReference species="C0018" />
			<speciesReference species="C0022" />
			<speciesReference species="C0065" stoichiometry="2" />
		</listOfProducts>
		<kineticLaw>
			<math xmlns="http://www.w3.org/1998/Math/MathML">
				<ci>FLUX_VALUE</ci>
			</math>
			<listOfParameters>
				<parameter id="LOWER_BOUND" value="-999999" units="mmol_per_gDW_per_hr"/>
				<parameter id="UPPER_BOUND" value="999999" units="mmol_per_gDW_per_hr"/>
				<parameter id="OBJECTIVE_COEFFICIENT" value="0"/>
			</listOfParameters>
		</kineticLaw>
	</reaction>
	<reaction id="RR01211" name="L-Isoleucine:2-oxoglutarate aminotransferase" reversible="true">
		<notes>
			<html:p>GENE ASSOCIATION: </html:p>
		</notes>
		<listOfReactants>
			<speciesReference species="C0317" />
			<speciesReference species="C0065" />
			<speciesReference species="C0024" />
		</listOfReactants>
		<listOfProducts>
			<speciesReference species="C3503" />
			<speciesReference species="C0023" />
		</listOfProducts>
		<kineticLaw>
			<math xmlns="http://www.w3.org/1998/Math/MathML">
				<ci>FLUX_VALUE</ci>
			</math>
			<listOfParameters>
				<parameter id="LOWER_BOUND" value="-999999" units="mmol_per_gDW_per_hr"/>
				<parameter id="UPPER_BOUND" value="999999" units="mmol_per_gDW_per_hr"/>
				<parameter id="OBJECTIVE_COEFFICIENT" value="0"/>
			</listOfParameters>
		</kineticLaw>
	</reaction>
	<reaction id="RR02244" name="3-Isopropylmalate hydro-lyase" reversible="true">
		<notes>
			<html:p>GENE ASSOCIATION: </html:p>
		</notes>
		<listOfReactants>
			<speciesReference species="C2663" />
		</listOfReactants>
		<listOfProducts>
			<speciesReference species="C1690" />
			<speciesReference species="C0001" />
		</listOfProducts>
		<kineticLaw>
			<math xmlns="http://www.w3.org/1998/Math/MathML">
				<ci>FLUX_VALUE</ci>
			</math>
			<listOfParameters>
				<parameter id="LOWER_BOUND" value="-999999" units="mmol_per_gDW_per_hr"/>
				<parameter id="UPPER_BOUND" value="999999" units="mmol_per_gDW_per_hr"/>
				<parameter id="OBJECTIVE_COEFFICIENT" value="0"/>
			</listOfParameters>
		</kineticLaw>
	</reaction>
	<reaction id="RR00362" name="2-Phospho-D-glucerate hydro-lyase" reversible="true">
		<notes>
			<html:p>GENE ASSOCIATION: </html:p>
		</notes>
		<listOfReactants>
			<speciesReference species="C0477" />
		</listOfReactants>
		<listOfProducts>
			<speciesReference species="C0059" />
			<speciesReference species="C0001" />
		</listOfProducts>
		<kineticLaw>
			<math xmlns="http://www.w3.org/1998/Math/MathML">
				<ci>FLUX_VALUE</ci>
			</math>
			<listOfParameters>
				<parameter id="LOWER_BOUND" value="-999999" units="mmol_per_gDW_per_hr"/>
				<parameter id="UPPER_BOUND" value="999999" units="mmol_per_gDW_per_hr"/>
				<parameter id="OBJECTIVE_COEFFICIENT" value="0"/>
			</listOfParameters>
		</kineticLaw>
	</reaction>
	<reaction id="RR00652" name="D-Glyceraldehyde-3-phosphate ketol-isomerase" reversible="true">
		<notes>
			<html:p>GENE ASSOCIATION: </html:p>
		</notes>
		<listOfReactants>
			<speciesReference species="C0100" />
		</listOfReactants>
		<listOfProducts>
			<speciesReference species="C0093" />
		</listOfProducts>
		<kineticLaw>
			<math xmlns="http://www.w3.org/1998/Math/MathML">
				<ci>FLUX_VALUE</ci>
			</math>
			<listOfParameters>
				<parameter id="LOWER_BOUND" value="-999999" units="mmol_per_gDW_per_hr"/>
				<parameter id="UPPER_BOUND" value="999999" units="mmol_per_gDW_per_hr"/>
				<parameter id="OBJECTIVE_COEFFICIENT" value="0"/>
			</listOfParameters>
		</kineticLaw>
	</reaction>
	<reaction id="RR03691" name="D-Ribulose-5-phosphate 3-epimerase" reversible="true">
		<notes>
			<html:p>GENE ASSOCIATION: </html:p>
		</notes>
		<listOfReactants>
			<speciesReference species="C0165" />
		</listOfReactants>
		<listOfProducts>
			<speciesReference species="C0190" />
		</listOfProducts>
		<kineticLaw>
			<math xmlns="http://www.w3.org/1998/Math/MathML">
				<ci>FLUX_VALUE</ci>
			</math>
			<listOfParameters>
				<parameter id="LOWER_BOUND" value="-999999" units="mmol_per_gDW_per_hr"/>
				<parameter id="UPPER_BOUND" value="999999" units="mmol_per_gDW_per_hr"/>
				<parameter id="OBJECTIVE_COEFFICIENT" value="0"/>
			</listOfParameters>
		</kineticLaw>
	</reaction>
	<reaction id="RR00132" name="Oxalosuccinate:NADP+ oxidoreductase (decarboxylating)" reversible="true">
		<notes>
			<html:p>GENE ASSOCIATION: </html:p>
		</notes>
		<listOfReactants>
			<speciesReference species="C3116" />
		</listOfReactants>
		<listOfProducts>
			<speciesReference species="C0065" stoichiometry="2" />
			<speciesReference species="C0024" />
			<speciesReference species="C0011" />
		</listOfProducts>
		<kineticLaw>
			<math xmlns="http://www.w3.org/1998/Math/MathML">
				<ci>FLUX_VALUE</ci>
			</math>
			<listOfParameters>
				<parameter id="LOWER_BOUND" value="-999999" units="mmol_per_gDW_per_hr"/>
				<parameter id="UPPER_BOUND" value="999999" units="mmol_per_gDW_per_hr"/>
				<parameter id="OBJECTIVE_COEFFICIENT" value="0"/>
			</listOfParameters>
		</kineticLaw>
	</reaction>
	<reaction id="RR08776" name="L-LACt2r" reversible="true">
		<notes>
			<html:p>GENE ASSOCIATION: </html:p>
		</notes>
		<listOfReactants>
			<speciesReference species="EC0154" />
			<speciesReference species="EC0065" />
		</listOfReactants>
		<listOfProducts>
			<speciesReference species="C0065" />
			<speciesReference species="C0154" />
		</listOfProducts>
		<kineticLaw>
			<math xmlns="http://www.w3.org/1998/Math/MathML">
				<ci>FLUX_VALUE</ci>
			</math>
			<listOfParameters>
				<parameter id="LOWER_BOUND" value="-999999" units="mmol_per_gDW_per_hr"/>
				<parameter id="UPPER_BOUND" value="999999" units="mmol_per_gDW_per_hr"/>
				<parameter id="OBJECTIVE_COEFFICIENT" value="0"/>
			</listOfParameters>
		</kineticLaw>
	</reaction>
	<reaction id="RR01593" name="2-Deoxy-D-ribose 5-phosphate + ADP &amp;gt;=&amp;lt; Deoxyribose + ATP" reversible="true">
		<notes>
			<html:p>GENE ASSOCIATION: </html:p>
		</notes>
		<listOfReactants>
			<speciesReference species="C0065" />
			<speciesReference species="C0504" />
			<speciesReference species="C0008" />
		</listOfReactants>
		<listOfProducts>
			<speciesReference species="C1228" />
			<speciesReference species="C0002" />
		</listOfProducts>
		<kineticLaw>
			<math xmlns="http://www.w3.org/1998/Math/MathML">
				<ci>FLUX_VALUE</ci>
			</math>
			<listOfParameters>
				<parameter id="LOWER_BOUND" value="-999999" units="mmol_per_gDW_per_hr"/>
				<parameter id="UPPER_BOUND" value="999999" units="mmol_per_gDW_per_hr"/>
				<parameter id="OBJECTIVE_COEFFICIENT" value="0"/>
			</listOfParameters>
		</kineticLaw>
	</reaction>
	<reaction id="RR00171" name="ATP:(d)GMP phosphotransferase" reversible="true">
		<notes>
			<html:p>GENE ASSOCIATION: </html:p>
		</notes>
		<listOfReactants>
			<speciesReference species="C0123" />
			<speciesReference species="C0002" />
		</listOfReactants>
		<listOfProducts>
			<speciesReference species="C0008" />
			<speciesReference species="C0031" />
		</listOfProducts>
		<kineticLaw>
			<math xmlns="http://www.w3.org/1998/Math/MathML">
				<ci>FLUX_VALUE</ci>
			</math>
			<listOfParameters>
				<parameter id="LOWER_BOUND" value="-999999" units="mmol_per_gDW_per_hr"/>
				<parameter id="UPPER_BOUND" value="999999" units="mmol_per_gDW_per_hr"/>
				<parameter id="OBJECTIVE_COEFFICIENT" value="0"/>
			</listOfParameters>
		</kineticLaw>
	</reaction>
	<reaction id="IR09682" reversible="false" name="(3R)-3-Hydroxyhexadecanoyl-[acyl-carrier-protein] hydro-lyase" >
		<notes>
			<html:p>GENE ASSOCIATION: </html:p>
		</notes>
		<listOfReactants>
			<speciesReference species="C9431" />
		</listOfReactants>
		<listOfProducts>
			<speciesReference species="C9285" />
			<speciesReference species="C0001" />
		</listOfProducts>
		<kineticLaw>
			<math xmlns="http://www.w3.org/1998/Math/MathML">
				<ci>FLUX_VALUE</ci>
			</math>
			<listOfParameters>
				<parameter id="LOWER_BOUND" value="0" units="mmol_per_gDW_per_hr"/>
				<parameter id="UPPER_BOUND" value="999999" units="mmol_per_gDW_per_hr"/>
				<parameter id="OBJECTIVE_COEFFICIENT" value="0"/>
			</listOfParameters>
		</kineticLaw>
	</reaction>
	<reaction id="IR09629" reversible="false" name="(3R)-3-Hydroxydodecanoyl-[acyl-carrier-protein]:NADP+ oxidoreductase" >
		<notes>
			<html:p>GENE ASSOCIATION: </html:p>
		</notes>
		<listOfReactants>
			<speciesReference species="C9377" />
			<speciesReference species="C0065" />
			<speciesReference species="C0005" />
		</listOfReactants>
		<listOfProducts>
			<speciesReference species="C9378" />
			<speciesReference species="C0006" />
		</listOfProducts>
		<kineticLaw>
			<math xmlns="http://www.w3.org/1998/Math/MathML">
				<ci>FLUX_VALUE</ci>
			</math>
			<listOfParameters>
				<parameter id="LOWER_BOUND" value="0" units="mmol_per_gDW_per_hr"/>
				<parameter id="UPPER_BOUND" value="999999" units="mmol_per_gDW_per_hr"/>
				<parameter id="OBJECTIVE_COEFFICIENT" value="0"/>
			</listOfParameters>
		</kineticLaw>
	</reaction>
	<reaction id="IR10554" reversible="false" name="PA160161S" >
		<notes>
			<html:p>GENE ASSOCIATION: </html:p>
		</notes>
		<listOfReactants>
			<speciesReference species="C9285" />
			<speciesReference species="C9688" />
		</listOfReactants>
		<listOfProducts>
			<speciesReference species="C9751" />
			<speciesReference species="C9262" />
		</listOfProducts>
		<kineticLaw>
			<math xmlns="http://www.w3.org/1998/Math/MathML">
				<ci>FLUX_VALUE</ci>
			</math>
			<listOfParameters>
				<parameter id="LOWER_BOUND" value="0" units="mmol_per_gDW_per_hr"/>
				<parameter id="UPPER_BOUND" value="999999" units="mmol_per_gDW_per_hr"/>
				<parameter id="OBJECTIVE_COEFFICIENT" value="0"/>
			</listOfParameters>
		</kineticLaw>
	</reaction>
	<reaction id="IR10624" reversible="false" name="Propionate transport via diffusion" >
		<notes>
			<html:p>GENE ASSOCIATION: </html:p>
		</notes>
		<listOfReactants>
			<speciesReference species="EC0137" />
		</listOfReactants>
		<listOfProducts>
			<speciesReference species="C0137" />
		</listOfProducts>
		<kineticLaw>
			<math xmlns="http://www.w3.org/1998/Math/MathML">
				<ci>FLUX_VALUE</ci>
			</math>
			<listOfParameters>
				<parameter id="LOWER_BOUND" value="0" units="mmol_per_gDW_per_hr"/>
				<parameter id="UPPER_BOUND" value="999999" units="mmol_per_gDW_per_hr"/>
				<parameter id="OBJECTIVE_COEFFICIENT" value="0"/>
			</listOfParameters>
		</kineticLaw>
	</reaction>
	<reaction id="IR09666" reversible="false" name="(3R)-3-Hydroxydecanoyl-[acyl-carrier-protein] hydro-lyase" >
		<notes>
			<html:p>GENE ASSOCIATION: </html:p>
		</notes>
		<listOfReactants>
			<speciesReference species="C9391" />
		</listOfReactants>
		<listOfProducts>
			<speciesReference species="C9389" />
			<speciesReference species="C0001" />
		</listOfProducts>
		<kineticLaw>
			<math xmlns="http://www.w3.org/1998/Math/MathML">
				<ci>FLUX_VALUE</ci>
			</math>
			<listOfParameters>
				<parameter id="LOWER_BOUND" value="0" units="mmol_per_gDW_per_hr"/>
				<parameter id="UPPER_BOUND" value="999999" units="mmol_per_gDW_per_hr"/>
				<parameter id="OBJECTIVE_COEFFICIENT" value="0"/>
			</listOfParameters>
		</kineticLaw>
	</reaction>
	<reaction id="IR10064" reversible="false" name="magnesium transport via ABC system irreversible" >
		<notes>
			<html:p>GENE ASSOCIATION: </html:p>
		</notes>
		<listOfReactants>
			<speciesReference species="EC0248" />
			<speciesReference species="C0002" />
			<speciesReference species="C0001" />
		</listOfReactants>
		<listOfProducts>
			<speciesReference species="C0009" />
			<speciesReference species="C0065" />
			<speciesReference species="C0008" />
			<speciesReference species="C0248" />
		</listOfProducts>
		<kineticLaw>
			<math xmlns="http://www.w3.org/1998/Math/MathML">
				<ci>FLUX_VALUE</ci>
			</math>
			<listOfParameters>
				<parameter id="LOWER_BOUND" value="0" units="mmol_per_gDW_per_hr"/>
				<parameter id="UPPER_BOUND" value="999999" units="mmol_per_gDW_per_hr"/>
				<parameter id="OBJECTIVE_COEFFICIENT" value="0"/>
			</listOfParameters>
		</kineticLaw>
	</reaction>
	<reaction id="IR00580" reversible="false" name="Propanoate:CoA ligase (AMP-forming)" >
		<notes>
			<html:p>GENE ASSOCIATION: </html:p>
		</notes>
		<listOfReactants>
			<speciesReference species="C0002" />
			<speciesReference species="C0137" />
			<speciesReference species="C0010" />
		</listOfReactants>
		<listOfProducts>
			<speciesReference species="C0012" />
			<speciesReference species="C0018" />
			<speciesReference species="C0084" />
		</listOfProducts>
		<kineticLaw>
			<math xmlns="http://www.w3.org/1998/Math/MathML">
				<ci>FLUX_VALUE</ci>
			</math>
			<listOfParameters>
				<parameter id="LOWER_BOUND" value="0" units="mmol_per_gDW_per_hr"/>
				<parameter id="UPPER_BOUND" value="999999" units="mmol_per_gDW_per_hr"/>
				<parameter id="OBJECTIVE_COEFFICIENT" value="0"/>
			</listOfParameters>
		</kineticLaw>
	</reaction>
	<reaction id="IR09937" reversible="false" name="citrate transport in via Mg complex" >
		<notes>
			<html:p>GENE ASSOCIATION: </html:p>
		</notes>
		<listOfReactants>
			<speciesReference species="EC0248" />
			<speciesReference species="EC0065" />
			<speciesReference species="EC0134" />
		</listOfReactants>
		<listOfProducts>
			<speciesReference species="C0134" />
			<speciesReference species="C0065" />
			<speciesReference species="C0248" />
		</listOfProducts>
		<kineticLaw>
			<math xmlns="http://www.w3.org/1998/Math/MathML">
				<ci>FLUX_VALUE</ci>
			</math>
			<listOfParameters>
				<parameter id="LOWER_BOUND" value="0" units="mmol_per_gDW_per_hr"/>
				<parameter id="UPPER_BOUND" value="999999" units="mmol_per_gDW_per_hr"/>
				<parameter id="OBJECTIVE_COEFFICIENT" value="0"/>
			</listOfParameters>
		</kineticLaw>
	</reaction>
	<reaction id="IR07449" reversible="false" name="1-Deoxy-D-xylulose-5-phosphate isomeroreductase (R)" >
		<notes>
			<html:p>GENE ASSOCIATION: </html:p>
		</notes>
		<listOfReactants>
			<speciesReference species="C0065" />
			<speciesReference species="C8610" />
			<speciesReference species="C0005" />
		</listOfReactants>
		<listOfProducts>
			<speciesReference species="C8607" />
			<speciesReference species="C0006" />
		</listOfProducts>
		<kineticLaw>
			<math xmlns="http://www.w3.org/1998/Math/MathML">
				<ci>FLUX_VALUE</ci>
			</math>
			<listOfParameters>
				<parameter id="LOWER_BOUND" value="0" units="mmol_per_gDW_per_hr"/>
				<parameter id="UPPER_BOUND" value="999999" units="mmol_per_gDW_per_hr"/>
				<parameter id="OBJECTIVE_COEFFICIENT" value="0"/>
			</listOfParameters>
		</kineticLaw>
	</reaction>
	<reaction id="IR03892" reversible="false" name="D-Galactonate hydro-lyase" >
		<notes>
			<html:p>GENE ASSOCIATION: </html:p>
		</notes>
		<listOfReactants>
			<speciesReference species="C0645" />
		</listOfReactants>
		<listOfProducts>
			<speciesReference species="C0001" />
			<speciesReference species="C0878" />
		</listOfProducts>
		<kineticLaw>
			<math xmlns="http://www.w3.org/1998/Math/MathML">
				<ci>FLUX_VALUE</ci>
			</math>
			<listOfParameters>
				<parameter id="LOWER_BOUND" value="0" units="mmol_per_gDW_per_hr"/>
				<parameter id="UPPER_BOUND" value="999999" units="mmol_per_gDW_per_hr"/>
				<parameter id="OBJECTIVE_COEFFICIENT" value="0"/>
			</listOfParameters>
		</kineticLaw>
	</reaction>
	<reaction id="IR01932" reversible="false" name="3-Deoxy-D-manno-octulosonate-8-phosphate 8-phosphohydrolase" >
		<notes>
			<html:p>GENE ASSOCIATION: </html:p>
		</notes>
		<listOfReactants>
			<speciesReference species="C2701" />
			<speciesReference species="C0001" />
		</listOfReactants>
		<listOfProducts>
			<speciesReference species="C0009" />
			<speciesReference species="C0861" />
		</listOfProducts>
		<kineticLaw>
			<math xmlns="http://www.w3.org/1998/Math/MathML">
				<ci>FLUX_VALUE</ci>
			</math>
			<listOfParameters>
				<parameter id="LOWER_BOUND" value="0" units="mmol_per_gDW_per_hr"/>
				<parameter id="UPPER_BOUND" value="999999" units="mmol_per_gDW_per_hr"/>
				<parameter id="OBJECTIVE_COEFFICIENT" value="0"/>
			</listOfParameters>
		</kineticLaw>
	</reaction>
	<reaction id="IR04112" reversible="false" name="ATP:D-fructose-6-phosphate 1-phosphotransferase" >
		<notes>
			<html:p>GENE ASSOCIATION: </html:p>
		</notes>
		<listOfReactants>
			<speciesReference species="C3101" />
			<speciesReference species="C0002" />
			<speciesReference species="C0065" stoichiometry="3" />
		</listOfReactants>
		<listOfProducts>
			<speciesReference species="C3115" />
			<speciesReference species="C0008" />
		</listOfProducts>
		<kineticLaw>
			<math xmlns="http://www.w3.org/1998/Math/MathML">
				<ci>FLUX_VALUE</ci>
			</math>
			<listOfParameters>
				<parameter id="LOWER_BOUND" value="0" units="mmol_per_gDW_per_hr"/>
				<parameter id="UPPER_BOUND" value="999999" units="mmol_per_gDW_per_hr"/>
				<parameter id="OBJECTIVE_COEFFICIENT" value="0"/>
			</listOfParameters>
		</kineticLaw>
	</reaction>
	<reaction id="IR09695" reversible="false" name="(3R)-3-Hydroxy-cis-tetradec-7-enoyl-[acyl-carrier-protein] hydro-lyase" >
		<notes>
			<html:p>GENE ASSOCIATION: </html:p>
		</notes>
		<listOfReactants>
			<speciesReference species="C9443" />
		</listOfReactants>
		<listOfProducts>
			<speciesReference species="C9444" />
			<speciesReference species="C0001" />
		</listOfProducts>
		<kineticLaw>
			<math xmlns="http://www.w3.org/1998/Math/MathML">
				<ci>FLUX_VALUE</ci>
			</math>
			<listOfParameters>
				<parameter id="LOWER_BOUND" value="0" units="mmol_per_gDW_per_hr"/>
				<parameter id="UPPER_BOUND" value="999999" units="mmol_per_gDW_per_hr"/>
				<parameter id="OBJECTIVE_COEFFICIENT" value="0"/>
			</listOfParameters>
		</kineticLaw>
	</reaction>
	<reaction id="IR02616" reversible="false" name="Undecaprenyl-diphospho-N-acetylmuramoyl-L-alanyl-D-glutamyl-meso-2,6-diaminopimeloyl-D-alanyl-D-alanine +UDP-N-acetyl-D-glucosamine &amp;gt;=&amp;lt; Undecaprenyl-diphospho-N-acetylmuramoyl-(N-acetylglucosamine)-L-alanyl-D-glutamyl-meso-2,6-diaminopimeloyl-D-alany" >
		<notes>
			<html:p>GENE ASSOCIATION: </html:p>
		</notes>
		<listOfReactants>
			<speciesReference species="C0037" />
			<speciesReference species="C3428" />
		</listOfReactants>
		<listOfProducts>
			<speciesReference species="C0014" />
			<speciesReference species="C3429" />
			<speciesReference species="C0065" />
		</listOfProducts>
		<kineticLaw>
			<math xmlns="http://www.w3.org/1998/Math/MathML">
				<ci>FLUX_VALUE</ci>
			</math>
			<listOfParameters>
				<parameter id="LOWER_BOUND" value="0" units="mmol_per_gDW_per_hr"/>
				<parameter id="UPPER_BOUND" value="999999" units="mmol_per_gDW_per_hr"/>
				<parameter id="OBJECTIVE_COEFFICIENT" value="0"/>
			</listOfParameters>
		</kineticLaw>
	</reaction>
	<reaction id="IR01364" reversible="false" name="Allantoate amidinohydrolase" >
		<notes>
			<html:p>GENE ASSOCIATION: </html:p>
		</notes>
		<listOfReactants>
			<speciesReference species="C0001" />
			<speciesReference species="C0384" />
		</listOfReactants>
		<listOfProducts>
			<speciesReference species="C0071" />
			<speciesReference species="C0461" />
		</listOfProducts>
		<kineticLaw>
			<math xmlns="http://www.w3.org/1998/Math/MathML">
				<ci>FLUX_VALUE</ci>
			</math>
			<listOfParameters>
				<parameter id="LOWER_BOUND" value="0" units="mmol_per_gDW_per_hr"/>
				<parameter id="UPPER_BOUND" value="999999" units="mmol_per_gDW_per_hr"/>
				<parameter id="OBJECTIVE_COEFFICIENT" value="0"/>
			</listOfParameters>
		</kineticLaw>
	</reaction>
	<reaction id="IR07898" reversible="false" name="ATP:pyruvate O2-phosphotransferase (R)" >
		<notes>
			<html:p>GENE ASSOCIATION: </html:p>
		</notes>
		<listOfReactants>
			<speciesReference species="C0065" />
			<speciesReference species="C0059" />
			<speciesReference species="C0008" />
		</listOfReactants>
		<listOfProducts>
			<speciesReference species="C0020" />
			<speciesReference species="C0002" />
		</listOfProducts>
		<kineticLaw>
			<math xmlns="http://www.w3.org/1998/Math/MathML">
				<ci>FLUX_VALUE</ci>
			</math>
			<listOfParameters>
				<parameter id="LOWER_BOUND" value="0" units="mmol_per_gDW_per_hr"/>
				<parameter id="UPPER_BOUND" value="999999" units="mmol_per_gDW_per_hr"/>
				<parameter id="OBJECTIVE_COEFFICIENT" value="0"/>
			</listOfParameters>
		</kineticLaw>
	</reaction>
	<reaction id="IR10074" reversible="false" name="nitrate transport in via proton symport" >
		<notes>
			<html:p>GENE ASSOCIATION: </html:p>
		</notes>
		<listOfReactants>
			<speciesReference species="EC0065" />
			<speciesReference species="C0073" />
		</listOfReactants>
		<listOfProducts>
			<speciesReference species="C0065" />
			<speciesReference species="EC0073" />
		</listOfProducts>
		<kineticLaw>
			<math xmlns="http://www.w3.org/1998/Math/MathML">
				<ci>FLUX_VALUE</ci>
			</math>
			<listOfParameters>
				<parameter id="LOWER_BOUND" value="0" units="mmol_per_gDW_per_hr"/>
				<parameter id="UPPER_BOUND" value="999999" units="mmol_per_gDW_per_hr"/>
				<parameter id="OBJECTIVE_COEFFICIENT" value="0"/>
			</listOfParameters>
		</kineticLaw>
	</reaction>
	<reaction id="IR08810" reversible="false" name="THMDt2" >
		<notes>
			<html:p>GENE ASSOCIATION: </html:p>
		</notes>
		<listOfReactants>
			<speciesReference species="EC0177" />
			<speciesReference species="EC0065" />
		</listOfReactants>
		<listOfProducts>
			<speciesReference species="C0065" />
			<speciesReference species="C0177" />
		</listOfProducts>
		<kineticLaw>
			<math xmlns="http://www.w3.org/1998/Math/MathML">
				<ci>FLUX_VALUE</ci>
			</math>
			<listOfParameters>
				<parameter id="LOWER_BOUND" value="0" units="mmol_per_gDW_per_hr"/>
				<parameter id="UPPER_BOUND" value="999999" units="mmol_per_gDW_per_hr"/>
				<parameter id="OBJECTIVE_COEFFICIENT" value="0"/>
			</listOfParameters>
		</kineticLaw>
	</reaction>
	<reaction id="IR03497" reversible="false" name="ATP:pyridoxal 5'-phosphotransferase" >
		<notes>
			<html:p>GENE ASSOCIATION: </html:p>
		</notes>
		<listOfReactants>
			<speciesReference species="C0002" />
			<speciesReference species="C0207" />
		</listOfReactants>
		<listOfProducts>
			<speciesReference species="C0065" />
			<speciesReference species="C0008" />
			<speciesReference species="C0016" />
		</listOfProducts>
		<kineticLaw>
			<math xmlns="http://www.w3.org/1998/Math/MathML">
				<ci>FLUX_VALUE</ci>
			</math>
			<listOfParameters>
				<parameter id="LOWER_BOUND" value="0" units="mmol_per_gDW_per_hr"/>
				<parameter id="UPPER_BOUND" value="999999" units="mmol_per_gDW_per_hr"/>
				<parameter id="OBJECTIVE_COEFFICIENT" value="0"/>
			</listOfParameters>
		</kineticLaw>
	</reaction>
	<reaction id="IR08608" reversible="false" name="THD2" >
		<notes>
			<html:p>GENE ASSOCIATION: </html:p>
		</notes>
		<listOfReactants>
			<speciesReference species="EC0065" stoichiometry="2" />
			<speciesReference species="C0004" />
			<speciesReference species="C0006" />
		</listOfReactants>
		<listOfProducts>
			<speciesReference species="C0003" />
			<speciesReference species="C0065" stoichiometry="2" />
			<speciesReference species="C0005" />
		</listOfProducts>
		<kineticLaw>
			<math xmlns="http://www.w3.org/1998/Math/MathML">
				<ci>FLUX_VALUE</ci>
			</math>
			<listOfParameters>
				<parameter id="LOWER_BOUND" value="0" units="mmol_per_gDW_per_hr"/>
				<parameter id="UPPER_BOUND" value="999999" units="mmol_per_gDW_per_hr"/>
				<parameter id="OBJECTIVE_COEFFICIENT" value="0"/>
			</listOfParameters>
		</kineticLaw>
	</reaction>
	<reaction id="IR04340" reversible="false" name="RNDR1" >
		<notes>
			<html:p>GENE ASSOCIATION: </html:p>
		</notes>
		<listOfReactants>
			<speciesReference species="C9319" />
			<speciesReference species="C0008" />
		</listOfReactants>
		<listOfProducts>
			<speciesReference species="C9318" />
			<speciesReference species="C0170" />
			<speciesReference species="C0001" />
		</listOfProducts>
		<kineticLaw>
			<math xmlns="http://www.w3.org/1998/Math/MathML">
				<ci>FLUX_VALUE</ci>
			</math>
			<listOfParameters>
				<parameter id="LOWER_BOUND" value="0" units="mmol_per_gDW_per_hr"/>
				<parameter id="UPPER_BOUND" value="999999" units="mmol_per_gDW_per_hr"/>
				<parameter id="OBJECTIVE_COEFFICIENT" value="0"/>
			</listOfParameters>
		</kineticLaw>
	</reaction>
	<reaction id="IR03185" reversible="false" name="Glycolaldehyde &amp;gt;=&amp;lt; Pyridoxine" >
		<notes>
			<html:p>GENE ASSOCIATION: </html:p>
		</notes>
		<listOfReactants>
			<speciesReference species="C0221" />
			<speciesReference species="C0092" />
			<speciesReference species="C0035" />
		</listOfReactants>
		<listOfProducts>
			<speciesReference species="C0257" />
		</listOfProducts>
		<kineticLaw>
			<math xmlns="http://www.w3.org/1998/Math/MathML">
				<ci>FLUX_VALUE</ci>
			</math>
			<listOfParameters>
				<parameter id="LOWER_BOUND" value="0" units="mmol_per_gDW_per_hr"/>
				<parameter id="UPPER_BOUND" value="999999" units="mmol_per_gDW_per_hr"/>
				<parameter id="OBJECTIVE_COEFFICIENT" value="0"/>
			</listOfParameters>
		</kineticLaw>
	</reaction>
	<reaction id="IR09638" reversible="false" name="Decanoyl-[acyl-carrier protein]:malonyl-CoA C-acyltransferase(decarboxylating, oxoacyl- and enoyl-reducing and thioester-hydrolysing) (R)" >
		<notes>
			<html:p>GENE ASSOCIATION: </html:p>
		</notes>
		<listOfReactants>
			<speciesReference species="C9389" />
			<speciesReference species="C0065" />
			<speciesReference species="C0004" />
		</listOfReactants>
		<listOfProducts>
			<speciesReference species="C0003" />
			<speciesReference species="C9379" />
		</listOfProducts>
		<kineticLaw>
			<math xmlns="http://www.w3.org/1998/Math/MathML">
				<ci>FLUX_VALUE</ci>
			</math>
			<listOfParameters>
				<parameter id="LOWER_BOUND" value="0" units="mmol_per_gDW_per_hr"/>
				<parameter id="UPPER_BOUND" value="999999" units="mmol_per_gDW_per_hr"/>
				<parameter id="OBJECTIVE_COEFFICIENT" value="0"/>
			</listOfParameters>
		</kineticLaw>
	</reaction>
	<reaction id="IR04170" reversible="false" name="N2-Succinyl-L-glutamate 5-semialdehyde:NAD+ oxidoreductase" >
		<notes>
			<html:p>GENE ASSOCIATION: </html:p>
		</notes>
		<listOfReactants>
			<speciesReference species="C0003" />
			<speciesReference species="C3456" />
			<speciesReference species="C0001" />
		</listOfReactants>
		<listOfProducts>
			<speciesReference species="C3455" />
			<speciesReference species="C0065" stoichiometry="2" />
			<speciesReference species="C0004" />
		</listOfProducts>
		<kineticLaw>
			<math xmlns="http://www.w3.org/1998/Math/MathML">
				<ci>FLUX_VALUE</ci>
			</math>
			<listOfParameters>
				<parameter id="LOWER_BOUND" value="0" units="mmol_per_gDW_per_hr"/>
				<parameter id="UPPER_BOUND" value="999999" units="mmol_per_gDW_per_hr"/>
				<parameter id="OBJECTIVE_COEFFICIENT" value="0"/>
			</listOfParameters>
		</kineticLaw>
	</reaction>
	<reaction id="IR00325" reversible="false" name="L-Serine + Acetyl-CoA &amp;gt;=&amp;lt; O-Acetyl-L-serine + CoA" >
		<notes>
			<html:p>GENE ASSOCIATION: </html:p>
		</notes>
		<listOfReactants>
			<speciesReference species="C0053" />
			<speciesReference species="C0022" />
		</listOfReactants>
		<listOfProducts>
			<speciesReference species="C0711" />
			<speciesReference species="C0010" />
		</listOfProducts>
		<kineticLaw>
			<math xmlns="http://www.w3.org/1998/Math/MathML">
				<ci>FLUX_VALUE</ci>
			</math>
			<listOfParameters>
				<parameter id="LOWER_BOUND" value="0" units="mmol_per_gDW_per_hr"/>
				<parameter id="UPPER_BOUND" value="999999" units="mmol_per_gDW_per_hr"/>
				<parameter id="OBJECTIVE_COEFFICIENT" value="0"/>
			</listOfParameters>
		</kineticLaw>
	</reaction>
	<reaction id="IR00889" reversible="false" name="L-Threonine:NAD+ oxidoreductase" >
		<notes>
			<html:p>GENE ASSOCIATION: </html:p>
		</notes>
		<listOfReactants>
			<speciesReference species="C0003" />
			<speciesReference species="C0156" />
		</listOfReactants>
		<listOfProducts>
			<speciesReference species="C2185" />
			<speciesReference species="C0065" />
			<speciesReference species="C0004" />
		</listOfProducts>
		<kineticLaw>
			<math xmlns="http://www.w3.org/1998/Math/MathML">
				<ci>FLUX_VALUE</ci>
			</math>
			<listOfParameters>
				<parameter id="LOWER_BOUND" value="0" units="mmol_per_gDW_per_hr"/>
				<parameter id="UPPER_BOUND" value="999999" units="mmol_per_gDW_per_hr"/>
				<parameter id="OBJECTIVE_COEFFICIENT" value="0"/>
			</listOfParameters>
		</kineticLaw>
	</reaction>
	<reaction id="IR03510" reversible="false" name="Adenosine 3',5'-bisphosphate 3'(2')-phosphohydrolase" >
		<notes>
			<html:p>GENE ASSOCIATION: </html:p>
		</notes>
		<listOfReactants>
			<speciesReference species="C0045" />
			<speciesReference species="C0001" />
		</listOfReactants>
		<listOfProducts>
			<speciesReference species="C0018" />
			<speciesReference species="C0009" />
		</listOfProducts>
		<kineticLaw>
			<math xmlns="http://www.w3.org/1998/Math/MathML">
				<ci>FLUX_VALUE</ci>
			</math>
			<listOfParameters>
				<parameter id="LOWER_BOUND" value="0" units="mmol_per_gDW_per_hr"/>
				<parameter id="UPPER_BOUND" value="999999" units="mmol_per_gDW_per_hr"/>
				<parameter id="OBJECTIVE_COEFFICIENT" value="0"/>
			</listOfParameters>
		</kineticLaw>
	</reaction>
	<reaction id="IR10583" reversible="false" name="N-Hexanoyl-L-homoserine lactone synthase" >
		<notes>
			<html:p>GENE ASSOCIATION: </html:p>
		</notes>
		<listOfReactants>
			<speciesReference species="C0017" />
			<speciesReference species="C9394" />
		</listOfReactants>
		<listOfProducts>
			<speciesReference species="C9262" />
			<speciesReference species="C0065" />
			<speciesReference species="C0143" />
			<speciesReference species="C9782" />
		</listOfProducts>
		<kineticLaw>
			<math xmlns="http://www.w3.org/1998/Math/MathML">
				<ci>FLUX_VALUE</ci>
			</math>
			<listOfParameters>
				<parameter id="LOWER_BOUND" value="0" units="mmol_per_gDW_per_hr"/>
				<parameter id="UPPER_BOUND" value="999999" units="mmol_per_gDW_per_hr"/>
				<parameter id="OBJECTIVE_COEFFICIENT" value="0"/>
			</listOfParameters>
		</kineticLaw>
	</reaction>
	<reaction id="IR09624" reversible="false" name="Dodecanoyl-[acyl-carrier-protein]:malonyl-[acyl-carrier-protein]  C-acyltransferase" >
		<notes>
			<html:p>GENE ASSOCIATION: </html:p>
		</notes>
		<listOfReactants>
			<speciesReference species="C9275" />
			<speciesReference species="C0065" />
			<speciesReference species="C9297" />
		</listOfReactants>
		<listOfProducts>
			<speciesReference species="C9262" />
			<speciesReference species="C9396" />
			<speciesReference species="C0011" />
		</listOfProducts>
		<kineticLaw>
			<math xmlns="http://www.w3.org/1998/Math/MathML">
				<ci>FLUX_VALUE</ci>
			</math>
			<listOfParameters>
				<parameter id="LOWER_BOUND" value="0" units="mmol_per_gDW_per_hr"/>
				<parameter id="UPPER_BOUND" value="999999" units="mmol_per_gDW_per_hr"/>
				<parameter id="OBJECTIVE_COEFFICIENT" value="0"/>
			</listOfParameters>
		</kineticLaw>
	</reaction>
	<reaction id="IR04362" reversible="false" name="G3PD5" >
		<notes>
			<html:p>GENE ASSOCIATION: </html:p>
		</notes>
		<listOfReactants>
			<speciesReference species="C9314" />
			<speciesReference species="C0078" />
		</listOfReactants>
		<listOfProducts>
			<speciesReference species="C0093" />
			<speciesReference species="C9315" />
		</listOfProducts>
		<kineticLaw>
			<math xmlns="http://www.w3.org/1998/Math/MathML">
				<ci>FLUX_VALUE</ci>
			</math>
			<listOfParameters>
				<parameter id="LOWER_BOUND" value="0" units="mmol_per_gDW_per_hr"/>
				<parameter id="UPPER_BOUND" value="999999" units="mmol_per_gDW_per_hr"/>
				<parameter id="OBJECTIVE_COEFFICIENT" value="0"/>
			</listOfParameters>
		</kineticLaw>
	</reaction>
	<reaction id="IR08768" reversible="false" name="THRabc" >
		<notes>
			<html:p>GENE ASSOCIATION: </html:p>
		</notes>
		<listOfReactants>
			<speciesReference species="EC0156" />
			<speciesReference species="C0002" />
			<speciesReference species="C0001" />
		</listOfReactants>
		<listOfProducts>
			<speciesReference species="C0009" />
			<speciesReference species="C0065" />
			<speciesReference species="C0008" />
			<speciesReference species="C0156" />
		</listOfProducts>
		<kineticLaw>
			<math xmlns="http://www.w3.org/1998/Math/MathML">
				<ci>FLUX_VALUE</ci>
			</math>
			<listOfParameters>
				<parameter id="LOWER_BOUND" value="0" units="mmol_per_gDW_per_hr"/>
				<parameter id="UPPER_BOUND" value="999999" units="mmol_per_gDW_per_hr"/>
				<parameter id="OBJECTIVE_COEFFICIENT" value="0"/>
			</listOfParameters>
		</kineticLaw>
	</reaction>
	<reaction id="IR10005" reversible="false" name="L-Serine transport via ABC system" >
		<notes>
			<html:p>GENE ASSOCIATION: </html:p>
		</notes>
		<listOfReactants>
			<speciesReference species="C0002" />
			<speciesReference species="EC0053" />
			<speciesReference species="C0001" />
		</listOfReactants>
		<listOfProducts>
			<speciesReference species="C0053" />
			<speciesReference species="C0009" />
			<speciesReference species="C0065" />
			<speciesReference species="C0008" />
		</listOfProducts>
		<kineticLaw>
			<math xmlns="http://www.w3.org/1998/Math/MathML">
				<ci>FLUX_VALUE</ci>
			</math>
			<listOfParameters>
				<parameter id="LOWER_BOUND" value="0" units="mmol_per_gDW_per_hr"/>
				<parameter id="UPPER_BOUND" value="999999" units="mmol_per_gDW_per_hr"/>
				<parameter id="OBJECTIVE_COEFFICIENT" value="0"/>
			</listOfParameters>
		</kineticLaw>
	</reaction>
	<reaction id="IR08752" reversible="false" name="ornithine transport via ABC system" >
		<notes>
			<html:p>GENE ASSOCIATION: </html:p>
		</notes>
		<listOfReactants>
			<speciesReference species="C0002" />
			<speciesReference species="EC0062" />
			<speciesReference species="C0001" />
		</listOfReactants>
		<listOfProducts>
			<speciesReference species="C0009" />
			<speciesReference species="C0062" />
			<speciesReference species="C0065" />
			<speciesReference species="C0008" />
		</listOfProducts>
		<kineticLaw>
			<math xmlns="http://www.w3.org/1998/Math/MathML">
				<ci>FLUX_VALUE</ci>
			</math>
			<listOfParameters>
				<parameter id="LOWER_BOUND" value="0" units="mmol_per_gDW_per_hr"/>
				<parameter id="UPPER_BOUND" value="999999" units="mmol_per_gDW_per_hr"/>
				<parameter id="OBJECTIVE_COEFFICIENT" value="0"/>
			</listOfParameters>
		</kineticLaw>
	</reaction>
	<reaction id="IR00139" reversible="false" name="Superoxide:superoxide oxidoreductase" >
		<notes>
			<html:p>GENE ASSOCIATION: </html:p>
		</notes>
		<listOfReactants>
			<speciesReference species="C0065" stoichiometry="2" />
			<speciesReference species="C0522" stoichiometry="2" />
		</listOfReactants>
		<listOfProducts>
			<speciesReference species="C0025" />
			<speciesReference species="C0007" />
		</listOfProducts>
		<kineticLaw>
			<math xmlns="http://www.w3.org/1998/Math/MathML">
				<ci>FLUX_VALUE</ci>
			</math>
			<listOfParameters>
				<parameter id="LOWER_BOUND" value="0" units="mmol_per_gDW_per_hr"/>
				<parameter id="UPPER_BOUND" value="999999" units="mmol_per_gDW_per_hr"/>
				<parameter id="OBJECTIVE_COEFFICIENT" value="0"/>
			</listOfParameters>
		</kineticLaw>
	</reaction>
	<reaction id="IR10657" reversible="false" name="BDSF release" >
		<notes>
			<html:p>GENE ASSOCIATION: </html:p>
		</notes>
		<listOfReactants>
			<speciesReference species="C9789" />
		</listOfReactants>
		<listOfProducts>
			<speciesReference species="EC9789" />
		</listOfProducts>
		<kineticLaw>
			<math xmlns="http://www.w3.org/1998/Math/MathML">
				<ci>FLUX_VALUE</ci>
			</math>
			<listOfParameters>
				<parameter id="LOWER_BOUND" value="0" units="mmol_per_gDW_per_hr"/>
				<parameter id="UPPER_BOUND" value="999999" units="mmol_per_gDW_per_hr"/>
				<parameter id="OBJECTIVE_COEFFICIENT" value="0"/>
			</listOfParameters>
		</kineticLaw>
	</reaction>
	<reaction id="IR09633" reversible="false" name="(3R)-3-Hydroxyoctanoyl-[acyl-carrier-protein]:NADP+ oxidoreductase" >
		<notes>
			<html:p>GENE ASSOCIATION: </html:p>
		</notes>
		<listOfReactants>
			<speciesReference species="C9395" />
			<speciesReference species="C0065" />
			<speciesReference species="C0005" />
		</listOfReactants>
		<listOfProducts>
			<speciesReference species="C0006" />
			<speciesReference species="C9382" />
		</listOfProducts>
		<kineticLaw>
			<math xmlns="http://www.w3.org/1998/Math/MathML">
				<ci>FLUX_VALUE</ci>
			</math>
			<listOfParameters>
				<parameter id="LOWER_BOUND" value="0" units="mmol_per_gDW_per_hr"/>
				<parameter id="UPPER_BOUND" value="999999" units="mmol_per_gDW_per_hr"/>
				<parameter id="OBJECTIVE_COEFFICIENT" value="0"/>
			</listOfParameters>
		</kineticLaw>
	</reaction>
	<reaction id="IR00917" reversible="false" name="Guanosine ribohydrolase" >
		<notes>
			<html:p>GENE ASSOCIATION: </html:p>
		</notes>
		<listOfReactants>
			<speciesReference species="C0306" />
			<speciesReference species="C0001" />
		</listOfReactants>
		<listOfProducts>
			<speciesReference species="C0103" />
			<speciesReference species="C0199" />
		</listOfProducts>
		<kineticLaw>
			<math xmlns="http://www.w3.org/1998/Math/MathML">
				<ci>FLUX_VALUE</ci>
			</math>
			<listOfParameters>
				<parameter id="LOWER_BOUND" value="0" units="mmol_per_gDW_per_hr"/>
				<parameter id="UPPER_BOUND" value="999999" units="mmol_per_gDW_per_hr"/>
				<parameter id="OBJECTIVE_COEFFICIENT" value="0"/>
			</listOfParameters>
		</kineticLaw>
	</reaction>
	<reaction id="IR03008" reversible="false" name="all-trans-Hexaprenyl diphosphate + Isopentenyl diphosphate &amp;gt;=&amp;lt;all-trans-Heptaprenyl diphosphate + Pyrophosphate" >
		<notes>
			<html:p>GENE ASSOCIATION: </html:p>
		</notes>
		<listOfReactants>
			<speciesReference species="C0111" />
			<speciesReference species="C0890" />
		</listOfReactants>
		<listOfProducts>
			<speciesReference species="C0012" />
			<speciesReference species="C2564" />
		</listOfProducts>
		<kineticLaw>
			<math xmlns="http://www.w3.org/1998/Math/MathML">
				<ci>FLUX_VALUE</ci>
			</math>
			<listOfParameters>
				<parameter id="LOWER_BOUND" value="0" units="mmol_per_gDW_per_hr"/>
				<parameter id="UPPER_BOUND" value="999999" units="mmol_per_gDW_per_hr"/>
				<parameter id="OBJECTIVE_COEFFICIENT" value="0"/>
			</listOfParameters>
		</kineticLaw>
	</reaction>
	<reaction id="IR02020" reversible="false" name="2-Amino-4-hydroxy-6-(D-erythro-1,2,3-trihydroxypropyl)-7,8-dihydropteridine glycolaldehyde-lyase" >
		<notes>
			<html:p>GENE ASSOCIATION: </html:p>
		</notes>
		<listOfReactants>
			<speciesReference species="C2920" />
		</listOfReactants>
		<listOfProducts>
			<speciesReference species="C0221" />
			<speciesReference species="C0065" />
			<speciesReference species="C0937" />
		</listOfProducts>
		<kineticLaw>
			<math xmlns="http://www.w3.org/1998/Math/MathML">
				<ci>FLUX_VALUE</ci>
			</math>
			<listOfParameters>
				<parameter id="LOWER_BOUND" value="0" units="mmol_per_gDW_per_hr"/>
				<parameter id="UPPER_BOUND" value="999999" units="mmol_per_gDW_per_hr"/>
				<parameter id="OBJECTIVE_COEFFICIENT" value="0"/>
			</listOfParameters>
		</kineticLaw>
	</reaction>
	<reaction id="IR00548" reversible="false" name="GDPmannose 4,6-hydro-lyase" >
		<notes>
			<html:p>GENE ASSOCIATION: </html:p>
		</notes>
		<listOfReactants>
			<speciesReference species="C0081" />
		</listOfReactants>
		<listOfProducts>
			<speciesReference species="C0884" />
			<speciesReference species="C0001" />
		</listOfProducts>
		<kineticLaw>
			<math xmlns="http://www.w3.org/1998/Math/MathML">
				<ci>FLUX_VALUE</ci>
			</math>
			<listOfParameters>
				<parameter id="LOWER_BOUND" value="0" units="mmol_per_gDW_per_hr"/>
				<parameter id="UPPER_BOUND" value="999999" units="mmol_per_gDW_per_hr"/>
				<parameter id="OBJECTIVE_COEFFICIENT" value="0"/>
			</listOfParameters>
		</kineticLaw>
	</reaction>
	<reaction id="IR00495" reversible="false" name="Catechol:oxygen 1,2-oxidoreductase(decyclizing)" >
		<notes>
			<html:p>GENE ASSOCIATION: </html:p>
		</notes>
		<listOfReactants>
			<speciesReference species="C0007" />
			<speciesReference species="C0075" />
		</listOfReactants>
		<listOfProducts>
			<speciesReference species="C1610" />
		</listOfProducts>
		<kineticLaw>
			<math xmlns="http://www.w3.org/1998/Math/MathML">
				<ci>FLUX_VALUE</ci>
			</math>
			<listOfParameters>
				<parameter id="LOWER_BOUND" value="0" units="mmol_per_gDW_per_hr"/>
				<parameter id="UPPER_BOUND" value="999999" units="mmol_per_gDW_per_hr"/>
				<parameter id="OBJECTIVE_COEFFICIENT" value="0"/>
			</listOfParameters>
		</kineticLaw>
	</reaction>
	<reaction id="IR04284" reversible="false" name="Glutamyl-tRNA synthetase" >
		<notes>
			<html:p>GENE ASSOCIATION: </html:p>
		</notes>
		<listOfReactants>
			<speciesReference species="C9320" />
			<speciesReference species="C0002" />
			<speciesReference species="C0023" />
		</listOfReactants>
		<listOfProducts>
			<speciesReference species="C0012" />
			<speciesReference species="C0018" />
			<speciesReference species="C9282" />
		</listOfProducts>
		<kineticLaw>
			<math xmlns="http://www.w3.org/1998/Math/MathML">
				<ci>FLUX_VALUE</ci>
			</math>
			<listOfParameters>
				<parameter id="LOWER_BOUND" value="0" units="mmol_per_gDW_per_hr"/>
				<parameter id="UPPER_BOUND" value="999999" units="mmol_per_gDW_per_hr"/>
				<parameter id="OBJECTIVE_COEFFICIENT" value="0"/>
			</listOfParameters>
		</kineticLaw>
	</reaction>
	<reaction id="IR03024" reversible="false" name="2-Phospho-4-(cytidine 5'-diphospho)-2-C-methyl-D-erythritolCMP-lyase (cyclizing)" >
		<notes>
			<html:p>GENE ASSOCIATION: </html:p>
		</notes>
		<listOfReactants>
			<speciesReference species="C8609" />
		</listOfReactants>
		<listOfProducts>
			<speciesReference species="C8622" />
			<speciesReference species="C0046" />
		</listOfProducts>
		<kineticLaw>
			<math xmlns="http://www.w3.org/1998/Math/MathML">
				<ci>FLUX_VALUE</ci>
			</math>
			<listOfParameters>
				<parameter id="LOWER_BOUND" value="0" units="mmol_per_gDW_per_hr"/>
				<parameter id="UPPER_BOUND" value="999999" units="mmol_per_gDW_per_hr"/>
				<parameter id="OBJECTIVE_COEFFICIENT" value="0"/>
			</listOfParameters>
		</kineticLaw>
	</reaction>
	<reaction id="IR01792" reversible="false" name="Hydroxymethylbilane hydro-lyase(cyclizing)" >
		<notes>
			<html:p>GENE ASSOCIATION: </html:p>
		</notes>
		<listOfReactants>
			<speciesReference species="C0743" />
		</listOfReactants>
		<listOfProducts>
			<speciesReference species="C0763" />
			<speciesReference species="C0001" />
		</listOfProducts>
		<kineticLaw>
			<math xmlns="http://www.w3.org/1998/Math/MathML">
				<ci>FLUX_VALUE</ci>
			</math>
			<listOfParameters>
				<parameter id="LOWER_BOUND" value="0" units="mmol_per_gDW_per_hr"/>
				<parameter id="UPPER_BOUND" value="999999" units="mmol_per_gDW_per_hr"/>
				<parameter id="OBJECTIVE_COEFFICIENT" value="0"/>
			</listOfParameters>
		</kineticLaw>
	</reaction>
	<reaction id="IR07023" reversible="false" name="Precorrin-6Y:NADP+ oxidoreductase (R)" >
		<notes>
			<html:p>GENE ASSOCIATION: </html:p>
		</notes>
		<listOfReactants>
			<speciesReference species="C3667" />
			<speciesReference species="C0065" />
			<speciesReference species="C0005" />
		</listOfReactants>
		<listOfProducts>
			<speciesReference species="C3666" />
			<speciesReference species="C0006" />
		</listOfProducts>
		<kineticLaw>
			<math xmlns="http://www.w3.org/1998/Math/MathML">
				<ci>FLUX_VALUE</ci>
			</math>
			<listOfParameters>
				<parameter id="LOWER_BOUND" value="0" units="mmol_per_gDW_per_hr"/>
				<parameter id="UPPER_BOUND" value="999999" units="mmol_per_gDW_per_hr"/>
				<parameter id="OBJECTIVE_COEFFICIENT" value="0"/>
			</listOfParameters>
		</kineticLaw>
	</reaction>
	<reaction id="IR01816" reversible="false" name="Uroporphyrinogen-III carboxy-lyase" >
		<notes>
			<html:p>GENE ASSOCIATION: </html:p>
		</notes>
		<listOfReactants>
			<speciesReference species="C0065" stoichiometry="4" />
			<speciesReference species="C0763" />
		</listOfReactants>
		<listOfProducts>
			<speciesReference species="C0011" stoichiometry="4" />
			<speciesReference species="C2053" />
		</listOfProducts>
		<kineticLaw>
			<math xmlns="http://www.w3.org/1998/Math/MathML">
				<ci>FLUX_VALUE</ci>
			</math>
			<listOfParameters>
				<parameter id="LOWER_BOUND" value="0" units="mmol_per_gDW_per_hr"/>
				<parameter id="UPPER_BOUND" value="999999" units="mmol_per_gDW_per_hr"/>
				<parameter id="OBJECTIVE_COEFFICIENT" value="0"/>
			</listOfParameters>
		</kineticLaw>
	</reaction>
	<reaction id="IR01357" reversible="false" name="ATP:shikimate 3-phosphotransferase" >
		<notes>
			<html:p>GENE ASSOCIATION: </html:p>
		</notes>
		<listOfReactants>
			<speciesReference species="C0002" />
			<speciesReference species="C0379" />
		</listOfReactants>
		<listOfProducts>
			<speciesReference species="C2000" />
			<speciesReference species="C0065" />
			<speciesReference species="C0008" />
		</listOfProducts>
		<kineticLaw>
			<math xmlns="http://www.w3.org/1998/Math/MathML">
				<ci>FLUX_VALUE</ci>
			</math>
			<listOfParameters>
				<parameter id="LOWER_BOUND" value="0" units="mmol_per_gDW_per_hr"/>
				<parameter id="UPPER_BOUND" value="999999" units="mmol_per_gDW_per_hr"/>
				<parameter id="OBJECTIVE_COEFFICIENT" value="0"/>
			</listOfParameters>
		</kineticLaw>
	</reaction>
	<reaction id="IR00706" reversible="false" name="N-(L-Argininosuccinate) arginie-lyase" >
		<notes>
			<html:p>GENE ASSOCIATION: </html:p>
		</notes>
		<listOfReactants>
			<speciesReference species="C2126" />
		</listOfReactants>
		<listOfProducts>
			<speciesReference species="C0050" />
			<speciesReference species="C0104" />
		</listOfProducts>
		<kineticLaw>
			<math xmlns="http://www.w3.org/1998/Math/MathML">
				<ci>FLUX_VALUE</ci>
			</math>
			<listOfParameters>
				<parameter id="LOWER_BOUND" value="0" units="mmol_per_gDW_per_hr"/>
				<parameter id="UPPER_BOUND" value="999999" units="mmol_per_gDW_per_hr"/>
				<parameter id="OBJECTIVE_COEFFICIENT" value="0"/>
			</listOfParameters>
		</kineticLaw>
	</reaction>
	<reaction id="IR02345" reversible="false" name="2-(Formamido)-N1-(5-phosphoribosyl)acetamidine cyclo-ligase(ADP-forming)" >
		<notes>
			<html:p>GENE ASSOCIATION: </html:p>
		</notes>
		<listOfReactants>
			<speciesReference species="C0002" />
			<speciesReference species="C2793" />
		</listOfReactants>
		<listOfProducts>
			<speciesReference species="C0009" />
			<speciesReference species="C0065" stoichiometry="2" />
			<speciesReference species="C2114" />
			<speciesReference species="C0008" />
		</listOfProducts>
		<kineticLaw>
			<math xmlns="http://www.w3.org/1998/Math/MathML">
				<ci>FLUX_VALUE</ci>
			</math>
			<listOfParameters>
				<parameter id="LOWER_BOUND" value="0" units="mmol_per_gDW_per_hr"/>
				<parameter id="UPPER_BOUND" value="999999" units="mmol_per_gDW_per_hr"/>
				<parameter id="OBJECTIVE_COEFFICIENT" value="0"/>
			</listOfParameters>
		</kineticLaw>
	</reaction>
	<reaction id="IR10541" reversible="false" name="Phosphatidylserine decarboxylase (n-C17:0)" >
		<notes>
			<html:p>GENE ASSOCIATION: </html:p>
		</notes>
		<listOfReactants>
			<speciesReference species="C0065" />
			<speciesReference species="C9738" />
		</listOfReactants>
		<listOfProducts>
			<speciesReference species="C0011" />
			<speciesReference species="C9739" />
		</listOfProducts>
		<kineticLaw>
			<math xmlns="http://www.w3.org/1998/Math/MathML">
				<ci>FLUX_VALUE</ci>
			</math>
			<listOfParameters>
				<parameter id="LOWER_BOUND" value="0" units="mmol_per_gDW_per_hr"/>
				<parameter id="UPPER_BOUND" value="999999" units="mmol_per_gDW_per_hr"/>
				<parameter id="OBJECTIVE_COEFFICIENT" value="0"/>
			</listOfParameters>
		</kineticLaw>
	</reaction>
	<reaction id="IR01608" reversible="false" name="Trehalose-6-phosphate phosphohydrolase" >
		<notes>
			<html:p>GENE ASSOCIATION: </html:p>
		</notes>
		<listOfReactants>
			<speciesReference species="C0513" />
			<speciesReference species="C0001" />
		</listOfReactants>
		<listOfProducts>
			<speciesReference species="C0009" />
			<speciesReference species="C0782" />
		</listOfProducts>
		<kineticLaw>
			<math xmlns="http://www.w3.org/1998/Math/MathML">
				<ci>FLUX_VALUE</ci>
			</math>
			<listOfParameters>
				<parameter id="LOWER_BOUND" value="0" units="mmol_per_gDW_per_hr"/>
				<parameter id="UPPER_BOUND" value="999999" units="mmol_per_gDW_per_hr"/>
				<parameter id="OBJECTIVE_COEFFICIENT" value="0"/>
			</listOfParameters>
		</kineticLaw>
	</reaction>
	<reaction id="IR00124" reversible="false" name="L-Alanine:2-oxoglutarate aminotransferase" >
		<notes>
			<html:p>GENE ASSOCIATION: </html:p>
		</notes>
		<listOfReactants>
			<speciesReference species="C0035" />
			<speciesReference species="C0024" />
		</listOfReactants>
		<listOfProducts>
			<speciesReference species="C0020" />
			<speciesReference species="C0023" />
		</listOfProducts>
		<kineticLaw>
			<math xmlns="http://www.w3.org/1998/Math/MathML">
				<ci>FLUX_VALUE</ci>
			</math>
			<listOfParameters>
				<parameter id="LOWER_BOUND" value="0" units="mmol_per_gDW_per_hr"/>
				<parameter id="UPPER_BOUND" value="999999" units="mmol_per_gDW_per_hr"/>
				<parameter id="OBJECTIVE_COEFFICIENT" value="0"/>
			</listOfParameters>
		</kineticLaw>
	</reaction>
	<reaction id="IR10526" reversible="false" name="1-octadec-7-enoyl-sn-glycerol 3-phosphate O-acyltransferase (n-C18:1)" >
		<notes>
			<html:p>GENE ASSOCIATION: </html:p>
		</notes>
		<listOfReactants>
			<speciesReference species="C9723" />
			<speciesReference species="C9305" />
		</listOfReactants>
		<listOfProducts>
			<speciesReference species="C9262" />
			<speciesReference species="C9718" />
		</listOfProducts>
		<kineticLaw>
			<math xmlns="http://www.w3.org/1998/Math/MathML">
				<ci>FLUX_VALUE</ci>
			</math>
			<listOfParameters>
				<parameter id="LOWER_BOUND" value="0" units="mmol_per_gDW_per_hr"/>
				<parameter id="UPPER_BOUND" value="999999" units="mmol_per_gDW_per_hr"/>
				<parameter id="OBJECTIVE_COEFFICIENT" value="0"/>
			</listOfParameters>
		</kineticLaw>
	</reaction>
	<reaction id="IR08208" reversible="false" name="S-Aminomethyldihydrolipoylprotein:(6S)-tetrahydrofolateaminomethyltransferase (ammonia-forming) (R)" >
		<notes>
			<html:p>GENE ASSOCIATION: </html:p>
		</notes>
		<listOfReactants>
			<speciesReference species="C0343" />
			<speciesReference species="C0065" />
			<speciesReference species="C0001" />
		</listOfReactants>
		<listOfProducts>
			<speciesReference species="C2169" />
		</listOfProducts>
		<kineticLaw>
			<math xmlns="http://www.w3.org/1998/Math/MathML">
				<ci>FLUX_VALUE</ci>
			</math>
			<listOfParameters>
				<parameter id="LOWER_BOUND" value="0" units="mmol_per_gDW_per_hr"/>
				<parameter id="UPPER_BOUND" value="999999" units="mmol_per_gDW_per_hr"/>
				<parameter id="OBJECTIVE_COEFFICIENT" value="0"/>
			</listOfParameters>
		</kineticLaw>
	</reaction>
	<reaction id="IR09692" reversible="false" name="trans,cis-Dodec-2,5-dienoyl-acp 2-reductase" >
		<notes>
			<html:p>GENE ASSOCIATION: </html:p>
		</notes>
		<listOfReactants>
			<speciesReference species="C9440" />
			<speciesReference species="C0065" />
			<speciesReference species="C0004" />
		</listOfReactants>
		<listOfProducts>
			<speciesReference species="C0003" />
			<speciesReference species="C9441" />
		</listOfProducts>
		<kineticLaw>
			<math xmlns="http://www.w3.org/1998/Math/MathML">
				<ci>FLUX_VALUE</ci>
			</math>
			<listOfParameters>
				<parameter id="LOWER_BOUND" value="0" units="mmol_per_gDW_per_hr"/>
				<parameter id="UPPER_BOUND" value="999999" units="mmol_per_gDW_per_hr"/>
				<parameter id="OBJECTIVE_COEFFICIENT" value="0"/>
			</listOfParameters>
		</kineticLaw>
	</reaction>
	<reaction id="IR01974" reversible="false" name="Guanosine 3'-diphosphate 5'-triphosphate 5'-phosphohydrolase" >
		<notes>
			<html:p>GENE ASSOCIATION: </html:p>
		</notes>
		<listOfReactants>
			<speciesReference species="C2711" />
			<speciesReference species="C0001" />
		</listOfReactants>
		<listOfProducts>
			<speciesReference species="C0889" />
			<speciesReference species="C0009" />
			<speciesReference species="C0065" />
		</listOfProducts>
		<kineticLaw>
			<math xmlns="http://www.w3.org/1998/Math/MathML">
				<ci>FLUX_VALUE</ci>
			</math>
			<listOfParameters>
				<parameter id="LOWER_BOUND" value="0" units="mmol_per_gDW_per_hr"/>
				<parameter id="UPPER_BOUND" value="999999" units="mmol_per_gDW_per_hr"/>
				<parameter id="OBJECTIVE_COEFFICIENT" value="0"/>
			</listOfParameters>
		</kineticLaw>
	</reaction>
	<reaction id="IR03879" reversible="false" name="L-Histidinol-phosphate phosphohydrolase" >
		<notes>
			<html:p>GENE ASSOCIATION: </html:p>
		</notes>
		<listOfReactants>
			<speciesReference species="C0795" />
			<speciesReference species="C0001" />
		</listOfReactants>
		<listOfProducts>
			<speciesReference species="C0633" />
			<speciesReference species="C0009" />
		</listOfProducts>
		<kineticLaw>
			<math xmlns="http://www.w3.org/1998/Math/MathML">
				<ci>FLUX_VALUE</ci>
			</math>
			<listOfParameters>
				<parameter id="LOWER_BOUND" value="0" units="mmol_per_gDW_per_hr"/>
				<parameter id="UPPER_BOUND" value="999999" units="mmol_per_gDW_per_hr"/>
				<parameter id="OBJECTIVE_COEFFICIENT" value="0"/>
			</listOfParameters>
		</kineticLaw>
	</reaction>
	<reaction id="IR08791" reversible="false" name="GALabc" >
		<notes>
			<html:p>GENE ASSOCIATION: </html:p>
		</notes>
		<listOfReactants>
			<speciesReference species="C0002" />
			<speciesReference species="EC0106" />
			<speciesReference species="C0001" />
		</listOfReactants>
		<listOfProducts>
			<speciesReference species="C0009" />
			<speciesReference species="C0065" />
			<speciesReference species="C0106" />
			<speciesReference species="C0008" />
		</listOfProducts>
		<kineticLaw>
			<math xmlns="http://www.w3.org/1998/Math/MathML">
				<ci>FLUX_VALUE</ci>
			</math>
			<listOfParameters>
				<parameter id="LOWER_BOUND" value="0" units="mmol_per_gDW_per_hr"/>
				<parameter id="UPPER_BOUND" value="999999" units="mmol_per_gDW_per_hr"/>
				<parameter id="OBJECTIVE_COEFFICIENT" value="0"/>
			</listOfParameters>
		</kineticLaw>
	</reaction>
	<reaction id="IR06875" reversible="false" name="1-(5'-Phosphoribosyl)-5-amino-4-imidazolecarboxamide +L-Glutamate + D-erythro-1-(Imidazol-4-yl)glycerol 3-phosphate &amp;gt;=&amp;lt; N-(5'-Phospho-D-1'-ribulosylformimino)-5-amino-1-(5''-phospho-D-ribosyl)-4-imidazolecarboxamide + L-Glutamine (R)" >
		<notes>
			<html:p>GENE ASSOCIATION: </html:p>
		</notes>
		<listOfReactants>
			<speciesReference species="C2941" />
			<speciesReference species="C0052" />
		</listOfReactants>
		<listOfProducts>
			<speciesReference species="C0065" />
			<speciesReference species="C0023" />
			<speciesReference species="C2817" />
			<speciesReference species="C2809" />
		</listOfProducts>
		<kineticLaw>
			<math xmlns="http://www.w3.org/1998/Math/MathML">
				<ci>FLUX_VALUE</ci>
			</math>
			<listOfParameters>
				<parameter id="LOWER_BOUND" value="0" units="mmol_per_gDW_per_hr"/>
				<parameter id="UPPER_BOUND" value="999999" units="mmol_per_gDW_per_hr"/>
				<parameter id="OBJECTIVE_COEFFICIENT" value="0"/>
			</listOfParameters>
		</kineticLaw>
	</reaction>
	<reaction id="IR04350" reversible="false" name="L-LACD2" >
		<notes>
			<html:p>GENE ASSOCIATION: </html:p>
		</notes>
		<listOfReactants>
			<speciesReference species="C9314" />
			<speciesReference species="C0154" />
		</listOfReactants>
		<listOfProducts>
			<speciesReference species="C0020" />
			<speciesReference species="C9315" />
		</listOfProducts>
		<kineticLaw>
			<math xmlns="http://www.w3.org/1998/Math/MathML">
				<ci>FLUX_VALUE</ci>
			</math>
			<listOfParameters>
				<parameter id="LOWER_BOUND" value="0" units="mmol_per_gDW_per_hr"/>
				<parameter id="UPPER_BOUND" value="999999" units="mmol_per_gDW_per_hr"/>
				<parameter id="OBJECTIVE_COEFFICIENT" value="0"/>
			</listOfParameters>
		</kineticLaw>
	</reaction>
	<reaction id="IR10570" reversible="false" name="Phosphatidylserine syntase (n-C18:0 18:1)" >
		<notes>
			<html:p>GENE ASSOCIATION: </html:p>
		</notes>
		<listOfReactants>
			<speciesReference species="C0053" />
			<speciesReference species="C9763" />
		</listOfReactants>
		<listOfProducts>
			<speciesReference species="C0065" />
			<speciesReference species="C0046" />
			<speciesReference species="C9767" />
		</listOfProducts>
		<kineticLaw>
			<math xmlns="http://www.w3.org/1998/Math/MathML">
				<ci>FLUX_VALUE</ci>
			</math>
			<listOfParameters>
				<parameter id="LOWER_BOUND" value="0" units="mmol_per_gDW_per_hr"/>
				<parameter id="UPPER_BOUND" value="999999" units="mmol_per_gDW_per_hr"/>
				<parameter id="OBJECTIVE_COEFFICIENT" value="0"/>
			</listOfParameters>
		</kineticLaw>
	</reaction>
	<reaction id="IR04458" reversible="false" name="L-Glutamate:NADP+ oxidoreductase (transaminating) (R)" >
		<notes>
			<html:p>GENE ASSOCIATION: </html:p>
		</notes>
		<listOfReactants>
			<speciesReference species="C0065" />
			<speciesReference species="C0005" />
			<speciesReference species="C0024" />
			<speciesReference species="C0052" />
		</listOfReactants>
		<listOfProducts>
			<speciesReference species="C0023" stoichiometry="2" />
			<speciesReference species="C0006" />
		</listOfProducts>
		<kineticLaw>
			<math xmlns="http://www.w3.org/1998/Math/MathML">
				<ci>FLUX_VALUE</ci>
			</math>
			<listOfParameters>
				<parameter id="LOWER_BOUND" value="0" units="mmol_per_gDW_per_hr"/>
				<parameter id="UPPER_BOUND" value="999999" units="mmol_per_gDW_per_hr"/>
				<parameter id="OBJECTIVE_COEFFICIENT" value="0"/>
			</listOfParameters>
		</kineticLaw>
	</reaction>
	<reaction id="IR00364" reversible="false" name="Phosphoenolpyruvate:UDP-N-acetyl-D-glucosamine1-carboxyvinyl-transferase" >
		<notes>
			<html:p>GENE ASSOCIATION: </html:p>
		</notes>
		<listOfReactants>
			<speciesReference species="C0037" />
			<speciesReference species="C0059" />
		</listOfReactants>
		<listOfProducts>
			<speciesReference species="C2789" />
			<speciesReference species="C0009" />
		</listOfProducts>
		<kineticLaw>
			<math xmlns="http://www.w3.org/1998/Math/MathML">
				<ci>FLUX_VALUE</ci>
			</math>
			<listOfParameters>
				<parameter id="LOWER_BOUND" value="0" units="mmol_per_gDW_per_hr"/>
				<parameter id="UPPER_BOUND" value="999999" units="mmol_per_gDW_per_hr"/>
				<parameter id="OBJECTIVE_COEFFICIENT" value="0"/>
			</listOfParameters>
		</kineticLaw>
	</reaction>
	<reaction id="IR04302" reversible="false" name="phosphoadenylyl-sulfate reductase (thioredoxin)" >
		<notes>
			<html:p>GENE ASSOCIATION: </html:p>
		</notes>
		<listOfReactants>
			<speciesReference species="C9319" />
			<speciesReference species="C0044" />
		</listOfReactants>
		<listOfProducts>
			<speciesReference species="C0079" />
			<speciesReference species="C0045" />
			<speciesReference species="C9318" />
			<speciesReference species="C0065" stoichiometry="2" />
		</listOfProducts>
		<kineticLaw>
			<math xmlns="http://www.w3.org/1998/Math/MathML">
				<ci>FLUX_VALUE</ci>
			</math>
			<listOfParameters>
				<parameter id="LOWER_BOUND" value="0" units="mmol_per_gDW_per_hr"/>
				<parameter id="UPPER_BOUND" value="999999" units="mmol_per_gDW_per_hr"/>
				<parameter id="OBJECTIVE_COEFFICIENT" value="0"/>
			</listOfParameters>
		</kineticLaw>
	</reaction>
	<reaction id="IR01425" reversible="false" name="ATP:pyridoxal 5'-phosphotransferase" >
		<notes>
			<html:p>GENE ASSOCIATION: </html:p>
		</notes>
		<listOfReactants>
			<speciesReference species="C0415" />
			<speciesReference species="C0002" />
		</listOfReactants>
		<listOfProducts>
			<speciesReference species="C0065" />
			<speciesReference species="C0487" />
			<speciesReference species="C0008" />
		</listOfProducts>
		<kineticLaw>
			<math xmlns="http://www.w3.org/1998/Math/MathML">
				<ci>FLUX_VALUE</ci>
			</math>
			<listOfParameters>
				<parameter id="LOWER_BOUND" value="0" units="mmol_per_gDW_per_hr"/>
				<parameter id="UPPER_BOUND" value="999999" units="mmol_per_gDW_per_hr"/>
				<parameter id="OBJECTIVE_COEFFICIENT" value="0"/>
			</listOfParameters>
		</kineticLaw>
	</reaction>
	<reaction id="IR08944" reversible="false" name="PMDPHT" >
		<notes>
			<html:p>GENE ASSOCIATION: </html:p>
		</notes>
		<listOfReactants>
			<speciesReference species="C2691" />
			<speciesReference species="C0001" />
		</listOfReactants>
		<listOfProducts>
			<speciesReference species="C0009" />
			<speciesReference species="C2847" />
		</listOfProducts>
		<kineticLaw>
			<math xmlns="http://www.w3.org/1998/Math/MathML">
				<ci>FLUX_VALUE</ci>
			</math>
			<listOfParameters>
				<parameter id="LOWER_BOUND" value="0" units="mmol_per_gDW_per_hr"/>
				<parameter id="UPPER_BOUND" value="999999" units="mmol_per_gDW_per_hr"/>
				<parameter id="OBJECTIVE_COEFFICIENT" value="0"/>
			</listOfParameters>
		</kineticLaw>
	</reaction>
	<reaction id="IR01445" reversible="false" name="4-Hydroxyphenylpyruvate:oxygen oxidoreductase(hydroxylating,decarboxylating)" >
		<notes>
			<html:p>GENE ASSOCIATION: </html:p>
		</notes>
		<listOfReactants>
			<speciesReference species="C0854" />
			<speciesReference species="C0007" />
		</listOfReactants>
		<listOfProducts>
			<speciesReference species="C0422" />
			<speciesReference species="C0011" />
		</listOfProducts>
		<kineticLaw>
			<math xmlns="http://www.w3.org/1998/Math/MathML">
				<ci>FLUX_VALUE</ci>
			</math>
			<listOfParameters>
				<parameter id="LOWER_BOUND" value="0" units="mmol_per_gDW_per_hr"/>
				<parameter id="UPPER_BOUND" value="999999" units="mmol_per_gDW_per_hr"/>
				<parameter id="OBJECTIVE_COEFFICIENT" value="0"/>
			</listOfParameters>
		</kineticLaw>
	</reaction>
	<reaction id="IR10507" reversible="false" name="3-oxoacyl-[acyl-carrier-protein] reductase (n-C16:1)" >
		<notes>
			<html:p>GENE ASSOCIATION: </html:p>
		</notes>
		<listOfReactants>
			<speciesReference species="C0065" />
			<speciesReference species="C9703" />
			<speciesReference species="C0005" />
		</listOfReactants>
		<listOfProducts>
			<speciesReference species="C9702" />
			<speciesReference species="C0006" />
		</listOfProducts>
		<kineticLaw>
			<math xmlns="http://www.w3.org/1998/Math/MathML">
				<ci>FLUX_VALUE</ci>
			</math>
			<listOfParameters>
				<parameter id="LOWER_BOUND" value="0" units="mmol_per_gDW_per_hr"/>
				<parameter id="UPPER_BOUND" value="999999" units="mmol_per_gDW_per_hr"/>
				<parameter id="OBJECTIVE_COEFFICIENT" value="0"/>
			</listOfParameters>
		</kineticLaw>
	</reaction>
	<reaction id="IR09982" reversible="false" name="nickel transport via ABC system" >
		<notes>
			<html:p>GENE ASSOCIATION: </html:p>
		</notes>
		<listOfReactants>
			<speciesReference species="EC0236" />
			<speciesReference species="C0002" />
			<speciesReference species="C0001" />
		</listOfReactants>
		<listOfProducts>
			<speciesReference species="C0009" />
			<speciesReference species="C0065" />
			<speciesReference species="C0008" />
			<speciesReference species="C0236" />
		</listOfProducts>
		<kineticLaw>
			<math xmlns="http://www.w3.org/1998/Math/MathML">
				<ci>FLUX_VALUE</ci>
			</math>
			<listOfParameters>
				<parameter id="LOWER_BOUND" value="0" units="mmol_per_gDW_per_hr"/>
				<parameter id="UPPER_BOUND" value="999999" units="mmol_per_gDW_per_hr"/>
				<parameter id="OBJECTIVE_COEFFICIENT" value="0"/>
			</listOfParameters>
		</kineticLaw>
	</reaction>
	<reaction id="IR03708" reversible="false" name="Adenosine aminohydrolase" >
		<notes>
			<html:p>GENE ASSOCIATION: </html:p>
		</notes>
		<listOfReactants>
			<speciesReference species="C0175" />
			<speciesReference species="C0001" />
		</listOfReactants>
		<listOfProducts>
			<speciesReference species="C0239" />
			<speciesReference species="C0013" />
		</listOfProducts>
		<kineticLaw>
			<math xmlns="http://www.w3.org/1998/Math/MathML">
				<ci>FLUX_VALUE</ci>
			</math>
			<listOfParameters>
				<parameter id="LOWER_BOUND" value="0" units="mmol_per_gDW_per_hr"/>
				<parameter id="UPPER_BOUND" value="999999" units="mmol_per_gDW_per_hr"/>
				<parameter id="OBJECTIVE_COEFFICIENT" value="0"/>
			</listOfParameters>
		</kineticLaw>
	</reaction>
	<reaction id="IR01886" reversible="false" name="4-Hydroxy-L-proline:NAD+ 5-oxidoreductase" >
		<notes>
			<html:p>GENE ASSOCIATION: </html:p>
		</notes>
		<listOfReactants>
			<speciesReference species="C0003" />
			<speciesReference species="C0737" />
		</listOfReactants>
		<listOfProducts>
			<speciesReference species="C2597" />
			<speciesReference species="C0065" />
			<speciesReference species="C0004" />
		</listOfProducts>
		<kineticLaw>
			<math xmlns="http://www.w3.org/1998/Math/MathML">
				<ci>FLUX_VALUE</ci>
			</math>
			<listOfParameters>
				<parameter id="LOWER_BOUND" value="0" units="mmol_per_gDW_per_hr"/>
				<parameter id="UPPER_BOUND" value="999999" units="mmol_per_gDW_per_hr"/>
				<parameter id="OBJECTIVE_COEFFICIENT" value="0"/>
			</listOfParameters>
		</kineticLaw>
	</reaction>
	<reaction id="IR10571" reversible="false" name="Phosphatidylserine decarboxylase (n-C18:0 18:1)" >
		<notes>
			<html:p>GENE ASSOCIATION: </html:p>
		</notes>
		<listOfReactants>
			<speciesReference species="C0065" />
			<speciesReference species="C9767" />
		</listOfReactants>
		<listOfProducts>
			<speciesReference species="C9768" />
			<speciesReference species="C0011" />
		</listOfProducts>
		<kineticLaw>
			<math xmlns="http://www.w3.org/1998/Math/MathML">
				<ci>FLUX_VALUE</ci>
			</math>
			<listOfParameters>
				<parameter id="LOWER_BOUND" value="0" units="mmol_per_gDW_per_hr"/>
				<parameter id="UPPER_BOUND" value="999999" units="mmol_per_gDW_per_hr"/>
				<parameter id="OBJECTIVE_COEFFICIENT" value="0"/>
			</listOfParameters>
		</kineticLaw>
	</reaction>
	<reaction id="IR02434" reversible="false" name="Succinyl-CoA:2,3,4,5-tetrahydropyridine-2-carboxylateN-succinyltransferase" >
		<notes>
			<html:p>GENE ASSOCIATION: </html:p>
		</notes>
		<listOfReactants>
			<speciesReference species="C0076" />
			<speciesReference species="C2429" />
			<speciesReference species="C0001" />
		</listOfReactants>
		<listOfProducts>
			<speciesReference species="C2695" />
			<speciesReference species="C0010" />
		</listOfProducts>
		<kineticLaw>
			<math xmlns="http://www.w3.org/1998/Math/MathML">
				<ci>FLUX_VALUE</ci>
			</math>
			<listOfParameters>
				<parameter id="LOWER_BOUND" value="0" units="mmol_per_gDW_per_hr"/>
				<parameter id="UPPER_BOUND" value="999999" units="mmol_per_gDW_per_hr"/>
				<parameter id="OBJECTIVE_COEFFICIENT" value="0"/>
			</listOfParameters>
		</kineticLaw>
	</reaction>
	<reaction id="IR10494" reversible="false" name="Tetradecanoyl-[acyl-carrier protein]:malonyl-CoA C-acyltransferase(decarboxylating, oxoacyl- and enoyl-reducing)" >
		<notes>
			<html:p>GENE ASSOCIATION: </html:p>
		</notes>
		<listOfReactants>
			<speciesReference species="C9687" />
			<speciesReference species="C0065" />
			<speciesReference species="C0004" />
		</listOfReactants>
		<listOfProducts>
			<speciesReference species="C0003" />
			<speciesReference species="C9302" />
		</listOfProducts>
		<kineticLaw>
			<math xmlns="http://www.w3.org/1998/Math/MathML">
				<ci>FLUX_VALUE</ci>
			</math>
			<listOfParameters>
				<parameter id="LOWER_BOUND" value="0" units="mmol_per_gDW_per_hr"/>
				<parameter id="UPPER_BOUND" value="999999" units="mmol_per_gDW_per_hr"/>
				<parameter id="OBJECTIVE_COEFFICIENT" value="0"/>
			</listOfParameters>
		</kineticLaw>
	</reaction>
	<reaction id="IR09658" reversible="false" name="Octanoyl-[acyl-carrier protein]:malonyl-CoA C-acyltransferase(decarboxylating, oxoacyl- and enoyl-reducing and thioester-hydrolysing)" >
		<notes>
			<html:p>GENE ASSOCIATION: </html:p>
		</notes>
		<listOfReactants>
			<speciesReference species="C0065" />
			<speciesReference species="C9387" />
			<speciesReference species="C0004" />
		</listOfReactants>
		<listOfProducts>
			<speciesReference species="C0003" />
			<speciesReference species="C9385" />
		</listOfProducts>
		<kineticLaw>
			<math xmlns="http://www.w3.org/1998/Math/MathML">
				<ci>FLUX_VALUE</ci>
			</math>
			<listOfParameters>
				<parameter id="LOWER_BOUND" value="0" units="mmol_per_gDW_per_hr"/>
				<parameter id="UPPER_BOUND" value="999999" units="mmol_per_gDW_per_hr"/>
				<parameter id="OBJECTIVE_COEFFICIENT" value="0"/>
			</listOfParameters>
		</kineticLaw>
	</reaction>
	<reaction id="IR04169" reversible="false" name="GTP 7,8-8,9-dihydrolase" >
		<notes>
			<html:p>GENE ASSOCIATION: </html:p>
		</notes>
		<listOfReactants>
			<speciesReference species="C3449" />
		</listOfReactants>
		<listOfProducts>
			<speciesReference species="C3576" />
		</listOfProducts>
		<kineticLaw>
			<math xmlns="http://www.w3.org/1998/Math/MathML">
				<ci>FLUX_VALUE</ci>
			</math>
			<listOfParameters>
				<parameter id="LOWER_BOUND" value="0" units="mmol_per_gDW_per_hr"/>
				<parameter id="UPPER_BOUND" value="999999" units="mmol_per_gDW_per_hr"/>
				<parameter id="OBJECTIVE_COEFFICIENT" value="0"/>
			</listOfParameters>
		</kineticLaw>
	</reaction>
	<reaction id="IR02265" reversible="false" name="Phosphoribosyl-AMP 1,6-hydrolase" >
		<notes>
			<html:p>GENE ASSOCIATION: </html:p>
		</notes>
		<listOfReactants>
			<speciesReference species="C1751" />
			<speciesReference species="C0001" />
		</listOfReactants>
		<listOfProducts>
			<speciesReference species="C2933" />
			<speciesReference species="C0065" stoichiometry="4" />
		</listOfProducts>
		<kineticLaw>
			<math xmlns="http://www.w3.org/1998/Math/MathML">
				<ci>FLUX_VALUE</ci>
			</math>
			<listOfParameters>
				<parameter id="LOWER_BOUND" value="0" units="mmol_per_gDW_per_hr"/>
				<parameter id="UPPER_BOUND" value="999999" units="mmol_per_gDW_per_hr"/>
				<parameter id="OBJECTIVE_COEFFICIENT" value="0"/>
			</listOfParameters>
		</kineticLaw>
	</reaction>
	<reaction id="IR00523" reversible="false" name="sn-Glycerol-3-phosphate:(acceptor) 2-oxidoreductase" >
		<notes>
			<html:p>GENE ASSOCIATION: </html:p>
		</notes>
		<listOfReactants>
			<speciesReference species="C0015" />
			<speciesReference species="C0078" />
		</listOfReactants>
		<listOfProducts>
			<speciesReference species="C0964" />
			<speciesReference species="C0093" />
		</listOfProducts>
		<kineticLaw>
			<math xmlns="http://www.w3.org/1998/Math/MathML">
				<ci>FLUX_VALUE</ci>
			</math>
			<listOfParameters>
				<parameter id="LOWER_BOUND" value="0" units="mmol_per_gDW_per_hr"/>
				<parameter id="UPPER_BOUND" value="999999" units="mmol_per_gDW_per_hr"/>
				<parameter id="OBJECTIVE_COEFFICIENT" value="0"/>
			</listOfParameters>
		</kineticLaw>
	</reaction>
	<reaction id="IR03823" reversible="false" name="L-Aspartate-4-semialdehyde hydro-lyase (adding pyruvate andcyclizing)" >
		<notes>
			<html:p>GENE ASSOCIATION: </html:p>
		</notes>
		<listOfReactants>
			<speciesReference species="C0341" />
			<speciesReference species="C0020" />
		</listOfReactants>
		<listOfProducts>
			<speciesReference species="C2093" />
			<speciesReference species="C0065" />
			<speciesReference species="C0001" stoichiometry="2" />
		</listOfProducts>
		<kineticLaw>
			<math xmlns="http://www.w3.org/1998/Math/MathML">
				<ci>FLUX_VALUE</ci>
			</math>
			<listOfParameters>
				<parameter id="LOWER_BOUND" value="0" units="mmol_per_gDW_per_hr"/>
				<parameter id="UPPER_BOUND" value="999999" units="mmol_per_gDW_per_hr"/>
				<parameter id="OBJECTIVE_COEFFICIENT" value="0"/>
			</listOfParameters>
		</kineticLaw>
	</reaction>
	<reaction id="IR03975" reversible="false" name="2-Aminomuconate semialdehyde:NAD+ 6-oxidoreductase" >
		<notes>
			<html:p>GENE ASSOCIATION: </html:p>
		</notes>
		<listOfReactants>
			<speciesReference species="C0003" />
			<speciesReference species="C2348" />
			<speciesReference species="C0001" />
		</listOfReactants>
		<listOfProducts>
			<speciesReference species="C0065" />
			<speciesReference species="C1475" />
			<speciesReference species="C0004" />
		</listOfProducts>
		<kineticLaw>
			<math xmlns="http://www.w3.org/1998/Math/MathML">
				<ci>FLUX_VALUE</ci>
			</math>
			<listOfParameters>
				<parameter id="LOWER_BOUND" value="0" units="mmol_per_gDW_per_hr"/>
				<parameter id="UPPER_BOUND" value="999999" units="mmol_per_gDW_per_hr"/>
				<parameter id="OBJECTIVE_COEFFICIENT" value="0"/>
			</listOfParameters>
		</kineticLaw>
	</reaction>
	<reaction id="IR03881" reversible="false" name="ATP:pantothenate 4'-phosphotransferase" >
		<notes>
			<html:p>GENE ASSOCIATION: </html:p>
		</notes>
		<listOfReactants>
			<speciesReference species="C0636" />
			<speciesReference species="C0002" />
		</listOfReactants>
		<listOfProducts>
			<speciesReference species="C2174" />
			<speciesReference species="C0065" />
			<speciesReference species="C0008" />
		</listOfProducts>
		<kineticLaw>
			<math xmlns="http://www.w3.org/1998/Math/MathML">
				<ci>FLUX_VALUE</ci>
			</math>
			<listOfParameters>
				<parameter id="LOWER_BOUND" value="0" units="mmol_per_gDW_per_hr"/>
				<parameter id="UPPER_BOUND" value="999999" units="mmol_per_gDW_per_hr"/>
				<parameter id="OBJECTIVE_COEFFICIENT" value="0"/>
			</listOfParameters>
		</kineticLaw>
	</reaction>
	<reaction id="IR09683" reversible="false" name="Hexadecanoyl-[acyl-carrier protein:malonyl-CoA C-acyltransferase(decarboxylating, oxoacyl- and enoyl-reducing and thioester-hydrolysing)" >
		<notes>
			<html:p>GENE ASSOCIATION: </html:p>
		</notes>
		<listOfReactants>
			<speciesReference species="C9285" />
			<speciesReference species="C0065" />
			<speciesReference species="C0004" />
		</listOfReactants>
		<listOfProducts>
			<speciesReference species="C0003" />
			<speciesReference species="C9307" />
		</listOfProducts>
		<kineticLaw>
			<math xmlns="http://www.w3.org/1998/Math/MathML">
				<ci>FLUX_VALUE</ci>
			</math>
			<listOfParameters>
				<parameter id="LOWER_BOUND" value="0" units="mmol_per_gDW_per_hr"/>
				<parameter id="UPPER_BOUND" value="999999" units="mmol_per_gDW_per_hr"/>
				<parameter id="OBJECTIVE_COEFFICIENT" value="0"/>
			</listOfParameters>
		</kineticLaw>
	</reaction>
	<reaction id="IR01555" reversible="false" name="4-Hydroxyphenylacetate,NADH:oxygen oxidoreductase (3-hydroxylating)" >
		<notes>
			<html:p>GENE ASSOCIATION: </html:p>
		</notes>
		<listOfReactants>
			<speciesReference species="C0007" />
			<speciesReference species="C0483" />
			<speciesReference species="C0004" />
		</listOfReactants>
		<listOfProducts>
			<speciesReference species="C0003" />
			<speciesReference species="C0840" />
			<speciesReference species="C0001" />
		</listOfProducts>
		<kineticLaw>
			<math xmlns="http://www.w3.org/1998/Math/MathML">
				<ci>FLUX_VALUE</ci>
			</math>
			<listOfParameters>
				<parameter id="LOWER_BOUND" value="0" units="mmol_per_gDW_per_hr"/>
				<parameter id="UPPER_BOUND" value="999999" units="mmol_per_gDW_per_hr"/>
				<parameter id="OBJECTIVE_COEFFICIENT" value="0"/>
			</listOfParameters>
		</kineticLaw>
	</reaction>
	<reaction id="IR00119" reversible="false" name="5-Oxoproline amidohydrolase (ATP-hydrolysing)" >
		<notes>
			<html:p>GENE ASSOCIATION: </html:p>
		</notes>
		<listOfReactants>
			<speciesReference species="C1278" />
			<speciesReference species="C0002" />
			<speciesReference species="C0001" stoichiometry="2" />
		</listOfReactants>
		<listOfProducts>
			<speciesReference species="C0009" />
			<speciesReference species="C0008" />
			<speciesReference species="C0023" />
		</listOfProducts>
		<kineticLaw>
			<math xmlns="http://www.w3.org/1998/Math/MathML">
				<ci>FLUX_VALUE</ci>
			</math>
			<listOfParameters>
				<parameter id="LOWER_BOUND" value="0" units="mmol_per_gDW_per_hr"/>
				<parameter id="UPPER_BOUND" value="999999" units="mmol_per_gDW_per_hr"/>
				<parameter id="OBJECTIVE_COEFFICIENT" value="0"/>
			</listOfParameters>
		</kineticLaw>
	</reaction>
	<reaction id="IR01460" reversible="false" name="Phenylacetate:CoA ligase" >
		<notes>
			<html:p>GENE ASSOCIATION: </html:p>
		</notes>
		<listOfReactants>
			<speciesReference species="C4345" />
			<speciesReference species="C0002" />
			<speciesReference species="C0010" />
		</listOfReactants>
		<listOfProducts>
			<speciesReference species="C0012" />
			<speciesReference species="C0018" />
			<speciesReference species="C0449" />
		</listOfProducts>
		<kineticLaw>
			<math xmlns="http://www.w3.org/1998/Math/MathML">
				<ci>FLUX_VALUE</ci>
			</math>
			<listOfParameters>
				<parameter id="LOWER_BOUND" value="0" units="mmol_per_gDW_per_hr"/>
				<parameter id="UPPER_BOUND" value="999999" units="mmol_per_gDW_per_hr"/>
				<parameter id="OBJECTIVE_COEFFICIENT" value="0"/>
			</listOfParameters>
		</kineticLaw>
	</reaction>
	<reaction id="IR00244" reversible="false" name="Isocitrate glyoxylate-lyase" >
		<notes>
			<html:p>GENE ASSOCIATION: </html:p>
		</notes>
		<listOfReactants>
			<speciesReference species="C0254" />
		</listOfReactants>
		<listOfProducts>
			<speciesReference species="C0036" />
			<speciesReference species="C0040" />
		</listOfProducts>
		<kineticLaw>
			<math xmlns="http://www.w3.org/1998/Math/MathML">
				<ci>FLUX_VALUE</ci>
			</math>
			<listOfParameters>
				<parameter id="LOWER_BOUND" value="0" units="mmol_per_gDW_per_hr"/>
				<parameter id="UPPER_BOUND" value="999999" units="mmol_per_gDW_per_hr"/>
				<parameter id="OBJECTIVE_COEFFICIENT" value="0"/>
			</listOfParameters>
		</kineticLaw>
	</reaction>
	<reaction id="IR10584" reversible="false" name="N-octanoyl-L-homoserine lactone synthase" >
		<notes>
			<html:p>GENE ASSOCIATION: </html:p>
		</notes>
		<listOfReactants>
			<speciesReference species="C0017" />
			<speciesReference species="C9385" />
		</listOfReactants>
		<listOfProducts>
			<speciesReference species="C9262" />
			<speciesReference species="C9783" />
			<speciesReference species="C0065" />
			<speciesReference species="C0143" />
		</listOfProducts>
		<kineticLaw>
			<math xmlns="http://www.w3.org/1998/Math/MathML">
				<ci>FLUX_VALUE</ci>
			</math>
			<listOfParameters>
				<parameter id="LOWER_BOUND" value="0" units="mmol_per_gDW_per_hr"/>
				<parameter id="UPPER_BOUND" value="999999" units="mmol_per_gDW_per_hr"/>
				<parameter id="OBJECTIVE_COEFFICIENT" value="0"/>
			</listOfParameters>
		</kineticLaw>
	</reaction>
	<reaction id="IR10511" reversible="false" name="1-hexadec-7-enoyl-sn-glycerol 3-phosphate O-acyltransferase (n-C16:1)" >
		<notes>
			<html:p>GENE ASSOCIATION: </html:p>
		</notes>
		<listOfReactants>
			<speciesReference species="C9700" />
			<speciesReference species="C9285" />
		</listOfReactants>
		<listOfProducts>
			<speciesReference species="C9699" />
			<speciesReference species="C9262" />
		</listOfProducts>
		<kineticLaw>
			<math xmlns="http://www.w3.org/1998/Math/MathML">
				<ci>FLUX_VALUE</ci>
			</math>
			<listOfParameters>
				<parameter id="LOWER_BOUND" value="0" units="mmol_per_gDW_per_hr"/>
				<parameter id="UPPER_BOUND" value="999999" units="mmol_per_gDW_per_hr"/>
				<parameter id="OBJECTIVE_COEFFICIENT" value="0"/>
			</listOfParameters>
		</kineticLaw>
	</reaction>
	<reaction id="IR10539" reversible="false" name="CDP-diacylglycerol synthetase (n-C17:0)" >
		<notes>
			<html:p>GENE ASSOCIATION: </html:p>
		</notes>
		<listOfReactants>
			<speciesReference species="C0051" />
			<speciesReference species="C9735" />
			<speciesReference species="C0065" />
		</listOfReactants>
		<listOfProducts>
			<speciesReference species="C0012" />
			<speciesReference species="C9737" />
		</listOfProducts>
		<kineticLaw>
			<math xmlns="http://www.w3.org/1998/Math/MathML">
				<ci>FLUX_VALUE</ci>
			</math>
			<listOfParameters>
				<parameter id="LOWER_BOUND" value="0" units="mmol_per_gDW_per_hr"/>
				<parameter id="UPPER_BOUND" value="999999" units="mmol_per_gDW_per_hr"/>
				<parameter id="OBJECTIVE_COEFFICIENT" value="0"/>
			</listOfParameters>
		</kineticLaw>
	</reaction>
	<reaction id="IR10560" reversible="false" name="Phosphatidylserine decarboxylase (n-C16:0 16:1)" >
		<notes>
			<html:p>GENE ASSOCIATION: </html:p>
		</notes>
		<listOfReactants>
			<speciesReference species="C0065" />
			<speciesReference species="C9756" />
		</listOfReactants>
		<listOfProducts>
			<speciesReference species="C0011" />
			<speciesReference species="C9757" />
		</listOfProducts>
		<kineticLaw>
			<math xmlns="http://www.w3.org/1998/Math/MathML">
				<ci>FLUX_VALUE</ci>
			</math>
			<listOfParameters>
				<parameter id="LOWER_BOUND" value="0" units="mmol_per_gDW_per_hr"/>
				<parameter id="UPPER_BOUND" value="999999" units="mmol_per_gDW_per_hr"/>
				<parameter id="OBJECTIVE_COEFFICIENT" value="0"/>
			</listOfParameters>
		</kineticLaw>
	</reaction>
	<reaction id="IR08895" reversible="false" name="1-hydroxy-2-methyl-2-(E)-butenyl 4-diphosphate reductase (dmpp)" >
		<notes>
			<html:p>GENE ASSOCIATION: </html:p>
		</notes>
		<listOfReactants>
			<speciesReference species="C0065" />
			<speciesReference species="C8935" />
			<speciesReference species="C0004" />
		</listOfReactants>
		<listOfProducts>
			<speciesReference species="C0003" />
			<speciesReference species="C0194" />
			<speciesReference species="C0001" />
		</listOfProducts>
		<kineticLaw>
			<math xmlns="http://www.w3.org/1998/Math/MathML">
				<ci>FLUX_VALUE</ci>
			</math>
			<listOfParameters>
				<parameter id="LOWER_BOUND" value="0" units="mmol_per_gDW_per_hr"/>
				<parameter id="UPPER_BOUND" value="999999" units="mmol_per_gDW_per_hr"/>
				<parameter id="OBJECTIVE_COEFFICIENT" value="0"/>
			</listOfParameters>
		</kineticLaw>
	</reaction>
	<reaction id="IR10513" reversible="false" name="Phosphatidylglycerol synthase (n-C16:1)" >
		<notes>
			<html:p>GENE ASSOCIATION: </html:p>
		</notes>
		<listOfReactants>
			<speciesReference species="C9698" />
			<speciesReference species="C0078" />
		</listOfReactants>
		<listOfProducts>
			<speciesReference species="C9712" />
			<speciesReference species="C0065" />
			<speciesReference species="C0046" />
		</listOfProducts>
		<kineticLaw>
			<math xmlns="http://www.w3.org/1998/Math/MathML">
				<ci>FLUX_VALUE</ci>
			</math>
			<listOfParameters>
				<parameter id="LOWER_BOUND" value="0" units="mmol_per_gDW_per_hr"/>
				<parameter id="UPPER_BOUND" value="999999" units="mmol_per_gDW_per_hr"/>
				<parameter id="OBJECTIVE_COEFFICIENT" value="0"/>
			</listOfParameters>
		</kineticLaw>
	</reaction>
	<reaction id="IR01585" reversible="false" name="UDPglucose:D-glucose-6-phosphate 1-alpha-D-glucosyltransferase" >
		<notes>
			<html:p>GENE ASSOCIATION: </html:p>
		</notes>
		<listOfReactants>
			<speciesReference species="C0077" />
			<speciesReference species="C0026" />
		</listOfReactants>
		<listOfProducts>
			<speciesReference species="C0014" />
			<speciesReference species="C0513" />
		</listOfProducts>
		<kineticLaw>
			<math xmlns="http://www.w3.org/1998/Math/MathML">
				<ci>FLUX_VALUE</ci>
			</math>
			<listOfParameters>
				<parameter id="LOWER_BOUND" value="0" units="mmol_per_gDW_per_hr"/>
				<parameter id="UPPER_BOUND" value="999999" units="mmol_per_gDW_per_hr"/>
				<parameter id="OBJECTIVE_COEFFICIENT" value="0"/>
			</listOfParameters>
		</kineticLaw>
	</reaction>
	<reaction id="IR01040" reversible="false" name="Propanoyl-CoA:carbon-dioxide ligase (ADP-forming)" >
		<notes>
			<html:p>GENE ASSOCIATION: </html:p>
		</notes>
		<listOfReactants>
			<speciesReference species="C0234" />
			<speciesReference species="C0084" />
			<speciesReference species="C0002" />
		</listOfReactants>
		<listOfProducts>
			<speciesReference species="C0509" />
			<speciesReference species="C0009" />
			<speciesReference species="C0065" />
			<speciesReference species="C0008" />
		</listOfProducts>
		<kineticLaw>
			<math xmlns="http://www.w3.org/1998/Math/MathML">
				<ci>FLUX_VALUE</ci>
			</math>
			<listOfParameters>
				<parameter id="LOWER_BOUND" value="0" units="mmol_per_gDW_per_hr"/>
				<parameter id="UPPER_BOUND" value="999999" units="mmol_per_gDW_per_hr"/>
				<parameter id="OBJECTIVE_COEFFICIENT" value="0"/>
			</listOfParameters>
		</kineticLaw>
	</reaction>
	<reaction id="IR10556" reversible="false" name="Phosphatidylglycerol synthase (n-C16:0 16:1)" >
		<notes>
			<html:p>GENE ASSOCIATION: </html:p>
		</notes>
		<listOfReactants>
			<speciesReference species="C9752" />
			<speciesReference species="C0078" />
		</listOfReactants>
		<listOfProducts>
			<speciesReference species="C0065" />
			<speciesReference species="C0046" />
			<speciesReference species="C9753" />
		</listOfProducts>
		<kineticLaw>
			<math xmlns="http://www.w3.org/1998/Math/MathML">
				<ci>FLUX_VALUE</ci>
			</math>
			<listOfParameters>
				<parameter id="LOWER_BOUND" value="0" units="mmol_per_gDW_per_hr"/>
				<parameter id="UPPER_BOUND" value="999999" units="mmol_per_gDW_per_hr"/>
				<parameter id="OBJECTIVE_COEFFICIENT" value="0"/>
			</listOfParameters>
		</kineticLaw>
	</reaction>
	<reaction id="IR00246" reversible="false" name="L-Aspartate + Oxygen &amp;gt;=&amp;lt; Iminoaspartate + H2O2" >
		<notes>
			<html:p>GENE ASSOCIATION: </html:p>
		</notes>
		<listOfReactants>
			<speciesReference species="C0007" />
			<speciesReference species="C0041" />
		</listOfReactants>
		<listOfProducts>
			<speciesReference species="C0025" />
			<speciesReference species="C3404" />
		</listOfProducts>
		<kineticLaw>
			<math xmlns="http://www.w3.org/1998/Math/MathML">
				<ci>FLUX_VALUE</ci>
			</math>
			<listOfParameters>
				<parameter id="LOWER_BOUND" value="0" units="mmol_per_gDW_per_hr"/>
				<parameter id="UPPER_BOUND" value="999999" units="mmol_per_gDW_per_hr"/>
				<parameter id="OBJECTIVE_COEFFICIENT" value="0"/>
			</listOfParameters>
		</kineticLaw>
	</reaction>
	<reaction id="IR10495" reversible="false" name="glycerol-3-phosphate acyltransferase (C16:0)" >
		<notes>
			<html:p>GENE ASSOCIATION: </html:p>
		</notes>
		<listOfReactants>
			<speciesReference species="C9307" />
			<speciesReference species="C0078" />
		</listOfReactants>
		<listOfProducts>
			<speciesReference species="C9262" />
			<speciesReference species="C9688" />
		</listOfProducts>
		<kineticLaw>
			<math xmlns="http://www.w3.org/1998/Math/MathML">
				<ci>FLUX_VALUE</ci>
			</math>
			<listOfParameters>
				<parameter id="LOWER_BOUND" value="0" units="mmol_per_gDW_per_hr"/>
				<parameter id="UPPER_BOUND" value="999999" units="mmol_per_gDW_per_hr"/>
				<parameter id="OBJECTIVE_COEFFICIENT" value="0"/>
			</listOfParameters>
		</kineticLaw>
	</reaction>
	<reaction id="IR00999" reversible="false" name="NADH:6,7-dihydropteridine oxidoreductase" >
		<notes>
			<html:p>GENE ASSOCIATION: </html:p>
		</notes>
		<listOfReactants>
			<speciesReference species="C0223" />
			<speciesReference species="C0065" />
			<speciesReference species="C0004" />
		</listOfReactants>
		<listOfProducts>
			<speciesReference species="C0003" />
			<speciesReference species="C0225" />
		</listOfProducts>
		<kineticLaw>
			<math xmlns="http://www.w3.org/1998/Math/MathML">
				<ci>FLUX_VALUE</ci>
			</math>
			<listOfParameters>
				<parameter id="LOWER_BOUND" value="0" units="mmol_per_gDW_per_hr"/>
				<parameter id="UPPER_BOUND" value="999999" units="mmol_per_gDW_per_hr"/>
				<parameter id="OBJECTIVE_COEFFICIENT" value="0"/>
			</listOfParameters>
		</kineticLaw>
	</reaction>
	<reaction id="IR00061" reversible="false" name="ATP maintenance requirement" >
		<notes>
			<html:p>GENE ASSOCIATION: </html:p>
		</notes>
		<listOfReactants>
			<speciesReference species="C0002" />
			<speciesReference species="C0001" />
		</listOfReactants>
		<listOfProducts>
			<speciesReference species="C0009" />
			<speciesReference species="C0065" />
			<speciesReference species="C0008" />
		</listOfProducts>
		<kineticLaw>
			<math xmlns="http://www.w3.org/1998/Math/MathML">
				<ci>FLUX_VALUE</ci>
			</math>
			<listOfParameters>
				<parameter id="LOWER_BOUND" value="13" units="mmol_per_gDW_per_hr"/>
				<parameter id="UPPER_BOUND" value="13" units="mmol_per_gDW_per_hr"/>
				<parameter id="OBJECTIVE_COEFFICIENT" value="0"/>
			</listOfParameters>
		</kineticLaw>
	</reaction>
	<reaction id="IR08762" reversible="false" name="Potassium ABC transporter" >
		<notes>
			<html:p>GENE ASSOCIATION: </html:p>
		</notes>
		<listOfReactants>
			<speciesReference species="EC0197" />
			<speciesReference species="C0002" />
			<speciesReference species="C0001" />
		</listOfReactants>
		<listOfProducts>
			<speciesReference species="C0197" />
			<speciesReference species="C0009" />
			<speciesReference species="C0065" />
			<speciesReference species="C0008" />
		</listOfProducts>
		<kineticLaw>
			<math xmlns="http://www.w3.org/1998/Math/MathML">
				<ci>FLUX_VALUE</ci>
			</math>
			<listOfParameters>
				<parameter id="LOWER_BOUND" value="0" units="mmol_per_gDW_per_hr"/>
				<parameter id="UPPER_BOUND" value="999999" units="mmol_per_gDW_per_hr"/>
				<parameter id="OBJECTIVE_COEFFICIENT" value="0"/>
			</listOfParameters>
		</kineticLaw>
	</reaction>
	<reaction id="IR10546" reversible="false" name="UDP-glucuronate + NAD+ &amp;gt;=&amp;lt; UDP-L-Ara4O + CO2 + NADH + H+" >
		<notes>
			<html:p>GENE ASSOCIATION: </html:p>
		</notes>
		<listOfReactants>
			<speciesReference species="C0003" />
			<speciesReference species="C0140" />
		</listOfReactants>
		<listOfProducts>
			<speciesReference species="C9743" />
			<speciesReference species="C0065" />
			<speciesReference species="C0004" />
			<speciesReference species="C0011" />
		</listOfProducts>
		<kineticLaw>
			<math xmlns="http://www.w3.org/1998/Math/MathML">
				<ci>FLUX_VALUE</ci>
			</math>
			<listOfParameters>
				<parameter id="LOWER_BOUND" value="0" units="mmol_per_gDW_per_hr"/>
				<parameter id="UPPER_BOUND" value="999999" units="mmol_per_gDW_per_hr"/>
				<parameter id="OBJECTIVE_COEFFICIENT" value="0"/>
			</listOfParameters>
		</kineticLaw>
	</reaction>
	<reaction id="IR08767" reversible="false" name="ILEabc" >
		<notes>
			<html:p>GENE ASSOCIATION: </html:p>
		</notes>
		<listOfReactants>
			<speciesReference species="EC0317" />
			<speciesReference species="C0002" />
			<speciesReference species="C0001" />
		</listOfReactants>
		<listOfProducts>
			<speciesReference species="C0317" />
			<speciesReference species="C0009" />
			<speciesReference species="C0065" />
			<speciesReference species="C0008" />
		</listOfProducts>
		<kineticLaw>
			<math xmlns="http://www.w3.org/1998/Math/MathML">
				<ci>FLUX_VALUE</ci>
			</math>
			<listOfParameters>
				<parameter id="LOWER_BOUND" value="0" units="mmol_per_gDW_per_hr"/>
				<parameter id="UPPER_BOUND" value="999999" units="mmol_per_gDW_per_hr"/>
				<parameter id="OBJECTIVE_COEFFICIENT" value="0"/>
			</listOfParameters>
		</kineticLaw>
	</reaction>
	<reaction id="IR00579" reversible="false" name="Propanoyl-CoA:(acceptor) 2,3-oxidoreductase" >
		<notes>
			<html:p>GENE ASSOCIATION: </html:p>
		</notes>
		<listOfReactants>
			<speciesReference species="C0084" />
			<speciesReference species="C0015" />
			<speciesReference species="C0065" stoichiometry="4" />
		</listOfReactants>
		<listOfProducts>
			<speciesReference species="C0964" />
			<speciesReference species="C0655" />
		</listOfProducts>
		<kineticLaw>
			<math xmlns="http://www.w3.org/1998/Math/MathML">
				<ci>FLUX_VALUE</ci>
			</math>
			<listOfParameters>
				<parameter id="LOWER_BOUND" value="0" units="mmol_per_gDW_per_hr"/>
				<parameter id="UPPER_BOUND" value="999999" units="mmol_per_gDW_per_hr"/>
				<parameter id="OBJECTIVE_COEFFICIENT" value="0"/>
			</listOfParameters>
		</kineticLaw>
	</reaction>
	<reaction id="IR08789" reversible="false" name="L-methionine transport via ABC system" >
		<notes>
			<html:p>GENE ASSOCIATION: </html:p>
		</notes>
		<listOfReactants>
			<speciesReference species="EC0058" />
			<speciesReference species="C0002" />
			<speciesReference species="C0001" />
		</listOfReactants>
		<listOfProducts>
			<speciesReference species="C0009" />
			<speciesReference species="C0065" />
			<speciesReference species="C0058" />
			<speciesReference species="C0008" />
		</listOfProducts>
		<kineticLaw>
			<math xmlns="http://www.w3.org/1998/Math/MathML">
				<ci>FLUX_VALUE</ci>
			</math>
			<listOfParameters>
				<parameter id="LOWER_BOUND" value="0" units="mmol_per_gDW_per_hr"/>
				<parameter id="UPPER_BOUND" value="999999" units="mmol_per_gDW_per_hr"/>
				<parameter id="OBJECTIVE_COEFFICIENT" value="0"/>
			</listOfParameters>
		</kineticLaw>
	</reaction>
	<reaction id="IR00341" reversible="false" name="ATP:thiamin-phosphate phosphotransferase" >
		<notes>
			<html:p>GENE ASSOCIATION: </html:p>
		</notes>
		<listOfReactants>
			<speciesReference species="C0002" />
			<speciesReference species="C0781" />
		</listOfReactants>
		<listOfProducts>
			<speciesReference species="C0008" />
			<speciesReference species="C0055" />
		</listOfProducts>
		<kineticLaw>
			<math xmlns="http://www.w3.org/1998/Math/MathML">
				<ci>FLUX_VALUE</ci>
			</math>
			<listOfParameters>
				<parameter id="LOWER_BOUND" value="0" units="mmol_per_gDW_per_hr"/>
				<parameter id="UPPER_BOUND" value="999999" units="mmol_per_gDW_per_hr"/>
				<parameter id="OBJECTIVE_COEFFICIENT" value="0"/>
			</listOfParameters>
		</kineticLaw>
	</reaction>
	<reaction id="IR00438" reversible="false" name="Acetyl-CoA:carbon-dioxide ligase (ADP-forming)" >
		<notes>
			<html:p>GENE ASSOCIATION: </html:p>
		</notes>
		<listOfReactants>
			<speciesReference species="C0234" />
			<speciesReference species="C0022" />
			<speciesReference species="C0002" />
		</listOfReactants>
		<listOfProducts>
			<speciesReference species="C0009" />
			<speciesReference species="C0065" />
			<speciesReference species="C0068" />
			<speciesReference species="C0008" />
		</listOfProducts>
		<kineticLaw>
			<math xmlns="http://www.w3.org/1998/Math/MathML">
				<ci>FLUX_VALUE</ci>
			</math>
			<listOfParameters>
				<parameter id="LOWER_BOUND" value="0" units="mmol_per_gDW_per_hr"/>
				<parameter id="UPPER_BOUND" value="999999" units="mmol_per_gDW_per_hr"/>
				<parameter id="OBJECTIVE_COEFFICIENT" value="0"/>
			</listOfParameters>
		</kineticLaw>
	</reaction>
	<reaction id="IR10553" reversible="false" name="4-amino-4-deoxy-L-arabinotransferase (LPS lipid A modification)" >
		<notes>
			<html:p>GENE ASSOCIATION: </html:p>
		</notes>
		<listOfReactants>
			<speciesReference species="C9748" />
			<speciesReference species="C9749" />
		</listOfReactants>
		<listOfProducts>
			<speciesReference species="C0280" />
			<speciesReference species="C9750" />
		</listOfProducts>
		<kineticLaw>
			<math xmlns="http://www.w3.org/1998/Math/MathML">
				<ci>FLUX_VALUE</ci>
			</math>
			<listOfParameters>
				<parameter id="LOWER_BOUND" value="0" units="mmol_per_gDW_per_hr"/>
				<parameter id="UPPER_BOUND" value="999999" units="mmol_per_gDW_per_hr"/>
				<parameter id="OBJECTIVE_COEFFICIENT" value="0"/>
			</listOfParameters>
		</kineticLaw>
	</reaction>
	<reaction id="IR03586" reversible="false" name="IMP:NAD+ oxidoreductase" >
		<notes>
			<html:p>GENE ASSOCIATION: </html:p>
		</notes>
		<listOfReactants>
			<speciesReference species="C0003" />
			<speciesReference species="C0112" />
			<speciesReference species="C0001" />
		</listOfReactants>
		<listOfProducts>
			<speciesReference species="C0065" />
			<speciesReference species="C0004" />
			<speciesReference species="C0491" />
		</listOfProducts>
		<kineticLaw>
			<math xmlns="http://www.w3.org/1998/Math/MathML">
				<ci>FLUX_VALUE</ci>
			</math>
			<listOfParameters>
				<parameter id="LOWER_BOUND" value="0" units="mmol_per_gDW_per_hr"/>
				<parameter id="UPPER_BOUND" value="999999" units="mmol_per_gDW_per_hr"/>
				<parameter id="OBJECTIVE_COEFFICIENT" value="0"/>
			</listOfParameters>
		</kineticLaw>
	</reaction>
	<reaction id="IR01458" reversible="false" name="Phenylacetaldehyde:NAD+ oxidoreductase" >
		<notes>
			<html:p>GENE ASSOCIATION: </html:p>
		</notes>
		<listOfReactants>
			<speciesReference species="C0003" />
			<speciesReference species="C0460" />
			<speciesReference species="C0001" />
		</listOfReactants>
		<listOfProducts>
			<speciesReference species="C4345" />
			<speciesReference species="C0065" stoichiometry="2" />
			<speciesReference species="C0004" />
		</listOfProducts>
		<kineticLaw>
			<math xmlns="http://www.w3.org/1998/Math/MathML">
				<ci>FLUX_VALUE</ci>
			</math>
			<listOfParameters>
				<parameter id="LOWER_BOUND" value="0" units="mmol_per_gDW_per_hr"/>
				<parameter id="UPPER_BOUND" value="999999" units="mmol_per_gDW_per_hr"/>
				<parameter id="OBJECTIVE_COEFFICIENT" value="0"/>
			</listOfParameters>
		</kineticLaw>
	</reaction>
	<reaction id="IR01832" reversible="false" name="Coproporphyrinogen:oxygen oxidoreductase(decarboxylating)" >
		<notes>
			<html:p>GENE ASSOCIATION: </html:p>
		</notes>
		<listOfReactants>
			<speciesReference species="C0007" />
			<speciesReference species="C0065" stoichiometry="2" />
			<speciesReference species="C2053" />
		</listOfReactants>
		<listOfProducts>
			<speciesReference species="C0780" />
			<speciesReference species="C0011" stoichiometry="2" />
			<speciesReference species="C0001" stoichiometry="2" />
		</listOfProducts>
		<kineticLaw>
			<math xmlns="http://www.w3.org/1998/Math/MathML">
				<ci>FLUX_VALUE</ci>
			</math>
			<listOfParameters>
				<parameter id="LOWER_BOUND" value="0" units="mmol_per_gDW_per_hr"/>
				<parameter id="UPPER_BOUND" value="999999" units="mmol_per_gDW_per_hr"/>
				<parameter id="OBJECTIVE_COEFFICIENT" value="0"/>
			</listOfParameters>
		</kineticLaw>
	</reaction>
	<reaction id="IR00508" reversible="false" name="Succinyl-CoA:L-arginine N2-succinyltransferase" >
		<notes>
			<html:p>GENE ASSOCIATION: </html:p>
		</notes>
		<listOfReactants>
			<speciesReference species="C0050" />
			<speciesReference species="C0076" />
		</listOfReactants>
		<listOfProducts>
			<speciesReference species="C2073" />
			<speciesReference species="C0065" />
			<speciesReference species="C0010" />
		</listOfProducts>
		<kineticLaw>
			<math xmlns="http://www.w3.org/1998/Math/MathML">
				<ci>FLUX_VALUE</ci>
			</math>
			<listOfParameters>
				<parameter id="LOWER_BOUND" value="0" units="mmol_per_gDW_per_hr"/>
				<parameter id="UPPER_BOUND" value="999999" units="mmol_per_gDW_per_hr"/>
				<parameter id="OBJECTIVE_COEFFICIENT" value="0"/>
			</listOfParameters>
		</kineticLaw>
	</reaction>
	<reaction id="IR10521" reversible="false" name="3-oxoacyl-[acyl-carrier-protein] synthase (n-C18:1)" >
		<notes>
			<html:p>GENE ASSOCIATION: </html:p>
		</notes>
		<listOfReactants>
			<speciesReference species="C9285" />
			<speciesReference species="C0065" />
			<speciesReference species="C9297" />
		</listOfReactants>
		<listOfProducts>
			<speciesReference species="C9722" />
			<speciesReference species="C9262" />
			<speciesReference species="C0011" />
		</listOfProducts>
		<kineticLaw>
			<math xmlns="http://www.w3.org/1998/Math/MathML">
				<ci>FLUX_VALUE</ci>
			</math>
			<listOfParameters>
				<parameter id="LOWER_BOUND" value="0" units="mmol_per_gDW_per_hr"/>
				<parameter id="UPPER_BOUND" value="999999" units="mmol_per_gDW_per_hr"/>
				<parameter id="OBJECTIVE_COEFFICIENT" value="0"/>
			</listOfParameters>
		</kineticLaw>
	</reaction>
	<reaction id="IR05515" reversible="false" name="(S)-Mevalonate:NAD+ oxidoreductase (CoA-acetylating) (R)" >
		<notes>
			<html:p>GENE ASSOCIATION: </html:p>
		</notes>
		<listOfReactants>
			<speciesReference species="C0286" />
			<speciesReference species="C0004" stoichiometry="2" />
		</listOfReactants>
		<listOfProducts>
			<speciesReference species="C0003" stoichiometry="2" />
			<speciesReference species="C1406" />
			<speciesReference species="C0010" />
		</listOfProducts>
		<kineticLaw>
			<math xmlns="http://www.w3.org/1998/Math/MathML">
				<ci>FLUX_VALUE</ci>
			</math>
			<listOfParameters>
				<parameter id="LOWER_BOUND" value="0" units="mmol_per_gDW_per_hr"/>
				<parameter id="UPPER_BOUND" value="999999" units="mmol_per_gDW_per_hr"/>
				<parameter id="OBJECTIVE_COEFFICIENT" value="0"/>
			</listOfParameters>
		</kineticLaw>
	</reaction>
	<reaction id="IR08827" reversible="false" name="SUCpts" >
		<notes>
			<html:p>GENE ASSOCIATION: </html:p>
		</notes>
		<listOfReactants>
			<speciesReference species="C0059" />
			<speciesReference species="EC0074" />
		</listOfReactants>
		<listOfProducts>
			<speciesReference species="C1671" />
			<speciesReference species="C0020" />
		</listOfProducts>
		<kineticLaw>
			<math xmlns="http://www.w3.org/1998/Math/MathML">
				<ci>FLUX_VALUE</ci>
			</math>
			<listOfParameters>
				<parameter id="LOWER_BOUND" value="0" units="mmol_per_gDW_per_hr"/>
				<parameter id="UPPER_BOUND" value="999999" units="mmol_per_gDW_per_hr"/>
				<parameter id="OBJECTIVE_COEFFICIENT" value="0"/>
			</listOfParameters>
		</kineticLaw>
	</reaction>
	<reaction id="IR04285" reversible="false" name="glutamyl-tRNA reductase" >
		<notes>
			<html:p>GENE ASSOCIATION: </html:p>
		</notes>
		<listOfReactants>
			<speciesReference species="C9282" />
			<speciesReference species="C0065" />
			<speciesReference species="C0005" />
		</listOfReactants>
		<listOfProducts>
			<speciesReference species="C9320" />
			<speciesReference species="C0006" />
			<speciesReference species="C2309" />
		</listOfProducts>
		<kineticLaw>
			<math xmlns="http://www.w3.org/1998/Math/MathML">
				<ci>FLUX_VALUE</ci>
			</math>
			<listOfParameters>
				<parameter id="LOWER_BOUND" value="0" units="mmol_per_gDW_per_hr"/>
				<parameter id="UPPER_BOUND" value="999999" units="mmol_per_gDW_per_hr"/>
				<parameter id="OBJECTIVE_COEFFICIENT" value="0"/>
			</listOfParameters>
		</kineticLaw>
	</reaction>
	<reaction id="IR10530" reversible="false" name="Phosphatidylserine decarboxylase (n-C18:1)" >
		<notes>
			<html:p>GENE ASSOCIATION: </html:p>
		</notes>
		<listOfReactants>
			<speciesReference species="C0065" />
			<speciesReference species="C9717" />
		</listOfReactants>
		<listOfProducts>
			<speciesReference species="C9716" />
			<speciesReference species="C0011" />
		</listOfProducts>
		<kineticLaw>
			<math xmlns="http://www.w3.org/1998/Math/MathML">
				<ci>FLUX_VALUE</ci>
			</math>
			<listOfParameters>
				<parameter id="LOWER_BOUND" value="0" units="mmol_per_gDW_per_hr"/>
				<parameter id="UPPER_BOUND" value="999999" units="mmol_per_gDW_per_hr"/>
				<parameter id="OBJECTIVE_COEFFICIENT" value="0"/>
			</listOfParameters>
		</kineticLaw>
	</reaction>
	<reaction id="IR00765" reversible="false" name="L-Valine:NADP+ oxidoreductase (deaminating)" >
		<notes>
			<html:p>GENE ASSOCIATION: </html:p>
		</notes>
		<listOfReactants>
			<speciesReference species="C0151" />
			<speciesReference species="C0006" />
			<speciesReference species="C0001" />
		</listOfReactants>
		<listOfProducts>
			<speciesReference species="C0121" />
			<speciesReference species="C0005" />
			<speciesReference species="C0013" />
		</listOfProducts>
		<kineticLaw>
			<math xmlns="http://www.w3.org/1998/Math/MathML">
				<ci>FLUX_VALUE</ci>
			</math>
			<listOfParameters>
				<parameter id="LOWER_BOUND" value="0" units="mmol_per_gDW_per_hr"/>
				<parameter id="UPPER_BOUND" value="999999" units="mmol_per_gDW_per_hr"/>
				<parameter id="OBJECTIVE_COEFFICIENT" value="0"/>
			</listOfParameters>
		</kineticLaw>
	</reaction>
	<reaction id="IR10028" reversible="false" name="probable AGCS sodium/alanine/glycine symporter" >
		<notes>
			<html:p>GENE ASSOCIATION: </html:p>
		</notes>
		<listOfReactants>
			<speciesReference species="EC0954" />
			<speciesReference species="EC0033" />
		</listOfReactants>
		<listOfProducts>
			<speciesReference species="C0954" />
			<speciesReference species="C0033" />
		</listOfProducts>
		<kineticLaw>
			<math xmlns="http://www.w3.org/1998/Math/MathML">
				<ci>FLUX_VALUE</ci>
			</math>
			<listOfParameters>
				<parameter id="LOWER_BOUND" value="0" units="mmol_per_gDW_per_hr"/>
				<parameter id="UPPER_BOUND" value="999999" units="mmol_per_gDW_per_hr"/>
				<parameter id="OBJECTIVE_COEFFICIENT" value="0"/>
			</listOfParameters>
		</kineticLaw>
	</reaction>
	<reaction id="IR02521" reversible="false" name="UDP-2,3-bis(3-hydroxytetradecanoyl)-beta-D-glucosamine:2,3-bis-(3-hydroxytetradecanoyl)-beta-D-glucosaminyl-1-phosphate" >
		<notes>
			<html:p>GENE ASSOCIATION: </html:p>
		</notes>
		<listOfReactants>
			<speciesReference species="C2801" />
			<speciesReference species="C2891" />
		</listOfReactants>
		<listOfProducts>
			<speciesReference species="C0014" />
			<speciesReference species="C2945" />
			<speciesReference species="C0065" />
		</listOfProducts>
		<kineticLaw>
			<math xmlns="http://www.w3.org/1998/Math/MathML">
				<ci>FLUX_VALUE</ci>
			</math>
			<listOfParameters>
				<parameter id="LOWER_BOUND" value="0" units="mmol_per_gDW_per_hr"/>
				<parameter id="UPPER_BOUND" value="999999" units="mmol_per_gDW_per_hr"/>
				<parameter id="OBJECTIVE_COEFFICIENT" value="0"/>
			</listOfParameters>
		</kineticLaw>
	</reaction>
	<reaction id="IR10531" reversible="false" name="phosphatidylglycerol phosphate phosphatase (n-C18:1)" >
		<notes>
			<html:p>GENE ASSOCIATION: </html:p>
		</notes>
		<listOfReactants>
			<speciesReference species="C9724" />
			<speciesReference species="C0001" />
		</listOfReactants>
		<listOfProducts>
			<speciesReference species="C9725" />
			<speciesReference species="C0009" />
		</listOfProducts>
		<kineticLaw>
			<math xmlns="http://www.w3.org/1998/Math/MathML">
				<ci>FLUX_VALUE</ci>
			</math>
			<listOfParameters>
				<parameter id="LOWER_BOUND" value="0" units="mmol_per_gDW_per_hr"/>
				<parameter id="UPPER_BOUND" value="999999" units="mmol_per_gDW_per_hr"/>
				<parameter id="OBJECTIVE_COEFFICIENT" value="0"/>
			</listOfParameters>
		</kineticLaw>
	</reaction>
	<reaction id="IR04172" reversible="false" name="L-erythro-4-Hydroxyglutamate:NAD+ oxidoreductase" >
		<notes>
			<html:p>GENE ASSOCIATION: </html:p>
		</notes>
		<listOfReactants>
			<speciesReference species="C3467" />
			<speciesReference species="C0065" />
			<speciesReference species="C0004" />
		</listOfReactants>
		<listOfProducts>
			<speciesReference species="C0003" />
			<speciesReference species="C3460" />
			<speciesReference species="C0001" />
		</listOfProducts>
		<kineticLaw>
			<math xmlns="http://www.w3.org/1998/Math/MathML">
				<ci>FLUX_VALUE</ci>
			</math>
			<listOfParameters>
				<parameter id="LOWER_BOUND" value="0" units="mmol_per_gDW_per_hr"/>
				<parameter id="UPPER_BOUND" value="999999" units="mmol_per_gDW_per_hr"/>
				<parameter id="OBJECTIVE_COEFFICIENT" value="0"/>
			</listOfParameters>
		</kineticLaw>
	</reaction>
	<reaction id="IR10509" reversible="false" name="enoyl-[acyl-carrier-protein] reductase (NADH) (n-C16:1)" >
		<notes>
			<html:p>GENE ASSOCIATION: </html:p>
		</notes>
		<listOfReactants>
			<speciesReference species="C9701" />
			<speciesReference species="C0065" />
			<speciesReference species="C0004" />
		</listOfReactants>
		<listOfProducts>
			<speciesReference species="C0003" />
			<speciesReference species="C9285" />
		</listOfProducts>
		<kineticLaw>
			<math xmlns="http://www.w3.org/1998/Math/MathML">
				<ci>FLUX_VALUE</ci>
			</math>
			<listOfParameters>
				<parameter id="LOWER_BOUND" value="0" units="mmol_per_gDW_per_hr"/>
				<parameter id="UPPER_BOUND" value="999999" units="mmol_per_gDW_per_hr"/>
				<parameter id="OBJECTIVE_COEFFICIENT" value="0"/>
			</listOfParameters>
		</kineticLaw>
	</reaction>
	<reaction id="IR05334" reversible="false" name="L-Aspartate:2-oxoglutarate aminotransferase (R)" >
		<notes>
			<html:p>GENE ASSOCIATION: </html:p>
		</notes>
		<listOfReactants>
			<speciesReference species="C0211" />
			<speciesReference species="C0065" />
			<speciesReference species="C0041" />
		</listOfReactants>
		<listOfProducts>
			<speciesReference species="C0032" />
			<speciesReference species="C0606" />
		</listOfProducts>
		<kineticLaw>
			<math xmlns="http://www.w3.org/1998/Math/MathML">
				<ci>FLUX_VALUE</ci>
			</math>
			<listOfParameters>
				<parameter id="LOWER_BOUND" value="0" units="mmol_per_gDW_per_hr"/>
				<parameter id="UPPER_BOUND" value="999999" units="mmol_per_gDW_per_hr"/>
				<parameter id="OBJECTIVE_COEFFICIENT" value="0"/>
			</listOfParameters>
		</kineticLaw>
	</reaction>
	<reaction id="IR08975" reversible="false" name="DAGK_EC" >
		<notes>
			<html:p>GENE ASSOCIATION: </html:p>
		</notes>
		<listOfReactants>
			<speciesReference species="C9291" />
			<speciesReference species="C0002" stoichiometry="50" />
		</listOfReactants>
		<listOfProducts>
			<speciesReference species="C0065" stoichiometry="50" />
			<speciesReference species="C9306" />
			<speciesReference species="C0008" stoichiometry="50" />
		</listOfProducts>
		<kineticLaw>
			<math xmlns="http://www.w3.org/1998/Math/MathML">
				<ci>FLUX_VALUE</ci>
			</math>
			<listOfParameters>
				<parameter id="LOWER_BOUND" value="0" units="mmol_per_gDW_per_hr"/>
				<parameter id="UPPER_BOUND" value="999999" units="mmol_per_gDW_per_hr"/>
				<parameter id="OBJECTIVE_COEFFICIENT" value="0"/>
			</listOfParameters>
		</kineticLaw>
	</reaction>
	<reaction id="IR00237" reversible="false" name="D-4-Hydroxy-2-oxoglutarate glyoxylate-lyase" >
		<notes>
			<html:p>GENE ASSOCIATION: </html:p>
		</notes>
		<listOfReactants>
			<speciesReference species="C3466" />
		</listOfReactants>
		<listOfProducts>
			<speciesReference species="C0040" />
			<speciesReference species="C0020" />
			<speciesReference species="C0065" stoichiometry="2" />
		</listOfProducts>
		<kineticLaw>
			<math xmlns="http://www.w3.org/1998/Math/MathML">
				<ci>FLUX_VALUE</ci>
			</math>
			<listOfParameters>
				<parameter id="LOWER_BOUND" value="0" units="mmol_per_gDW_per_hr"/>
				<parameter id="UPPER_BOUND" value="999999" units="mmol_per_gDW_per_hr"/>
				<parameter id="OBJECTIVE_COEFFICIENT" value="0"/>
			</listOfParameters>
		</kineticLaw>
	</reaction>
	<reaction id="IR01734" reversible="false" name="2-Amino-4-hydroxy-6-hydroxymethyl-7,8-dihydropteridine:4-aminobenzoate2-amino-4-hydroxydihydropteridine-6-methenyltransferase" >
		<notes>
			<html:p>GENE ASSOCIATION: </html:p>
		</notes>
		<listOfReactants>
			<speciesReference species="C0439" />
			<speciesReference species="C0937" />
		</listOfReactants>
		<listOfProducts>
			<speciesReference species="C0674" />
			<speciesReference species="C0001" />
		</listOfProducts>
		<kineticLaw>
			<math xmlns="http://www.w3.org/1998/Math/MathML">
				<ci>FLUX_VALUE</ci>
			</math>
			<listOfParameters>
				<parameter id="LOWER_BOUND" value="0" units="mmol_per_gDW_per_hr"/>
				<parameter id="UPPER_BOUND" value="999999" units="mmol_per_gDW_per_hr"/>
				<parameter id="OBJECTIVE_COEFFICIENT" value="0"/>
			</listOfParameters>
		</kineticLaw>
	</reaction>
	<reaction id="IR00001" reversible="false" name="Pyrophosphate phosphohydrolase" >
		<notes>
			<html:p>GENE ASSOCIATION: </html:p>
		</notes>
		<listOfReactants>
			<speciesReference species="C0012" />
			<speciesReference species="C0001" />
		</listOfReactants>
		<listOfProducts>
			<speciesReference species="C0009" stoichiometry="2" />
			<speciesReference species="C0065" />
		</listOfProducts>
		<kineticLaw>
			<math xmlns="http://www.w3.org/1998/Math/MathML">
				<ci>FLUX_VALUE</ci>
			</math>
			<listOfParameters>
				<parameter id="LOWER_BOUND" value="0" units="mmol_per_gDW_per_hr"/>
				<parameter id="UPPER_BOUND" value="999999" units="mmol_per_gDW_per_hr"/>
				<parameter id="OBJECTIVE_COEFFICIENT" value="0"/>
			</listOfParameters>
		</kineticLaw>
	</reaction>
	<reaction id="IR00136" reversible="false" name="2-Oxoglutarate carboxy-lyase" >
		<notes>
			<html:p>GENE ASSOCIATION: </html:p>
		</notes>
		<listOfReactants>
			<speciesReference species="C0024" />
		</listOfReactants>
		<listOfProducts>
			<speciesReference species="C0191" />
			<speciesReference species="C0011" />
		</listOfProducts>
		<kineticLaw>
			<math xmlns="http://www.w3.org/1998/Math/MathML">
				<ci>FLUX_VALUE</ci>
			</math>
			<listOfParameters>
				<parameter id="LOWER_BOUND" value="0" units="mmol_per_gDW_per_hr"/>
				<parameter id="UPPER_BOUND" value="999999" units="mmol_per_gDW_per_hr"/>
				<parameter id="OBJECTIVE_COEFFICIENT" value="0"/>
			</listOfParameters>
		</kineticLaw>
	</reaction>
	<reaction id="IR00144" reversible="false" name="UDPglucose:NAD+ oxidoreductase" >
		<notes>
			<html:p>GENE ASSOCIATION: </html:p>
		</notes>
		<listOfReactants>
			<speciesReference species="C0003" stoichiometry="2" />
			<speciesReference species="C0026" />
			<speciesReference species="C0001" />
		</listOfReactants>
		<listOfProducts>
			<speciesReference species="C0065" stoichiometry="3" />
			<speciesReference species="C0140" />
			<speciesReference species="C0004" stoichiometry="2" />
		</listOfProducts>
		<kineticLaw>
			<math xmlns="http://www.w3.org/1998/Math/MathML">
				<ci>FLUX_VALUE</ci>
			</math>
			<listOfParameters>
				<parameter id="LOWER_BOUND" value="0" units="mmol_per_gDW_per_hr"/>
				<parameter id="UPPER_BOUND" value="999999" units="mmol_per_gDW_per_hr"/>
				<parameter id="OBJECTIVE_COEFFICIENT" value="0"/>
			</listOfParameters>
		</kineticLaw>
	</reaction>
	<reaction id="IR04184" reversible="false" name="(R)-2,3-Dihydroxy-3-methylpentanoate hydro-lyase" >
		<notes>
			<html:p>GENE ASSOCIATION: </html:p>
		</notes>
		<listOfReactants>
			<speciesReference species="C3502" />
		</listOfReactants>
		<listOfProducts>
			<speciesReference species="C3503" />
			<speciesReference species="C0001" />
		</listOfProducts>
		<kineticLaw>
			<math xmlns="http://www.w3.org/1998/Math/MathML">
				<ci>FLUX_VALUE</ci>
			</math>
			<listOfParameters>
				<parameter id="LOWER_BOUND" value="0" units="mmol_per_gDW_per_hr"/>
				<parameter id="UPPER_BOUND" value="999999" units="mmol_per_gDW_per_hr"/>
				<parameter id="OBJECTIVE_COEFFICIENT" value="0"/>
			</listOfParameters>
		</kineticLaw>
	</reaction>
	<reaction id="IR10542" reversible="false" name="KDO2-lipidA Synthesis (bcj)" >
		<notes>
			<html:p>GENE ASSOCIATION: </html:p>
		</notes>
		<listOfReactants>
			<speciesReference species="C9302" />
			<speciesReference species="C9742" />
		</listOfReactants>
		<listOfProducts>
			<speciesReference species="C9262" />
			<speciesReference species="C3512" />
		</listOfProducts>
		<kineticLaw>
			<math xmlns="http://www.w3.org/1998/Math/MathML">
				<ci>FLUX_VALUE</ci>
			</math>
			<listOfParameters>
				<parameter id="LOWER_BOUND" value="0" units="mmol_per_gDW_per_hr"/>
				<parameter id="UPPER_BOUND" value="999999" units="mmol_per_gDW_per_hr"/>
				<parameter id="OBJECTIVE_COEFFICIENT" value="0"/>
			</listOfParameters>
		</kineticLaw>
	</reaction>
	<reaction id="IR00824" reversible="false" name="2-Phosphoglycolate phosphohydrolase" >
		<notes>
			<html:p>GENE ASSOCIATION: </html:p>
		</notes>
		<listOfReactants>
			<speciesReference species="C0716" />
			<speciesReference species="C0001" />
		</listOfReactants>
		<listOfProducts>
			<speciesReference species="C0009" />
			<speciesReference species="C0136" />
		</listOfProducts>
		<kineticLaw>
			<math xmlns="http://www.w3.org/1998/Math/MathML">
				<ci>FLUX_VALUE</ci>
			</math>
			<listOfParameters>
				<parameter id="LOWER_BOUND" value="0" units="mmol_per_gDW_per_hr"/>
				<parameter id="UPPER_BOUND" value="999999" units="mmol_per_gDW_per_hr"/>
				<parameter id="OBJECTIVE_COEFFICIENT" value="0"/>
			</listOfParameters>
		</kineticLaw>
	</reaction>
	<reaction id="IR00120" reversible="false" name="L-Glutamate:ammonia ligase (ADP-forming)" >
		<notes>
			<html:p>GENE ASSOCIATION: </html:p>
		</notes>
		<listOfReactants>
			<speciesReference species="C0002" />
			<speciesReference species="C0023" />
			<speciesReference species="C0013" />
		</listOfReactants>
		<listOfProducts>
			<speciesReference species="C0009" />
			<speciesReference species="C0008" />
			<speciesReference species="C0052" />
		</listOfProducts>
		<kineticLaw>
			<math xmlns="http://www.w3.org/1998/Math/MathML">
				<ci>FLUX_VALUE</ci>
			</math>
			<listOfParameters>
				<parameter id="LOWER_BOUND" value="0" units="mmol_per_gDW_per_hr"/>
				<parameter id="UPPER_BOUND" value="999999" units="mmol_per_gDW_per_hr"/>
				<parameter id="OBJECTIVE_COEFFICIENT" value="0"/>
			</listOfParameters>
		</kineticLaw>
	</reaction>
	<reaction id="IR04030" reversible="false" name="ATP:4-amino-2-methyl-5-phosphomethylpyrimidine phosphotransferase" >
		<notes>
			<html:p>GENE ASSOCIATION: </html:p>
		</notes>
		<listOfReactants>
			<speciesReference species="C0002" />
			<speciesReference species="C2744" />
		</listOfReactants>
		<listOfProducts>
			<speciesReference species="C2858" />
			<speciesReference species="C0008" />
		</listOfProducts>
		<kineticLaw>
			<math xmlns="http://www.w3.org/1998/Math/MathML">
				<ci>FLUX_VALUE</ci>
			</math>
			<listOfParameters>
				<parameter id="LOWER_BOUND" value="0" units="mmol_per_gDW_per_hr"/>
				<parameter id="UPPER_BOUND" value="999999" units="mmol_per_gDW_per_hr"/>
				<parameter id="OBJECTIVE_COEFFICIENT" value="0"/>
			</listOfParameters>
		</kineticLaw>
	</reaction>
	<reaction id="IR02405" reversible="false" name="2-Amino-3-carboxymuconate semialdehyde carboxy-lyase" >
		<notes>
			<html:p>GENE ASSOCIATION: </html:p>
		</notes>
		<listOfReactants>
			<speciesReference species="C2662" />
		</listOfReactants>
		<listOfProducts>
			<speciesReference species="C0011" />
			<speciesReference species="C2348" />
		</listOfProducts>
		<kineticLaw>
			<math xmlns="http://www.w3.org/1998/Math/MathML">
				<ci>FLUX_VALUE</ci>
			</math>
			<listOfParameters>
				<parameter id="LOWER_BOUND" value="0" units="mmol_per_gDW_per_hr"/>
				<parameter id="UPPER_BOUND" value="999999" units="mmol_per_gDW_per_hr"/>
				<parameter id="OBJECTIVE_COEFFICIENT" value="0"/>
			</listOfParameters>
		</kineticLaw>
	</reaction>
	<reaction id="IR02524" reversible="false" name="Tetraacyldisaccharide 4'kinase" >
		<notes>
			<html:p>GENE ASSOCIATION: </html:p>
		</notes>
		<listOfReactants>
			<speciesReference species="C2945" />
			<speciesReference species="C0002" />
		</listOfReactants>
		<listOfProducts>
			<speciesReference species="C2942" />
			<speciesReference species="C0065" />
			<speciesReference species="C0008" />
		</listOfProducts>
		<kineticLaw>
			<math xmlns="http://www.w3.org/1998/Math/MathML">
				<ci>FLUX_VALUE</ci>
			</math>
			<listOfParameters>
				<parameter id="LOWER_BOUND" value="0" units="mmol_per_gDW_per_hr"/>
				<parameter id="UPPER_BOUND" value="999999" units="mmol_per_gDW_per_hr"/>
				<parameter id="OBJECTIVE_COEFFICIENT" value="0"/>
			</listOfParameters>
		</kineticLaw>
	</reaction>
	<reaction id="IR08596" reversible="false" name="CYTBO3" >
		<notes>
			<html:p>GENE ASSOCIATION: </html:p>
		</notes>
		<listOfReactants>
			<speciesReference species="C0007" />
			<speciesReference species="C0065" stoichiometry="5" />
			<speciesReference species="C9315" stoichiometry="2" />
		</listOfReactants>
		<listOfProducts>
			<speciesReference species="C9314" stoichiometry="2" />
			<speciesReference species="EC0065" stoichiometry="5" />
			<speciesReference species="C0001" stoichiometry="2" />
		</listOfProducts>
		<kineticLaw>
			<math xmlns="http://www.w3.org/1998/Math/MathML">
				<ci>FLUX_VALUE</ci>
			</math>
			<listOfParameters>
				<parameter id="LOWER_BOUND" value="0" units="mmol_per_gDW_per_hr"/>
				<parameter id="UPPER_BOUND" value="999999" units="mmol_per_gDW_per_hr"/>
				<parameter id="OBJECTIVE_COEFFICIENT" value="0"/>
			</listOfParameters>
		</kineticLaw>
	</reaction>
	<reaction id="IR09005" reversible="false" name="NH4+-NH3 equilibration" >
		<notes>
			<html:p>GENE ASSOCIATION: </html:p>
		</notes>
		<listOfReactants>
			<speciesReference species="C0957" />
		</listOfReactants>
		<listOfProducts>
			<speciesReference species="C0065" />
			<speciesReference species="C0013" />
		</listOfProducts>
		<kineticLaw>
			<math xmlns="http://www.w3.org/1998/Math/MathML">
				<ci>FLUX_VALUE</ci>
			</math>
			<listOfParameters>
				<parameter id="LOWER_BOUND" value="0" units="mmol_per_gDW_per_hr"/>
				<parameter id="UPPER_BOUND" value="999999" units="mmol_per_gDW_per_hr"/>
				<parameter id="OBJECTIVE_COEFFICIENT" value="0"/>
			</listOfParameters>
		</kineticLaw>
	</reaction>
	<reaction id="IR00381" reversible="false" name="L-Tryptophan:oxygen 2,3-oxidoreductase (decyclizing)" >
		<notes>
			<html:p>GENE ASSOCIATION: </html:p>
		</notes>
		<listOfReactants>
			<speciesReference species="C0063" />
			<speciesReference species="C0007" />
		</listOfReactants>
		<listOfProducts>
			<speciesReference species="C0065" />
			<speciesReference species="C1580" />
		</listOfProducts>
		<kineticLaw>
			<math xmlns="http://www.w3.org/1998/Math/MathML">
				<ci>FLUX_VALUE</ci>
			</math>
			<listOfParameters>
				<parameter id="LOWER_BOUND" value="0" units="mmol_per_gDW_per_hr"/>
				<parameter id="UPPER_BOUND" value="999999" units="mmol_per_gDW_per_hr"/>
				<parameter id="OBJECTIVE_COEFFICIENT" value="0"/>
			</listOfParameters>
		</kineticLaw>
	</reaction>
	<reaction id="IR01814" reversible="false" name="UDP-N-acetylmuramate:L-alanine ligase (ADP-forming)" >
		<notes>
			<html:p>GENE ASSOCIATION: </html:p>
		</notes>
		<listOfReactants>
			<speciesReference species="C0762" />
			<speciesReference species="C0002" />
			<speciesReference species="C0035" />
		</listOfReactants>
		<listOfProducts>
			<speciesReference species="C0874" />
			<speciesReference species="C0009" />
			<speciesReference species="C0065" />
			<speciesReference species="C0008" />
		</listOfProducts>
		<kineticLaw>
			<math xmlns="http://www.w3.org/1998/Math/MathML">
				<ci>FLUX_VALUE</ci>
			</math>
			<listOfParameters>
				<parameter id="LOWER_BOUND" value="0" units="mmol_per_gDW_per_hr"/>
				<parameter id="UPPER_BOUND" value="999999" units="mmol_per_gDW_per_hr"/>
				<parameter id="OBJECTIVE_COEFFICIENT" value="0"/>
			</listOfParameters>
		</kineticLaw>
	</reaction>
	<reaction id="IR00254" reversible="false" name="L-Aspartate 1-carboxy-lyase" >
		<notes>
			<html:p>GENE ASSOCIATION: </html:p>
		</notes>
		<listOfReactants>
			<speciesReference species="C0065" />
			<speciesReference species="C0041" />
		</listOfReactants>
		<listOfProducts>
			<speciesReference species="C0011" />
			<speciesReference species="C0083" />
		</listOfProducts>
		<kineticLaw>
			<math xmlns="http://www.w3.org/1998/Math/MathML">
				<ci>FLUX_VALUE</ci>
			</math>
			<listOfParameters>
				<parameter id="LOWER_BOUND" value="0" units="mmol_per_gDW_per_hr"/>
				<parameter id="UPPER_BOUND" value="999999" units="mmol_per_gDW_per_hr"/>
				<parameter id="OBJECTIVE_COEFFICIENT" value="0"/>
			</listOfParameters>
		</kineticLaw>
	</reaction>
	<reaction id="IR07969" reversible="false" name="dATP:pyruvate O2-phosphotransferase (R)" >
		<notes>
			<html:p>GENE ASSOCIATION: </html:p>
		</notes>
		<listOfReactants>
			<speciesReference species="C0065" />
			<speciesReference species="C0170" />
			<speciesReference species="C0059" />
		</listOfReactants>
		<listOfProducts>
			<speciesReference species="C0113" />
			<speciesReference species="C0020" />
		</listOfProducts>
		<kineticLaw>
			<math xmlns="http://www.w3.org/1998/Math/MathML">
				<ci>FLUX_VALUE</ci>
			</math>
			<listOfParameters>
				<parameter id="LOWER_BOUND" value="0" units="mmol_per_gDW_per_hr"/>
				<parameter id="UPPER_BOUND" value="999999" units="mmol_per_gDW_per_hr"/>
				<parameter id="OBJECTIVE_COEFFICIENT" value="0"/>
			</listOfParameters>
		</kineticLaw>
	</reaction>
	<reaction id="IR08941" reversible="false" name="Phosphatidylglycerol phosphate phosphatase (Ecoli)" >
		<notes>
			<html:p>GENE ASSOCIATION: </html:p>
		</notes>
		<listOfReactants>
			<speciesReference species="C9312" />
			<speciesReference species="C0001" stoichiometry="50" />
		</listOfReactants>
		<listOfProducts>
			<speciesReference species="C0009" stoichiometry="50" />
			<speciesReference species="C9311" />
		</listOfProducts>
		<kineticLaw>
			<math xmlns="http://www.w3.org/1998/Math/MathML">
				<ci>FLUX_VALUE</ci>
			</math>
			<listOfParameters>
				<parameter id="LOWER_BOUND" value="0" units="mmol_per_gDW_per_hr"/>
				<parameter id="UPPER_BOUND" value="999999" units="mmol_per_gDW_per_hr"/>
				<parameter id="OBJECTIVE_COEFFICIENT" value="0"/>
			</listOfParameters>
		</kineticLaw>
	</reaction>
	<reaction id="IR09659" reversible="false" name="(3R)-3-Hydroxyoctanoyl-[acyl-carrier-protein] hydro-lyase" >
		<notes>
			<html:p>GENE ASSOCIATION: </html:p>
		</notes>
		<listOfReactants>
[truncated: 457,172 more chars]
