# Supplementary material for: Exploring the metabolic network of the epidemic pathogen Burkholderia cenocepacia J2315 via genome-scale reconstruction
Source: BMC Syst Biol. 2011 May 25;5:83. doi: 10.1186/1752-0509-5-83 (PMC3123600; doi:10.1186/1752-0509-5-83)
Supplement: Additional file 3 — BIOLOG assays [file 1752-0509-5-83-S3.XLS]

## Sheet: Biolog
	(a). Biolog validation
	Class	Carbon source	Biolog substrate utilization	in silico growth prediction	Agreement	Biomass yield (mmol/gcell/h)
	Carbohydrates	N-Acetyl-D-glucosamine	No Growth	No Growth	yes	0
		D-Galactose	Growth	Growth	yes	0.3482
		D-Glucose	Growth	Growth	yes	0.5178
		m-Inositol	No Growth	No Growth	yes	0
		Sucrose	Growth	Growth	yes	0.8076
		D-Trehalose	Growth	Growth	yes	0.7165
	Carboxylic acids	Acetic acid	Growth	Growth	yes	0.0831
		cis-Aconitic acid	Growth	Growth	yes	0.3673
		Citric acid	Growth	Growth	yes	0.3588
		D-Gluconic acid	Growth	Growth	yes	0.4539
		β-Hydroxybutyric acid	Growth	Growth	yes	0.239
		α-Ketoglutaric acid	Growth	Growth	yes	0.3206
		D,L-Lactic acid	Growth	Growth	yes	0.258
		Malonic acid	Growth	Growth	yes	0.0831
		Propionic acid	No Growth	No Growth	yes	0
		Quinic acid	Growth	Growth	yes	0.0375
		D-Saccharic acid	Growth	Growth	yes	0.3249
		Succinic acid	Growth	Growth	yes	0.24
	Amino acids	L-Alanine	Growth	Growth	yes	0.1569
		L-Asparagine	Growth	Growth	yes	0.1019
		L-Aspartic acid	No Growth	Growth	no	0.1941
		L-Glutamic acid	Growth	Growth	yes	0.3488
		L-Histidine	Growth	Growth	yes	0.3215
		Hydroxy-L-proline	Growth	Growth	yes	0.2764
		L-Leucine	No Growth	Growth	no	0.1714
		L-Ornithine	No Growth	Growth	no	0.1757
		L-Phenylalanine	Growth	Growth	yes	0.1167
		L-Proline	Growth	Growth	yes	0.3924
		L-Pyroglutamic Acid	Growth	Growth	yes	0.32
		L-Serine	Growth	Growth	yes	0.1003
		L-Threonine	No Growth	Growth	no	0.2282
		D,L-Carnitine	No Growth	No Growth	yes	0
		γ-Aminobutyric acid	Growth	Growth	yes	0.2296
	Miscellaneous	Succinamic acid	Growth	Growth	yes	0.2059
		Uridine	No Growth	No Growth	yes	0
		Thymidine	No Growth	No Growth	yes	0
		Putrescine	No Growth	No Growth	yes	0
		2,3-Butanediol	No Growth	No Growth	yes	0
		Glycerol	No Growth	Growth	no	0.274
		D-Glucose-6-Phosphate	Growth	Growth	yes	0.5356
			Total	40
			Total in Agreement	35
				0.875
	(b) Inderect Biolog validation
	Carbon source	Biolog substrate utilization	Added transporter	Prediction
	Glycogen	No Growth	Growth	N/Y
	D-Fructose	No Growth	Growth
	D-Mannitol	No Growth	Growth
	D-Mannose	No Growth	Growth
	D-Galactonic acid lactone	No Growth	Growth
	p-Hydroxyphenylacetic acid	No Growth	Growth
	D-Alanine	No Growth	Growth
	D-Serine	No Growth	Growth
	Urocanic acid	No Growth	Growth
	2-Aminoethanol	No Growth	Growth
	α-D-Glucose-1-Phosphate	No Growth	Growth
	Formic acid	No Growth	No Growth	N/N
	α-Ketobutyric Acid	No Growth	No Growth
	Inosine	No Growth	No Growth
	Not studied carbon sources in this study	BIOLOG results
	Water	no
	α-Cyclodextrin	no
	Dextrin	yes
	Tween 40	No
	Tween 80	No
	N-Acetyl-DGalactosamine	no
	Adonitol	no
	L-Arabinose	yes
	D-Arabitol	no
	D-Cellobiose	no
	i-Erythritol	no
	L-Fucose	no
	Gentiobiose	no
	α-D-Lactose	no
	Lactulose	no
	Maltose	no
	D-Melibiose	no
	β-Methyl-D-Glucoside	no
	D-Psicose	no
	D-Raffinose	no
	L-Rhamnose	no
	D-Sorbitol	No
	Turanose	no
	Xylitol	no
	Pyruvic Acid Methyl Ester	Weak
	Succinic Acid Mono-Methyl-Ester	yes
	D-Galacturonic Acid	no
	D-Glucosaminic Acid	No
	D-Glucuronic Acid	no
	α-Hydroxybutyric Acid	No
	γ-Hydroxybutyric Acid	no
	Itaconic Acid	no
	α-Keto Valeric Acid	no
	Sebacic Acid	no
	Bromosuccinic Acid	No
	Glucuronamide	no
	L-Alaninamide	no
	L-Alanylglycine	No
	Glycyl-L-Aspartic Acid	no
	Glycyl-L-Glutamic Acid	no
	D,L-α-Glycerol Phosphate	no
