# Supplementary material for: Exploring the metabolic network of the epidemic pathogen Burkholderia cenocepacia J2315 via genome-scale reconstruction
Source: BMC Syst Biol. 2011 May 25;5:83. doi: 10.1186/1752-0509-5-83 (PMC3123600; doi:10.1186/1752-0509-5-83)
Supplement: Additional file 4 — Gene essentiality comparison results [file 1752-0509-5-83-S4.XLS]

## Sheet: essential gene sets
In vivo essential gene set in Jacobs 2003	In vivo essential gene set in Liberati 2006	Homologous genes compared with intersection of two essential gene set of P.aeruginosa	involved essential genes in the recontructed model	in silico prediction of essential genes on M9 medium with glucose	in silico prediction of essential genes on SCFM medium	in silico prediction of essential genes both on M9 and SCFM medium	SFCM+EG-M9 (1)	M9+EG-SFCM (2)	SFCM_uniq (6)	M9_uniq (43)	EG_uniq (39)
PA0001	PA0001	BCAL0031	BCAL0031	BCAL0010	BCAL0040	BCAL0040	BCAL3361	BCAL1655	BCAL2389	BCAL0010	BCAL0031
PA0002	PA0008	BCAL0034	BCAL0034	BCAL0040	BCAL0145	BCAL0145		BCAL2212	BCAL2415	BCAL0311	BCAL0034
PA0006	PA0009	BCAL0040	BCAL0040	BCAL0145	BCAL0147	BCAL0147			BCAL2836	BCAL0312	BCAL0401
PA0008	PA0018	BCAL0041	BCAL0162	BCAL0147	BCAL0162	BCAL0162			BCAL2837	BCAL0314	BCAL0597
PA0009	PA0019	BCAL0135	BCAL0279	BCAL0162	BCAL0204	BCAL0204			BCAL2838	BCAL0316	BCAL0611
PA0018	PA0022	BCAL0159	BCAL0375	BCAL0204	BCAL0264	BCAL0264			BCAM0998	BCAL0317	BCAL0660
PA0019	PA0024	BCAL0162	BCAL0401	BCAL0264	BCAL0279	BCAL0279				BCAL0318	BCAL0712
PA0022	PA0050	BCAL0191	BCAL0597	BCAL0279	BCAL0280	BCAL0280				BCAL0319	BCAL0846
PA0024	PA0128	BCAL0222	BCAL0611	BCAL0280	BCAL0375	BCAL0375				BCAL0320	BCAL0994
PA0039	PA0330	BCAL0223	BCAL0660	BCAL0311	BCAL0508	BCAL0508				BCAL0396	BCAL1019
PA0042	PA0342	BCAL0225	BCAL0691	BCAL0312	BCAL0509	BCAL0509				BCAL0397	BCAL1321
PA0050	PA0350	BCAL0226	BCAL0712	BCAL0314	BCAL0612	BCAL0612				BCAL0398	BCAL1515
PA0052	PA0363	BCAL0230	BCAL0795	BCAL0316	BCAL0672	BCAL0672				BCAL0399	BCAL1516
PA0115	PA0404	BCAL0233	BCAL0846	BCAL0317	BCAL0681	BCAL0681				BCAL0493	BCAL1823
PA0116	PA0505	BCAL0238	BCAL0876	BCAL0318	BCAL0682	BCAL0682				BCAL0735	BCAL2063
PA0123	PA0517	BCAL0239a	BCAL0994	BCAL0319	BCAL0691	BCAL0691				BCAL0736	BCAL2087
PA0124	PA0526	BCAL0240	BCAL1019	BCAL0320	BCAL0795	BCAL0743				BCAL0780	BCAL2167
PA0128	PA0555	BCAL0241	BCAL1268	BCAL0375	BCAL0800	BCAL0795				BCAL0781	BCAL2224
PA0131	PA0576	BCAL0242	BCAL1321	BCAL0396	BCAL0802	BCAL0800				BCAL0993	BCAL2289
PA0161	PA0580	BCAL0243	BCAL1515	BCAL0397	BCAL0817	BCAL0802				BCAL1280	BCAL2710
PA0249	PA0582	BCAL0244	BCAL1516	BCAL0398	BCAL0818	BCAL0817				BCAL1653	BCAL2727
PA0252	PA0607	BCAL0245	BCAL1556	BCAL0399	BCAL0876	BCAL0818				BCAL1654	BCAL2757
PA0330	PA0612	BCAL0246	BCAL1655	BCAL0493	BCAL0901	BCAL0876				BCAL1926	BCAL2768
PA0342	PA0631	BCAL0247	BCAL1823	BCAL0508	BCAL0902	BCAL0901				BCAL2018	BCAL2839
PA0350	PA0637	BCAL0249	BCAL1887	BCAL0509	BCAL0967	BCAL0902				BCAL2231	BCAL2994
PA0363	PA0655	BCAL0250	BCAL1900	BCAL0612	BCAL1047	BCAL0967				BCAL2357	BCAL3051
PA0404	PA0661	BCAL0252	BCAL1964	BCAL0672	BCAL1059	BCAL1047				BCAL2542	BCAL3197
PA0405	PA0665	BCAL0253	BCAL2063	BCAL0681	BCAL1260	BCAL1059				BCAL2543	BCAL3396
PA0407	PA4279	BCAL0255	BCAL2078	BCAL0682	BCAL1262	BCAL1260				BCAL2638	BCAM0478
PA0408	PA4274	BCAL0256	BCAL2079	BCAL0691	BCAL1268	BCAL1262				BCAL2683	BCAM0952
PA0422	PA4273	BCAL0257	BCAL2080	BCAL0735	BCAL1269	BCAL1268				BCAL2767	BCAM0967
PA0432	PA4271	BCAL0258	BCAL2085	BCAL0736	BCAL1281	BCAL1269				BCAL2844	BCAM0969
PA0442	PA4270	BCAL0261	BCAL2087	BCAL0780	BCAL1467	BCAL1281				BCAL2954	BCAM0970
PA0445	PA4267	BCAL0265	BCAL2148	BCAL0781	BCAL1556	BCAL1467				BCAM0721	BCAM1224
PA0456	PA4264	BCAL0279	BCAL2154	BCAL0795	BCAL1611	BCAL1556				BCAM0746	BCAM1469
PA0493	PA4259	BCAL0285	BCAL2167	BCAL0800	BCAL1884	BCAL1611				BCAM0983	BCAM2326
PA0503	PA4258	BCAL0357	BCAL2181	BCAL0802	BCAL1887	BCAL1884				BCAM0984	BCAM2497
PA0505	PA4257	BCAL0371	BCAL2212	BCAL0817	BCAL1900	BCAL1887				BCAM0985	BCAM2738
PA0517	PA4256	BCAL0374	BCAL2224	BCAL0818	BCAL1929	BCAL1900				BCAM0990	BCAS0349
PA0526	PA4255	BCAL0375	BCAL2289	BCAL0876	BCAL1931	BCAL1929				BCAM0991
PA0551	PA4254	BCAL0401	BCAL2390	BCAL0901	BCAL1932	BCAL1931				BCAM1683
PA0555	PA4253	BCAL0421	BCAL2630	BCAL0902	BCAL1933	BCAL1932				BCAS0375
PA0568	PA4252	BCAL0423	BCAL2710	BCAL0967	BCAL1934	BCAL1933				BCAS0700
PA0576	PA4251	BCAL0428	BCAL2726	BCAL0993	BCAL1935	BCAL1934
PA0579	PA4250	BCAL0448	BCAL2727	BCAL1047	BCAL1964	BCAL1935
PA0580	PA4248	BCAL0465	BCAL2757	BCAL1059	BCAL1987	BCAL1964
PA0582	PA4247	BCAL0466	BCAL2759	BCAL1260	BCAL2015	BCAL1987
PA0593	PA4245	BCAL0482	BCAL2761	BCAL1262	BCAL2016	BCAL2015
PA0594	PA4244	BCAL0483	BCAL2768	BCAL1268	BCAL2061	BCAL2016
PA0607	PA4242	BCAL0485	BCAL2782	BCAL1269	BCAL2078	BCAL2061
PA0610	PA4241	BCAL0597	BCAL2839	BCAL1280	BCAL2079	BCAL2078
PA0612	PA4240	BCAL0611	BCAL2853	BCAL1281	BCAL2080	BCAL2079
PA0631	PA4237	BCAL0628	BCAL2915	BCAL1467	BCAL2081	BCAL2080
PA0637	PA4090	BCAL0635	BCAL2945	BCAL1556	BCAL2085	BCAL2081
PA0647	PA4077	BCAL0660	BCAL2951	BCAL1611	BCAL2101	BCAL2085
PA0655	PA4068	BCAL0661	BCAL2959	BCAL1653	BCAL2103	BCAL2101
PA0661	PA4056	BCAL0691	BCAL2994	BCAL1654	BCAL2126	BCAL2103
PA0665	PA4055	BCAL0709	BCAL3050	BCAL1655	BCAL2146	BCAL2126
PA0671	PA4052	BCAL0710	BCAL3051	BCAL1884	BCAL2148	BCAL2146
PA0672	PA4051	BCAL0712	BCAL3110	BCAL1887	BCAL2154	BCAL2148
PA0715	PA4047	BCAL0795	BCAL3134	BCAL1900	BCAL2180	BCAL2154
PA0723	PA4044	BCAL0798	BCAL3197	BCAL1926	BCAL2181	BCAL2180
PA0759	PA4019	BCAL0833	BCAL3274	BCAL1929	BCAL2355	BCAL2181
PA0762	PA3998	BCAL0846	BCAL3361	BCAL1931	BCAL2356	BCAL2355
PA0770	PA3997	BCAL0873	BCAL3376	BCAL1932	BCAL2388	BCAL2356
PA0771	PA3996	BCAL0876	BCAL3396	BCAL1933	BCAL2389	BCAL2388
PA0803	PA3989	BCAL0903	BCAL3420	BCAL1934	BCAL2390	BCAL2390
PA0818	PA3988	BCAL0904	BCAL3421	BCAL1935	BCAL2391	BCAL2391
PA0855	PA3984	BCAL0909	BCAL3428	BCAL1964	BCAL2402	BCAL2402
PA0874	PA3982	BCAL0969	BCAL3429	BCAL1987	BCAL2403	BCAL2403
PA0904	PA3935	BCAL0971	BCAL3448	BCAL2015	BCAL2405	BCAL2405
PA0906	PA3883	BCAL0994	BCAL3461	BCAL2016	BCAL2406	BCAL2406
PA0908	PA3853	BCAL0995	BCAL3462	BCAL2018	BCAL2407	BCAL2407
PA0909	PA3847	BCAL1006	BCAL3465	BCAL2061	BCAL2415	BCAL2441
PA0921	PA3834	BCAL1019	BCAL3466	BCAL2078	BCAL2441	BCAL2629
PA0922	PA3827	BCAL1023	BCAL3467	BCAL2079	BCAL2629	BCAL2630
PA0947	PA3820	BCAL1074	BCAL3472	BCAL2080	BCAL2630	BCAL2651
PA0956	PA3813	BCAL1113	BCAM0478	BCAL2081	BCAL2651	BCAL2652
PA0970	PA3812	BCAL1254	BCAM0911	BCAL2085	BCAL2652	BCAL2716
PA0971	PA3811	BCAL1255	BCAM0952	BCAL2101	BCAL2716	BCAL2717
PA0972	PA3809	BCAL1268	BCAM0967	BCAL2103	BCAL2717	BCAL2718
PA0973	PA3807	BCAL1286	BCAM0969	BCAL2126	BCAL2718	BCAL2723
PA1010	PA3803	BCAL1321	BCAM0970	BCAL2146	BCAL2723	BCAL2726
PA1034	PA3799	BCAL1330	BCAM0986	BCAL2148	BCAL2726	BCAL2759
PA1049	PA3786	BCAL1369	BCAM0994	BCAL2154	BCAL2759	BCAL2761
PA1055	PA3770	BCAL1384	BCAM1224	BCAL2180	BCAL2761	BCAL2782
PA1056	PA3767	BCAL1399	BCAM1469	BCAL2181	BCAL2782	BCAL2813
PA1057	PA3745	BCAL1413	BCAM2326	BCAL2212	BCAL2813	BCAL2814
PA1058	PA3744	BCAL1448	BCAM2497	BCAL2231	BCAL2814	BCAL2815
PA1059	PA3700	BCAL1483	BCAM2738	BCAL2355	BCAL2815	BCAL2853
PA1075	PA3685	BCAL1484	BCAS0349	BCAL2356	BCAL2836	BCAL2912
PA1109	PA3668	BCAL1485		BCAL2357	BCAL2837	BCAL2915
PA1114	PA3666	BCAL1501		BCAL2388	BCAL2838	BCAL2944
PA1151	PA3656	BCAL1505		BCAL2390	BCAL2853	BCAL2945
PA1155	PA3654	BCAL1507		BCAL2391	BCAL2912	BCAL2951
PA1156	PA3653	BCAL1515		BCAL2402	BCAL2915	BCAL2952
PA1165	PA3652	BCAL1516		BCAL2403	BCAL2944	BCAL2959
PA1177	PA3651	BCAL1538		BCAL2405	BCAL2945	BCAL3012
PA1203	PA3650	BCAL1556		BCAL2406	BCAL2951	BCAL3035
PA1213	PA3648	BCAL1599b		BCAL2407	BCAL2952	BCAL3050
PA1219	PA3645	BCAL1613		BCAL2441	BCAL2959	BCAL3054
PA1228	PA3644	BCAL1621		BCAL2542	BCAL3012	BCAL3110
PA1230	PA3643	BCAL1622		BCAL2543	BCAL3035	BCAL3113
PA1298	PA3640	BCAL1655		BCAL2629	BCAL3050	BCAL3119
PA1299	PA3639	BCAL1743		BCAL2630	BCAL3054	BCAL3133
PA1333	PA3638	BCAL1814		BCAL2638	BCAL3110	BCAL3134
PA1357	PA3637	BCAL1823		BCAL2651	BCAL3113	BCAL3261
PA1369	PA3634	BCAL1861		BCAL2652	BCAL3119	BCAL3268
PA1371	PA3621	BCAL1879		BCAL2683	BCAL3133	BCAL3274
PA1375	PA3528	BCAL1880		BCAL2716	BCAL3134	BCAL3276
PA1394	PA3520	BCAL1887		BCAL2717	BCAL3261	BCAL3296
PA1442	PA3490	BCAL1900		BCAL2718	BCAL3268	BCAL3336
PA1456	PA3441	BCAL1908		BCAL2723	BCAL3274	BCAL3376
PA1463	PA3371	BCAL1964		BCAL2726	BCAL3276	BCAL3389
PA1471	PA3245	BCAL1991		BCAL2759	BCAL3296	BCAL3397
PA1475	PA3171	BCAL2043		BCAL2761	BCAL3336	BCAL3400
PA1476	PA3168	BCAL2045		BCAL2767	BCAL3361	BCAL3420
PA1477	PA3163	BCAL2053		BCAL2782	BCAL3376	BCAL3421
PA1478	PA3134	BCAL2063		BCAL2813	BCAL3389	BCAL3428
PA1479	PA3117	BCAL2078		BCAL2814	BCAL3397	BCAL3429
PA1482	PA3112	BCAL2079		BCAL2815	BCAL3400	BCAL3437
PA1506	PA2988	BCAL2080		BCAL2844	BCAL3420	BCAL3448
PA1508	PA2987	BCAL2085		BCAL2853	BCAL3421	BCAL3452
PA1512	PA2986	BCAL2087		BCAL2912	BCAL3428	BCAL3460
PA1520	PA2981	BCAL2088		BCAL2915	BCAL3429	BCAL3461
PA1529	PA2980	BCAL2089		BCAL2944	BCAL3437	BCAL3462
PA1532	PA2979	BCAL2091		BCAL2945	BCAL3448	BCAL3464
PA1541	PA2978	BCAL2095		BCAL2951	BCAL3452	BCAL3465
PA1547	PA2977	BCAL2096		BCAL2952	BCAL3460	BCAL3466
PA1548	PA2967	BCAL2148		BCAL2954	BCAL3461	BCAL3467
PA1564	PA2966	BCAL2150		BCAL2959	BCAL3462	BCAL3472
PA1571	PA2962	BCAL2154		BCAL3012	BCAL3464	BCAM0055
PA1574	PA2952	BCAL2167		BCAL3035	BCAL3465	BCAM0140
PA1581	PA2950	BCAL2178		BCAL3050	BCAL3466	BCAM0389
PA1582	PA2947	BCAL2181		BCAL3054	BCAL3467	BCAM0400
PA1583	PA2855	BCAL2185		BCAL3110	BCAL3472	BCAM0469
PA1584	PA2753	BCAL2186		BCAL3113	BCAM0055	BCAM0683
PA1585	PA2742	BCAL2190		BCAL3119	BCAM0140	BCAM0910
PA1586	PA2741	BCAL2193		BCAL3133	BCAM0389	BCAM0911
PA1588	PA2740	BCAL2196		BCAL3134	BCAM0400	BCAM0986
PA1593	PA2703	BCAL2197		BCAL3261	BCAM0469	BCAM0994
PA1610	PA2666	BCAL2200		BCAL3268	BCAM0683	BCAM0995
PA1615	PA2655	BCAL2212		BCAL3274	BCAM0910	BCAM2044
PA1618	PA2629	BCAL2224		BCAL3276	BCAM0911	BCAM2082
PA1619	PA2626	BCAL2289		BCAL3296	BCAM0986	BCAM2461
PA1620	PA2619	BCAL2349		BCAL3336	BCAM0994	BCAM2476
PA1632	PA2617	BCAL2390		BCAL3376	BCAM0995	BCAM2817
PA1644	PA2614	BCAL2408		BCAL3389	BCAM0998
PA1645	PA2612	BCAL2409		BCAL3397	BCAM2044
PA1648	PA2608	BCAL2424		BCAL3400	BCAM2082
PA1664	PA2607	BCAL2454		BCAL3420	BCAM2461
PA1671	PA2606	BCAL2455		BCAL3421	BCAM2476
PA1672	PA2605	BCAL2573		BCAL3428	BCAM2817
PA1676	PA2584	BCAL2630		BCAL3429
PA1681	PA2577	BCAL2710		BCAL3437
PA1691	PA2565	BCAL2714		BCAL3448
PA1692	PA2537	BCAL2724		BCAL3452
PA1696	PA2491	BCAL2725		BCAL3460
PA1699	PA2468	BCAL2726		BCAL3461
PA1701	PA2387	BCAL2727		BCAL3462
PA1705	PA2376	BCAL2757		BCAL3464
PA1713	PA2367	BCAL2759		BCAL3465
PA1715	PA2341	BCAL2760		BCAL3466
PA1718	PA2329	BCAL2761		BCAL3467
PA1720	PA2324	BCAL2764		BCAL3472
PA1721	PA2315	BCAL2765		BCAM0055
PA1722	PA2311	BCAL2768		BCAM0140
PA1724	PA2288	BCAL2780		BCAM0389
PA1729	PA2284	BCAL2782		BCAM0400
PA1734	PA2279	BCAL2802		BCAM0469
PA1747	PA2273	BCAL2804		BCAM0683
PA1766	PA2271	BCAL2839		BCAM0721
PA1778	PA2169	BCAL2849		BCAM0746
PA1792	PA2166	BCAL2853		BCAM0910
PA1794	PA2149	BCAL2864		BCAM0911
PA1795	PA2143	BCAL2875		BCAM0983
PA1796	PA2094	BCAL2876		BCAM0984
PA1802	PA2056	BCAL2899		BCAM0985
PA1815	PA2048	BCAL2901		BCAM0986
PA1816	PA2030	BCAL2915		BCAM0990
PA1817	PA1981	BCAL2928		BCAM0991
PA1837	PA1966	BCAL2934		BCAM0994
PA1840	PA1931	BCAL2935		BCAM0995
PA1847	PA1924	BCAL2945		BCAM1683
PA1869	PA1884	BCAL2951		BCAM2044
PA1879	PA1879	BCAL2957		BCAM2082
PA1882	PA1816	BCAL2959		BCAM2461
PA1883	PA1815	BCAL2994		BCAM2476
PA1884	PA1796	BCAL3025		BCAM2817
PA1887	PA1795	BCAL3030		BCAS0375
PA1914	PA1794	BCAL3038		BCAS0700
PA1917	PA1792	BCAL3050
PA1924	PA1747	BCAL3051
PA1931	PA1729	BCAL3055
PA1936	PA1721	BCAL3084
PA1942	PA1720	BCAL3110
PA1960	PA1699	BCAL3134
PA1963	PA1696	BCAL3141
PA1966	PA1645	BCAL3147
PA1977	PA1620	BCAL3197
PA1981	PA1619	BCAL3272
PA1985	PA1618	BCAL3274
PA1987	PA1610	BCAL3307
PA1999	PA1586	BCAL3329
PA2000	PA1585	BCAL3346
PA2007	PA1584	BCAL3348
PA2011	PA1583	BCAL3361
PA2013	PA1582	BCAL3369
PA2014	PA1581	BCAL3371
PA2017	PA1574	BCAL3376
PA2024	PA1571	BCAL3377
PA2028	PA1564	BCAL3396
PA2029	PA1529	BCAL3420
PA2030	PA1520	BCAL3421
PA2033	PA1482	BCAL3428
PA2036	PA1478	BCAL3429
PA2045	PA1477	BCAL3436
PA2048	PA1475	BCAL3441
PA2056	PA1456	BCAL3448
PA2060	PA1394	BCAL3453
PA2068	PA1357	BCAL3458
PA2069	PA1333	BCAL3461
PA2081	PA1298	BCAL3462
PA2086	PA1219	BCAL3463
PA2094	PA1213	BCAL3465
PA2107	PA1203	BCAL3466
PA2118	PA1165	BCAL3467
PA2120	PA1156	BCAL3472
PA2121	PA1155	BCAL3499
PA2135	PA1075	BCAM0096
PA2143	PA1049	BCAM0234
PA2149	PA1010	BCAM0296
PA2153	PA0972	BCAM0438
PA2156	PA0971	BCAM0478
PA2166	PA0970	BCAM0511
PA2169	PA0956	BCAM0549
PA2178	PA0947	BCAM0566
PA2182	PA0909	BCAM0672
PA2186	PA0906	BCAM0751
PA2192	PA0818	BCAM0890
PA2193	PA0771	BCAM0911
PA2205	PA0759	BCAM0913
PA2231	PA4357	BCAM0918
PA2238	PA4366	BCAM0952
PA2241	PA4377	BCAM0967
PA2245	PA4386	BCAM0969
PA2256	PA4403	BCAM0970
PA2257	PA4405	BCAM0986
PA2266	PA4408	BCAM0994
PA2271	PA4411	BCAM1122
PA2273	PA4412	BCAM1123
PA2276	PA4413	BCAM1147
PA2278	PA4415	BCAM1224
PA2279	PA4416	BCAM1259
PA2284	PA4417	BCAM1324
PA2288	PA4419	BCAM1377
PA2297	PA4425	BCAM1387
PA2304	PA4433	BCAM1469
PA2311	PA4452	BCAM1539
PA2315	PA4460	BCAM1606
PA2324	PA4479	BCAM1607
PA2329	PA4481	BCAM1618
PA2341	PA4482	BCAM1727
PA2344	PA4484	BCAM1948
PA2356	PA4485	BCAM1950
PA2357	PA4529	BCAM1957
PA2364	PA4537	BCAM2003
PA2367	PA4557	BCAM2171
PA2376	PA4558	BCAM2183
PA2382	PA4559	BCAM2187
PA2387	PA4560	BCAM2240
PA2406	PA4562	BCAM2263
PA2415	PA4563	BCAM2326
PA2436	PA4567	BCAM2376
PA2450	PA4602	BCAM2430
PA2454	PA4636	BCAM2497
PA2456	PA4655	BCAM2598
PA2461	PA4662	BCAM2650
PA2465	PA4665	BCAM2738
PA2468	PA4666	BCAM2806
PA2471	PA4668	BCAS0036
PA2485	PA4669	BCAS0113
PA2486	PA4672	BCAS0185
PA2487	PA4679	BCAS0272
PA2489	PA4741	BCAS0275
PA2490	PA4744	BCAS0283
PA2491	PA4746	BCAS0320
PA2492	PA4750	BCAS0324
PA2496	PA4759	BCAS0340
PA2497	PA4762	BCAS0345
PA2498	PA4765	BCAS0349
PA2499	PA4826	BCAS0393
PA2501	PA4847	BCAS0457
PA2513	PA4848	BCAS0638
PA2537	PA4940
PA2562	PA4944
PA2565	PA4957
PA2577	PA4964
PA2584	PA4967
PA2605	PA4969
PA2606	PA4988
PA2607	PA4991
PA2608	PA4992
PA2612	PA4996
PA2614	PA4997
PA2615	PA4998
PA2617	PA5006
PA2619	PA5010
PA2622	PA5034
PA2625	PA5039
PA2626	PA5050
PA2629	PA5063
PA2630	PA5065
PA2632	PA5068
PA2655	PA5069
PA2659	PA5071
PA2666	PA5110
PA2694	PA5119
PA2702	PA5126
PA2703	PA5163
PA2739	PA5240
PA2740	PA5259
PA2741	PA5260
PA2742	PA5276
PA2753	PA5316
PA2782	PA5320
PA2785	PA5321
PA2786	PA5400
PA2797	PA5407
PA2798	PA5408
PA2808	PA5461
PA2811	PA5492
PA2819	PA5549
PA2855	PA5556
PA2876	PA5559
PA2917
PA2919
PA2947
PA2950
PA2952
PA2954
PA2960
PA2962
PA2965
PA2966
PA2967
PA2971
PA2977
PA2978
PA2979
PA2980
PA2981
PA2986
PA2987
PA2988
PA2991
PA3049
PA3051
PA3111
PA3112
PA3117
PA3134
PA3140
PA3141
PA3142
PA3146
PA3147
PA3149
PA3150
PA3151
PA3152
PA3153
PA3155
PA3159
PA3162
PA3163
PA3168
PA3171
PA3209
PA3231
PA3244
PA3245
PA3266
PA3278
PA3326
PA3338
PA3371
PA3380
PA3389
PA3434
PA3441
PA3490
PA3496
PA3520
PA3528
PA3577
PA3584
PA3612
PA3621
PA3634
PA3636
PA3637
PA3638
PA3639
PA3640
PA3643
PA3644
PA3645
PA3647
PA3648
PA3650
PA3651
PA3652
PA3653
PA3654
PA3656
PA3666
PA3668
PA3685
PA3693
PA3700
PA3701
PA3703
PA3721
PA3735
PA3743
PA3744
PA3745
PA3767
PA3770
PA3786
PA3788
PA3793
PA3799
PA3803
PA3807
PA3808
PA3809
PA3811
PA3812
PA3813
PA3814
PA3815
PA3820
PA3822
PA3827
PA3828
PA3834
PA3842
PA3847
PA3853
PA3881
PA3883
PA3935
PA3944
PA3979
PA3982
PA3984
PA3988
PA3989
PA3990
PA3996
PA3997
PA3998
PA4019
PA4028
PA4043
PA4044
PA4047
PA4051
PA4052
PA4055
PA4056
PA4068
PA4077
PA4090
PA4098
PA4119
PA4141
PA4146
PA4216
PA4230
PA4232
PA4237
PA4238
PA4239
PA4240
PA4241
PA4242
PA4244
PA4245
PA4247
PA4248
PA4250
PA4251
PA4252
PA4253
PA4254
PA4255
PA4256
PA4257
PA4258
PA4259
PA4264
PA4267
PA4270
PA4271
PA4272
PA4273
PA4274
PA4275
PA4276
PA4277
PA4279
PA4333
PA4357
PA4366
PA4377
PA4386
PA4389
PA4403
PA4405
PA4406
PA4407
PA4408
PA4411
PA4412
PA4413
PA4415
PA4416
PA4417
PA4419
PA4425
PA4429
PA4433
PA4452
PA4457
PA4459
PA4460
PA4479
PA4481
PA4482
PA4484
PA4485
PA4529
PA4534
PA4537
PA4557
PA4558
PA4559
PA4560
PA4562
PA4563
PA4566
PA4567
PA4568
PA4577
PA4602
PA4605
PA4610
PA4611
PA4629
PA4636
PA4637
PA4642
PA4655
PA4662
PA4664
PA4665
PA4666
PA4668
PA4669
PA4672
PA4674
PA4679
PA4685
PA4703
PA4728
PA4740
PA4741
PA4743
PA4744
PA4745
PA4746
PA4747
PA4748
PA4750
PA4752
PA4759
PA4762
PA4765
PA4768
PA4773
PA4776
PA4817
PA4823
PA4826
PA4830
PA4847
PA4848
PA4853
PA4867
PA4892
PA4931
PA4934
PA4940
PA4944
PA4952
PA4957
PA4964
PA4967
PA4969
PA4988
PA4991
PA4992
PA4996
PA4997
PA4998
PA5000
PA5006
PA5007
PA5010
PA5016
PA5028
PA5034
PA5039
PA5049
PA5050
PA5052
PA5055
PA5063
PA5065
PA5067
PA5068
PA5069
PA5071
PA5083
PA5110
PA5119
PA5126
PA5148
PA5163
PA5174
PA5182
PA5198
PA5222
PA5229
PA5239
PA5240
PA5243
PA5259
PA5260
PA5276
PA5315
PA5316
PA5320
PA5321
PA5332
PA5338
PA5341
PA5358
PA5400
PA5407
PA5408
PA5432
PA5461
PA5462
PA5492
PA5531
PA5532
PA5549
PA5552
PA5555
PA5556
PA5558
PA5559
PA5562
PA5570
