# Supplementary material for: Exploring the metabolic network of the epidemic pathogen Burkholderia cenocepacia J2315 via genome-scale reconstruction
Source: BMC Syst Biol. 2011 May 25;5:83. doi: 10.1186/1752-0509-5-83 (PMC3123600; doi:10.1186/1752-0509-5-83)
Supplement: Additional file 5 — Biomass detailed information [file 1752-0509-5-83-S5.XLS]

## Sheet: Biomass
	BCJ Biomass Composition
	component	Abbreviation	mmol/gDW
	Protein	ala-L	0.699669		NO.	BCJ Biomass Composition	%
		arg-L	0.372911		1	Protein	55
		asn-L	0.132367		2	RNA	20.5
		asp-L	0.29734		3	DNA	3.1
		cys-L	0.0467313		4	Glycogen	2.5
		gln-L	0.171905		5	LPS	3.4
		glu-L	0.233862		6	Peptidoglycan	2.5
		gly	0.4262		7	Lipids	9.1
		his-L	0.119653		8	Polyamines	0.4
		ile-L	0.226371		9	Soluble pool (including metabolites, cofactors, ions)	3.5
		leu-L	0.516066
		lys-L	0.142246
		met-L	0.114293
		phe-L	0.183739
		pro-L	0.2683
		ser-L	0.267229
		thr-L	0.282313
		trp-L	0.071512
		tyr-L	0.123302
		val-L	0.39704
	DNA	datp	0.0166927
		dctp	0.0337383
		dgtp	0.0337383
		dttp	0.0166927
	RNA	ctp	0.154863
		gtp	0.202961
		utp	0.151224
		atp	59.9376
	Glycogen	glycogen	0.154187
	LPS-bcj	BCJ_core_lipidA	0.00815119
	Peptidoglycan	BCJ_peptidoglycan	0.0252278
	Lipids	pe160	0.1802
		pe161	0.08196
		pe170CYC	0.07221
		pe181	0.201
		pe190CYC	0.04293
		pg160	0.04325
		pg161	0.01967
		pg170CYC	0.01733
		pg181	0.04824
		pg190CYC	0.0103
		clpn160	0.01201
		clpn161	0.005464
		clpn170CYC	0.004814
		clpn181	0.0134
		clpn190CYC	0.002862
		OL181(R1)3-OH-14:0(R2)	0.00915
		OL181(R1)3-OH-16:0(R2)	0.00915
	Polyamines	ptrc	0.0332705
		spmd	0.00674427
	Soluble pool	coa	0.0001675
		succoa	9.82667e-05
		nad	0.00178667
		nadh	4.46667e-05
		nadp	0.000111667
		nadph	0.000335
		fad	0.000223333
		thf	0.000223333
		pydx5p	0.000223333
		pheme	0.000223333
		gthrd	0.000223333
		fmn	0.000223
		dhf	0.000223
		folic acid	0.000223
		Ubiquinoe-8	0.000223
		ribflv	0.000223333
	growth associated maintenance	h2o	54.717
		adp(product)	59.81
		h(product)	59.81
		ppi(product)	0.737539
		pi(product)	59.7767
