# Supplementary material for: Exploring the metabolic network of the epidemic pathogen Burkholderia cenocepacia J2315 via genome-scale reconstruction
Source: BMC Syst Biol. 2011 May 25;5:83. doi: 10.1186/1752-0509-5-83 (PMC3123600; doi:10.1186/1752-0509-5-83)
Supplement: Additional file 6 — Synthetic CF medium simulated in silico [file 1752-0509-5-83-S6.XLS]

## Sheet: SCFM
	components		Name	Equation	Min	Max_Concn(mM)
Ions
	Na+		SOURCE: Na+[e]	[e]: --> Sodium		66.6
	K+		SOURCE: K+[e]	[e]: --> Potassium		15.8
	NH₄		SOURCE: NH4+[e]	[e]: --> NH4+		2.3
	Ca		SOURCE: Cadmium[e]	[e]: --> Cadmium		1.7
	Mg		SOURCE: Magnesium[e]	[e]: --> Magnesium		0.6
	Cl		SOURCE: Chloride[e]	[e]: --> Cl-		79.1
	NO3		SOURCE: Nitrate[e]	[e]: --> Nitrate		0.35
	PO₄		SOURCE: pi[e]	[e]: --> Orthophosphate		2.5
	SO₄		SOURCE: Sulfate[e]	[e]: --> Sulfate		0.27
Amino Acid
	Serine		SOURCE: L-Serine[e]	[e]: --> L-Serine		1.4
	Threonine		SOURCE: L-Threonine[e]	[e]: --> L-Threonine		1
	Alanine		SOURCE: L-Alanine[e]	[e]: --> L-Alanine		1.8
	Glycine		SOURCE: Glycine[e]	[e]: --> Glycine		1.2
	Proline		SOURCE: L-Proline[e]	[e]: --> L-Proline		1.7
	Isoleucine		SOURCE: L-Isoleucine[e]	[e]: --> L-Isoleucine		1.1
	Leucine		SOURCE: L-Leucine[e]	[e]: --> L-Leucine		1.6
	Valine		SOURCE: L-Valine[e]	[e]: --> L-Valine		1.1
	Aspartate		SOURCE: L-Aspartate[e]	[e]: --> L-Aspartate		0.8
	Glutamate		SOURCE: L-Glutamate[e]	[e]: --> L-Glutamate		1.5
	Phenylalanine		SOURCE: L-Phenylalanine[e]	[e]: --> L-Phenylalanine		0.5
	Tyrosine		SOURCE: L-Tyrosine[e]	[e]: --> L-Tyrosine		0.8
	Tryptophan		SOURCE: L-Tryptophan[e]	[e]: --> L-Tryptophan		0.01
	Lysine		SOURCE: L-Lysine[e]	[e]: --> L-Lysine		2.1
	Histidine		SOURCE: L-Histidine[e]	[e]: --> L-Histidine		0.5
	Arginine		SOURCE: L-Arginine[e]	[e]: --> L-Arginine		0.3
	Ornithine		SOURCE: L-Ornithine[e]	[e]: --> L-Ornithine		0.7
	Cysteine		SOURCE: L-Cysteine[e]	[e]: --> L-Cysteine		0.2
	Methionine		SOURCE: L-Methionine[e]	[e]: --> L-Methionine		0.6
Others
	Glucose		SOURCE: Glucose[e]	[e]: --> D-Glucose		3.2
	Lactate		SOURCE: (S)-Lactate[e]	[e]: --> (S)-Lactate		9
	FeSO₄		SOURCE: Fe[e]	[e]: --> Iron		3.6
